# Supplementary material for: Occurrence and expression of genes encoding methyl-compound production in rumen bacteria
Source: Anim Microbiome. 2019 Nov 14;1:15. doi: 10.1186/s42523-019-0016-0 (PMC7807696; doi:10.1186/s42523-019-0016-0)
Supplement: Supplementary file 1 — Additional file 1: Table S1. A. CutC genes in the combined metagenome/metatranscriptome and Hungate1000 datasets. B. Metagenome abundance of PME genes identified from the combined metagenome/metatranscriptome and Hungate1000 datasets. C. Metatranscriptome abundance of PME transcripts of genes identified from the combined metagenome/metatranscriptome and Hungate1000 datasets. D. Top Blast hit against the 505 Pfam01095 containing ORFs identified from the rumen MAG dataset (n = 913). [file 42523_2019_16_MOESM1_ESM.xlsx]

## Sheet: 1A CutC MG+MT
Supplementary Table 1A. CutC genes in the combined metagenome/metatranscriptome and Hungate1000 datasets.
CutC genes in combined metagenome/metatranscriptome	Size	Rank1	Rank2	Rank4	Rank5	Rank6	Rank7	Rank8	Rank10	Rank12	Rank13	Rank33	Rank34	Rank36	Rank38	Rank39	Rank42	Rank43	Rank44	Rank45	Rank46	Total	RPM	RPMK
loc_105372445	2397	253	127	1429	1198	217	123	273	288	149	172	190	89	255	42	43	25	108	64	78	40	5163	2412.62	1.00652
loc_107753968	1194	122	66	708	595	99	66	131	140	79	88	75	33	106	15	20	5	42	23	31	12	2456	1147.66	0.961192
loc_101448225	1182	198	245	25	56	67	80	68	41	27	11	46	11	26	25	7	7	35	17	0	5	997	465.888	0.394152
CutC genes in Hungate1000 genomes
2608576534 Ga0059087_11836 40622..43165(+)(Ga0059087_118) [Olsenella umbonata DSM 22619]	2544	102	56	519	469	69	33	77	87	57	75	39	0	80	0	0	0	19	0	0	0	1682	785.981	0.308955
2561437736 P156DRAFT_0760 766805..769348(-)(P156DRAFT_scf7180000000002_quiver_dupTrim_10609.1) [Eubacterium sp. AB3007]	2544	11	5	8	3	5	27	20	11	1	11	11	28	16	21	14	1	16	7	39	32	287	134.112	0.052717
2654384186 Ga0104380_103103 137639..140185(+)(Ga0104380_103) [Desulfovibrio legallii KHC7]	2547	2	2	3	5	5	2	4	4	2	2	5	3	3	2	5	0	4	5	7	3	68	31.7757	0.0124757
Ddes_1357 p=Formate_C-acetyltransferase l=1631431..1633977 o=Desulfovibrio_desulfuricans_subsp._desulfuricans_str._ATCC_27774 ec=2.3.1.54	2547	2	3	4	2	4	2	5	1	1	4	3	8	0	1	4	3	2	0	5	2	56	26.1682	0.0102741
2663665377 Ga0104367_1620 17575..20118(+)(Ga0104367_107) [Olsenella umbonata KHGC19]	2544	4	0	7	2	0	2	0	7	3	0	3	3	3	1	0	2	1	5	2	2	47	21.9626	0.0086331
2624766256 Ga0070262_11929 25194..27734(-)(Ga0070262_119) [Lachnoclostridium lavalense NLAE-zl-G277]	2541	2	0	1	0	4	1	1	3	0	3	4	2	1	4	3	1	5	0	1	0	36	16.8224	0.0066204
Desru_2090 p=pyruvate_formate-lyase_PFL l=2098971..2096428 o=Desulfotomaculum_ruminis_DSM_2154	2544	6	6	1	1	1	1	2	0	0	0	0	1	0	1	0	0	0	1	0	2	23	10.7477	0.00422471
2558962511 T546DRAFT_01546 231273..233819(+)(T546DRAFT_scaffold00004.4) [Clostridium aerotolerans DSM 5434]	2547	0	0	1	0	1	0	1	0	0	0	0	0	1	0	0	0	1	0	0	0	5	2.33645	0.000917334
2624603054 Ga0070263_11089 96614..99181(-)(Ga0070263_110) [Lachnoclostridium citroniae NLAE-zl-G70]	2568	0	0	0	0	0	0	0	0	0	0	0	0	0	0	2	0	2	0	0	0	4	1.86916	0.000727866
2525451452 G614DRAFT_00825 32125..34686(+)(G614DRAFT_scaffold00005.5) [Clostridium clostridioforme AGR2157]	2562	0	0	0	0	0	0	0	1	0	0	2	0	0	0	0	0	0	0	0	0	3	1.40187	0.000547178
H171_4337 p=formate_C-acetyltransferase l=4702122..4704665 o=[Clostridium]_celerecrescens_18A	2544	0	0	0	0	0	0	0	0	0	0	0	0	0	0	0	0	2	0	0	0	2	0.934579	0.000367366
2624727893 Ga0066901_10954 63915..67343(+)(Ga0066901_109) [Proteus mirabilis NLAE-zl-G534]	3429	0	0	0	0	0	0	1	0	0	0	0	0	0	0	0	0	0	0	0	1	2	0.934579	0.000272552
2595153453 IE73DRAFT_02008 12205..14751(+)(IE73DRAFT_scaffold00038.38) [Desulfovibrio desulfuricans DSM 7057]	2547	0	0	0	0	0	0	1	0	0	0	0	0	0	0	0	0	0	0	0	0	1	0.46729	0.000183467
2656994829 Ga0104388_10857 72872..76300(+)(Ga0104388_108) [Proteus mirabilis NLAE-zl-C285]	3429	0	0	0	0	1	0	0	0	0	0	0	0	0	0	0	0	0	0	0	0	1	0.46729	0.000136276
A500_11264 p=formate_C-acetyltransferase l=47982..50522 o=Clostridium_sartagoforme_AAU1	2541	0	0	0	0	0	0	0	0	0	0	0	0	0	0	0	0	0	0	0	0	0	0	0
2525457652 G594DRAFT_02041 83545..86085(-)(G594DRAFT_scaffold00005.5) [Clostridium paraputrificum AGR2156]	2541	0	0	0	0	0	0	0	0	0	0	0	0	0	0	0	0	0	0	0	0	0	0	0
2562235685 BV55DRAFT_1892 2009336..2011879(+)(BV55DRAFT_scf7180000000002_quiver_dupTrim_6430.1) [Clostridium algidicarnis B3]	2544	0	0	0	0	0	0	0	0	0	0	0	0	0	0	0	0	0	0	0	0	0	0	0
2608578278 Ga0059091_105198 219589..222162(-)(Ga0059091_105) [Enterococcus sp. KPPR-6]	2574	0	0	0	0	0	0	0	0	0	0	0	0	0	0	0	0	0	0	0	0	0	0	0
CutC transcripts in combined metagenome/metatranscriptome
loc_105372445	2397	2	4	6	4	2	2	0	2	8	0	2	4	8	0	0	0	0	2	0	4	50	68.4932	0.0285745
loc_107753968	1194	0	2	2	4	0	0	0	0	4	0	2	4	2	0	0	0	0	0	0	4	24	32.8767	0.0275349
loc_101448225	1182	0	2	0	0	2	0	0	0	0	2	0	0	0	10	4	0	0	4	0	6	30	41.0959	0.0347681
Transcripts of CutC genes identified in Hungate1000 genomes
Ddes_1357 p=Formate_C-acetyltransferase l=1631431..1633977 o=Desulfovibrio_desulfuricans_subsp._desulfuricans_str._ATCC_27774 ec=2.3.1.54	2547	2	0	1	0	0	0	0	7	0	7	3	2	2	2	2	2	0	2	0	0	32	43.8356	0.0172107
2654384186 Ga0104380_103103 137639..140185(+)(Ga0104380_103) [Desulfovibrio legallii KHC7]	2547	0	0	0	0	3	0	0	1	0	5	1	0	2	2	4	0	2	2	2	2	26	35.6164	0.0139837
2608576534 Ga0059087_11836 40622..43165(+)(Ga0059087_118) [Olsenella umbonata DSM 22619]	2544	0	2	3	0	0	0	0	0	3	0	2	0	1	0	0	0	0	1	0	0	12	16.4384	0.00646162
2561437736 P156DRAFT_0760 766805..769348(-)(P156DRAFT_scf7180000000002_quiver_dupTrim_10609.1) [Eubacterium sp. AB3007]	2544	0	0	1	2	0	0	0	0	2	0	0	0	0	6	0	0	0	0	0	0	11	15.0685	0.00592315
2624766256 Ga0070262_11929 25194..27734(-)(Ga0070262_119) [Lachnoclostridium lavalense NLAE-zl-G277]	2541	0	0	0	0	0	0	0	0	0	0	0	2	1	0	4	0	0	0	0	0	7	9.58904	0.00377373
Desru_2090 p=pyruvate_formate-lyase_PFL l=2098971..2096428 o=Desulfotomaculum_ruminis_DSM_2154	2544	0	0	0	0	0	0	0	0	0	2	0	0	0	0	0	0	0	0	0	0	2	2.73973	0.00107694
2663665377 Ga0104367_1620 17575..20118(+)(Ga0104367_107) [Olsenella umbonata KHGC19]	2544	0	0	0	0	0	0	0	0	0	0	0	0	0	0	0	0	0	1	0	0	1	1.36986	0.000538468
A500_11264 p=formate_C-acetyltransferase l=47982..50522 o=Clostridium_sartagoforme_AAU1	2541	0	0	0	0	0	0	0	0	0	0	0	0	0	0	0	0	0	0	0	0	0	0	0
H171_4337 p=formate_C-acetyltransferase l=4702122..4704665 o=[Clostridium]_celerecrescens_18A	2544	0	0	0	0	0	0	0	0	0	0	0	0	0	0	0	0	0	0	0	0	0	0	0
2525451452 G614DRAFT_00825 32125..34686(+)(G614DRAFT_scaffold00005.5) [Clostridium clostridioforme AGR2157]	2562	0	0	0	0	0	0	0	0	0	0	0	0	0	0	0	0	0	0	0	0	0	0	0
2525457652 G594DRAFT_02041 83545..86085(-)(G594DRAFT_scaffold00005.5) [Clostridium paraputrificum AGR2156]	2541	0	0	0	0	0	0	0	0	0	0	0	0	0	0	0	0	0	0	0	0	0	0	0
2558962511 T546DRAFT_01546 231273..233819(+)(T546DRAFT_scaffold00004.4) [Clostridium aerotolerans DSM 5434]	2547	0	0	0	0	0	0	0	0	0	0	0	0	0	0	0	0	0	0	0	0	0	0	0
2562235685 BV55DRAFT_1892 2009336..2011879(+)(BV55DRAFT_scf7180000000002_quiver_dupTrim_6430.1) [Clostridium algidicarnis B3]	2544	0	0	0	0	0	0	0	0	0	0	0	0	0	0	0	0	0	0	0	0	0	0	0
2595153453 IE73DRAFT_02008 12205..14751(+)(IE73DRAFT_scaffold00038.38) [Desulfovibrio desulfuricans DSM 7057]	2547	0	0	0	0	0	0	0	0	0	0	0	0	0	0	0	0	0	0	0	0	0	0	0
2608578278 Ga0059091_105198 219589..222162(-)(Ga0059091_105) [Enterococcus sp. KPPR-6]	2574	0	0	0	0	0	0	0	0	0	0	0	0	0	0	0	0	0	0	0	0	0	0	0
2624603054 Ga0070263_11089 96614..99181(-)(Ga0070263_110) [Lachnoclostridium citroniae NLAE-zl-G70]	2568	0	0	0	0	0	0	0	0	0	0	0	0	0	0	0	0	0	0	0	0	0	0	0
2624727893 Ga0066901_10954 63915..67343(+)(Ga0066901_109) [Proteus mirabilis NLAE-zl-G534]	3429	0	0	0	0	0	0	0	0	0	0	0	0	0	0	0	0	0	0	0	0	0	0	0
2656994829 Ga0104388_10857 72872..76300(+)(Ga0104388_108) [Proteus mirabilis NLAE-zl-C285]	3429	0	0	0	0	0	0	0	0	0	0	0	0	0	0	0	0	0	0	0	0	0	0	0

## Sheet: 1B PME MG
Supplementary Table 1B. Metagenome abundance of PME genes identified from the combined metagenome/metatranscriptome and Hungate1000 datasets.
Source	ORF	Size (bp)	Rank1	Rank2	Rank4	Rank5	Rank6	Rank7	Rank8	Rank10	Rank12	Rank13	Rank33	Rank34	Rank36	Rank38	Rank39	Rank42	Rank43	Rank44	Rank45	Rank46	Total	RPM	RPMK	Top blast description
PME genes in combined metagenome/metatranscriptome
Meta_PME	loc_100017883:1-301	300	205	270	205	9	865	1073	14	488	175	51	7	39	1083	75	261	217	209	55	47	53	5401	2523.83	8.41277	MULTISPECIES: hypothetical protein [Prevotella]
Meta_PME	loc_100036201:106-301	195	1	7	55	1	10	19	1	5	20	0	3	0	16	0	31	4	6	1	2	4	186	86.9159	0.445723	MULTISPECIES: hypothetical protein [Prevotella]
Meta_PME	loc_100041024:0-300	300	6	8	2	0	0	1	0	0	0	0	12	0	1	1	0	17	28	0	0	0	76	35.514	0.11838	pectate lyase [Ruminococcus flavefaciens]
Meta_PME	loc_100043944:0-300	300	16	42	7	0	0	30	1	0	0	0	18	0	0	1	0	18	45	0	1	0	179	83.6449	0.278816	hypothetical protein [Ruminococcus flavefaciens]
Meta_PME	loc_100046557:2-326	324	0	7	0	1	3	0	1	0	12	11	4	3	1	21	11	25	9	0	16	19	144	67.2897	0.207684	pectinesterase family [Prevotella sp. CAG:1185]
Meta_PME	loc_100046758:1-208	207	7	3	1	1	2	0	2	0	3	2	0	0	0	3	3	0	0	0	0	80	107	50	0.241546	pectinesterase [Prevotella sp. RM4]
Meta_PME	loc_100052971:0-639	639	0	0	0	0	0	0	0	0	1	1	1	4	0	17	0	2	190	44	0	24	284	132.71	0.207684	MULTISPECIES: hypothetical protein [Bacteroides]
Meta_PME	loc_100090502:0-300	300	0	5	2	1	409	13	0	0	20	17	3	2	55	3	4	9	1	4	3	10	561	262.15	0.873832	pectinesterase [Prevotella sp. RM4]
Meta_PME	loc_100095665:0-522	522	2	160	27	58	98	3	465	413	30	13	65	2	13	40	1	5	12	36	9	5	1457	680.841	1.30429	pectinesterase domain protein [Prevotella sp. CAG:1124]
Meta_PME	loc_100100657:1-301	300	52	38	53	2	2	0	0	1	1	12	0	1	1	7	4	29	2	5	7	1	218	101.869	0.339564	pectinesterase [Prevotella paludivivens]
Meta_PME	loc_100104278:0-309	309	2	2	0	0	0	0	1	0	2	23	1	10	4	7	9	7	8	0	7	3	86	40.1869	0.130055	pectinesterase [Prevotella sp. FD3004]
Meta_PME	loc_100110812:0-300	300	0	17	9	47	0	1	217	0	23	9	1	1	1	4	8	3	0	0	1	2	344	160.748	0.535826	pectinesterase [Prevotella ruminicola]
Meta_PME	loc_100122772:0-300	300	8	28	3	0	0	18	3	0	0	0	6	0	0	0	0	5	18	0	0	0	89	41.5888	0.138629	hypothetical protein [Ruminococcus flavefaciens]
Meta_PME	loc_100127560:1-463	462	41	98	9	0	0	73	6	0	0	0	39	0	0	0	0	47	120	0	0	0	433	202.336	0.437958	hypothetical protein [Ruminococcus flavefaciens]_x0001_EWM52494.1 hypothetical protein RF007C_08120 [Ruminococcus flavefaciens 007c]
Meta_PME	loc_100136921:2-308	306	2	0	10	0	0	23	0	5	1	22	16	2	0	1	0	5	8	16	1	90	202	94.3925	0.308472	uncharacterized protein BN465_01698 [Prevotella sp. CAG:1092]
Meta_PME	loc_100150869:0-462	462	38	24	0	0	0	32	3	0	0	0	26	0	0	0	0	44	104	0	0	0	271	126.636	0.274103	hypothetical protein [Ruminococcus flavefaciens]_x0001_EWM52494.1 hypothetical protein RF007C_08120 [Ruminococcus flavefaciens 007c]
Meta_PME	loc_100162977:1-433	432	54	0	2	4	0	0	0	0	1	5	3	0	0	0	0	0	5	0	0	2	76	35.514	0.0822084	pectinesterase domain protein [Prevotella sp. CAG:1124]
Meta_PME	loc_100163756:0-330	330	9	12	4	0	5	13	2	0	12	21	6	2	2	18	58	127	16	10	6	0	323	150.935	0.457378	pectinesterase [Prevotella oryzae]_x0001_EXG77731.1 pectin methylesterase [Prevotella oryzae DSM 17970]
Meta_PME	loc_100163757:0-372	372	0	2	10	4	0	0	0	0	2	0	4	1	1	2	70	7	16	1	1	0	121	56.5421	0.151995	pectinesterase domain protein [Prevotella sp. CAG:1320]
Meta_PME	loc_100166824:0-300	300	3	0	0	0	2	0	4	2	0	11	4	11	0	42	54	13	6	1	4	0	157	73.3645	0.244548	pectinesterase [Prevotella sp. CAG:592]
Meta_PME	loc_100169755:2-299	297	0	0	0	1	0	0	8	0	0	0	1	0	5	0	0	1	0	12	0	0	28	13.0841	0.0440542	hypothetical protein [Lachnospira multipara]
Meta_PME	loc_100175985:0-324	324	0	18	0	1	0	28	7	1	4	3	1	7	1	43	5	9	2	0	5	34	169	78.972	0.243741	pectinesterase [Prevotella ruminicola]_x0001_ADE82952.1 putative pectinesterase [Prevotella ruminicola 23]
Meta_PME	loc_100187313:1-301	300	0	4	0	0	0	0	0	0	0	0	1	1	2	0	0	0	5	0	0	0	13	6.07477	0.0202492	hypothetical protein [Ruminococcus flavefaciens]
Meta_PME	loc_100198920:1-313	312	43	9	22	0	15	0	7	12	1	17	1	10	15	38	119	1	5	3	18	17	353	164.953	0.528696	MULTISPECIES: pectin methylesterase [Chryseobacterium]_x0001_EJL70007.1 pectin methylesterase [Chryseobacterium sp. CF314]
Meta_PME	loc_100206314:0-537	537	17	0	0	2	0	0	13	0	7	42	11	81	8	27	82	21	14	2	399	11	737	344.393	0.641327	pectinesterase [Prevotella sp. RM4]
Meta_PME	loc_100208879:1-301	300	6	8	0	0	1	0	28	0	13	19	4	27	8	15	46	60	44	1	11	11	302	141.121	0.470405	pectinesterase [Prevotella ruminicola]
Meta_PME	loc_100208880:1-343	342	34	11	0	2	1	0	5	1	11	89	3	208	13	78	49	58	20	0	608	16	1207	564.019	1.64918	pectinesterase [Prevotella sp. MA2016]
Meta_PME	loc_100212454:1-346	345	0	19	1	6	3	22	13	3	10	8	0	45	3	38	12	88	6	0	216	44	537	250.935	0.727347	pectinesterase [Prevotella ruminicola]_x0001_ADE82952.1 putative pectinesterase [Prevotella ruminicola 23]
Meta_PME	loc_100213290:1-232	231	0	0	1	0	0	2	0	0	4	2	0	2	13	1	3	3	242	1	0	1	275	128.505	0.556297	pectinesterase [Prevotella sp. MA2016]
Meta_PME	loc_100215021:1-301	300	0	18	15	2	53	18	16	16	117	69	20	6	17	43	37	85	16	0	13	84	645	301.402	1.00467	hypothetical protein ST44_02570 [Prevotella sp. P5-119]
Meta_PME	loc_100215140:0-300	300	0	0	0	0	0	1	0	0	1	2	1	17	0	15	0	3	5	3	1	13	62	28.972	0.0965732	pectinesterase [Prevotella sp. P5-60]_x0001_CDD05269.1 pectinesterase domain protein [Prevotella sp. CAG:592]_x0001_KIP56548.1 pectin esterase [Prevotella sp. P5-60]
Meta_PME	loc_100215716:1-301	300	0	160	1	0	1	33	2	1	57	7	0	2	5	6	2	62	13	8	8	24	392	183.178	0.610592	pectinesterase [Prevotella sp. MA2016]
Meta_PME	loc_100215751:0-300	300	0	2	0	0	0	0	2	0	1	41	3	4	3	7	2	67	11	0	4	2	149	69.6262	0.232087	pectinesterase [Prevotella ruminicola]
Meta_PME	loc_100219345:93-321	228	0	0	0	0	0	0	0	0	0	0	6	121	0	16	3	0	0	0	19	0	165	77.1028	0.33817	pectinesterase [Prevotella sp. MA2016]
Meta_PME	loc_100229156:1-307	306	0	20	3	55	0	0	242	0	7	3	0	0	0	0	0	0	0	0	0	3	333	155.607	0.508521	pectinesterase [Pseudopedobacter saltans]_x0001_ADY51045.1 Pectinesterase [Pseudopedobacter saltans DSM 12145]
Meta_PME	loc_100234427:39-303	264	0	19	0	8	10	33	0	0	42	77	2	10	15	99	8	44	10	20	17	28	442	206.542	0.782356	pectinesterase [Prevotella sp. RM4]
Meta_PME	loc_100236286:1-301	300	17	0	19	0	0	1	0	0	187	13	10	3	1	8	2	28	0	0	21	5	315	147.196	0.490654	pectinesterase [Prevotella sp. 109]_x0001_CCX68675.1 pectinesterase domain protein [Prevotella sp. CAG:255]_x0001_KOO67651.1 pectin esterase [Prevotella sp. 109]
Meta_PME	loc_100249995:1-478	477	0	18	15	7	26	17	8	1	42	49	47	15	5	118	71	194	85	0	53	133	904	422.43	0.885597	pectinesterase [Prevotella bryantii]_x0001_EFI71086.1 pectinesterase family [Prevotella bryantii B14]
Meta_PME	loc_100251683:1-301	300	1	0	0	0	0	0	0	0	0	0	0	86	30	72	27	44	2	0	13	9	284	132.71	0.442368	pectinesterase [Clostridium cellulovorans]
Meta_PME	loc_100261770:1-301	300	0	2	1	10	1	2	5	0	4	2	25	30	0	95	57	33	25	2	104	132	530	247.664	0.825545	pectinesterase [Prevotella sp. CAG:592]
Meta_PME	loc_100268340:1-292	291	0	18	0	0	14	36	1	1	113	8	3	1	1	2	1	3	0	1	0	2	205	95.7944	0.32919	pectinesterase [Prevotella sp. MA2016]
Meta_PME	loc_100268750:0-552	552	4	1	18	0	0	1	0	1	1	8	30	0	0	5	0	0	53	1	2	2	127	59.3458	0.10751	MULTISPECIES: hypothetical protein [Bacteroides]
Meta_PME	loc_100273860:0-300	300	0	11	22	0	32	10	18	13	44	65	8	3	6	7	28	65	0	0	5	8	345	161.215	0.537383	pectinesterase domain protein [Prevotella sp. CAG:1124]
Meta_PME	loc_100276297:1-301	300	6	21	0	0	0	9	2	0	0	0	5	0	0	0	0	6	18	0	1	0	68	31.7757	0.105919	hypothetical protein [Ruminococcus flavefaciens]
Meta_PME	loc_100278682:0-402	402	171	65	144	4	683	39	7	320	97	22	5	27	943	24	57	27	56	9	19	17	2736	1278.5	3.18036	MULTISPECIES: hypothetical protein [Prevotella]
Meta_PME	loc_100288800:0-339	339	9	7	20	2	30	48	6	14	3	5	2	7	43	7	17	15	379	8	3	2	627	292.991	0.864279	G13-pect [uncultured Prevotella sp.]
Meta_PME	loc_100295658:1-664	663	0	0	0	0	2	0	0	0	2	0	3	5	0	16	0	1	22	97	2	25	175	81.7757	0.123342	MULTISPECIES: hypothetical protein [Bacteroides]
Meta_PME	loc_100296188:0-300	300	0	2	3	0	0	0	0	0	0	1	2	147	0	28	6	0	0	0	19	1	209	97.6636	0.325545	pectinesterase [Prevotella sp. P6B4]
Meta_PME	loc_100298678:0-300	300	0	0	0	2	6	1	5	3	4	6	15	2	0	23	15	38	28	0	12	109	269	125.701	0.419003	hypothetical protein ST44_02570 [Prevotella sp. P5-119]
Meta_PME	loc_100298866:0-387	387	0	2	1	0	0	0	0	0	2	5	3	262	0	27	3	0	1	0	32	1	339	158.411	0.409331	pectinesterase domain protein [Prevotella sp. CAG:1092]
Meta_PME	loc_100304705:2-386	384	159	99	173	7	660	177	7	389	89	60	9	31	876	83	259	166	19	42	45	52	3402	1589.72	4.13989	MULTISPECIES: hypothetical protein [Prevotella]
Meta_PME	loc_100306280:0-300	300	0	105	0	0	1	14	1	0	76	1	0	0	11	3	0	6	0	3	3	5	229	107.009	0.356698	pectinesterase [Prevotella sp. P6B4]
Meta_PME	loc_100307456:0-324	324	0	27	5	1	1	32	22	5	21	7	5	28	7	40	14	69	11	0	89	73	457	213.551	0.659109	pectinesterase domain protein [Prevotella sp. CAG:1058]
Meta_PME	loc_100310610:162-300	138	0	0	0	0	0	0	1	0	0	5	1	2	0	4	0	0	0	0	4	0	17	7.94393	0.0575647	pectinesterase [Prevotella sp. P5-60]_x0001_CDD05269.1 pectinesterase domain protein [Prevotella sp. CAG:592]_x0001_KIP56548.1 pectin esterase [Prevotella sp. P5-60]
Meta_PME	loc_100317152:1-301	300	0	154	1	0	16	98	2	1	132	13	4	4	24	11	6	13	2	18	8	7	514	240.187	0.800623	pectinesterase [Prevotella ruminicola]
Meta_PME	loc_100319766:0-567	567	17	3	0	0	0	0	2	0	2	35	5	80	5	25	14	35	13	1	469	6	712	332.71	0.586791	pectinesterase [Prevotella sp. RM4]
Meta_PME	loc_100323278:0-300	300	0	7	3	1	9	20	3	0	6	12	2	20	3	35	47	181	22	0	11	23	405	189.252	0.630841	pectinesterase [Prevotella ruminicola]_x0001_ADE82952.1 putative pectinesterase [Prevotella ruminicola 23]
Meta_PME	loc_100335120:1-655	654	0	31	7	17	37	17	0	1	219	128	5	22	49	76	8	69	22	80	15	400	1203	562.15	0.859556	pectinesterase domain protein [Prevotella sp. CAG:1092]
Meta_PME	loc_100337459:1-301	300	0	2	0	0	0	0	6	0	8	1	0	1	0	1	1	0	1	0	0	2	23	10.7477	0.0358255	hypothetical protein [Flavobacterium sp. CF136]_x0001_EJL66902.1 hypothetical protein PMI10_00482 [Flavobacterium sp. CF136]
Meta_PME	loc_100346672:0-300	300	0	71	0	0	0	21	0	0	49	0	1	3	10	0	0	6	0	0	0	5	166	77.5701	0.258567	pectinesterase [Prevotella sp. P6B4]
Meta_PME	loc_100351464:2-299	297	12	31	4	0	0	30	1	0	0	0	12	0	0	0	0	19	36	0	2	0	147	68.6916	0.231285	hypothetical protein [Ruminococcus flavefaciens]_x0001_EWM52494.1 hypothetical protein RF007C_08120 [Ruminococcus flavefaciens 007c]
Meta_PME	loc_100351980:1-301	300	3	20	4	0	0	18	1	0	0	0	5	0	0	0	0	5	9	0	0	0	65	30.3738	0.101246	pectate lyase [Ruminococcus flavefaciens]
Meta_PME	loc_100377025:2-233	231	3	1	0	0	0	0	1	0	5	84	1	14	5	44	16	91	17	0	3	17	302	141.121	0.610916	pectinesterase [Prevotella sp. RM4]
Meta_PME	loc_100379281:0-300	300	2	1	6	0	0	6	4	0	16	15	12	3	5	2	9	32	6	27	3	14	163	76.1682	0.253894	pectinesterase [Prevotella bryantii]
Meta_PME	loc_100385164:15-300	285	0	34	1	0	2	20	0	0	21	2	3	2	14	4	0	2	2	5	5	7	124	57.9439	0.203312	pectinesterase [Prevotella sp. MA2016]
Meta_PME	loc_100390155:1-271	270	0	0	0	0	0	0	0	0	0	0	0	0	0	0	0	0	0	0	0	0	0	0	0	hypothetical protein [Ruminococcus flavefaciens]
Meta_PME	loc_100390170:1-829	828	0	35	29	44	72	36	56	5	239	129	85	94	32	189	166	322	143	0	788	593	3057	1428.5	1.72525	pectinesterase [Prevotella bryantii]_x0001_EFI71086.1 pectinesterase family [Prevotella bryantii B14]
Meta_PME	loc_100393387:0-627	627	5	33	19	0	2	132	18	4	16	7	55	47	6	102	84	254	10	2	26	97	919	429.439	0.684911	hypothetical protein [Prevotella bergensis]_x0001_EFA44047.1 Pectinesterase [Prevotella bergensis DSM 17361]
Meta_PME	loc_100393676:2-1955	1953	1	46	10	1	6	48	83	3	6	3	182	575	14	1469	1074	143	22	13	115	117	3931	1836.92	0.940561	pectinesterase [Prevotella copri]_x0001_EFB36932.1 Pectinesterase [Prevotella copri DSM 18205]
Meta_PME	loc_100395864:36-5325	5289	48	2	154	0	6	1059	21	1	86	1394	549	1788	85	1538	793	5061	12	40	764	487	13888	6489.72	1.22702	Pectinesterase [Bacteroidales bacterium KA00344]
Meta_PME	loc_100398659:0-669	669	14	27	44	0	1	68	16	6	184	157	111	32	90	35	203	349	63	381	50	168	1999	934.112	1.39628	hypothetical protein ST44_02570 [Prevotella sp. P5-119]
Meta_PME	loc_100400655:1-568	567	10	4	3	0	0	0	3	0	2	7	2	13	1	17	31	8	2	6	7	3	119	55.6075	0.0980732	hypothetical protein [Bacteroides nordii]_x0001_EIY54246.1 hypothetical protein HMPREF1068_00473 [Bacteroides nordii CL02T12C05]
Meta_PME	loc_100403259:1-2836	2835	1865	890	2829	116	8681	1	104	4881	3112	275	151	200	11271	678	5125	706	2873	106	456	419	44739	20906.1	7.37428	putative uncharacterized protein [Prevotella sp. CAG:1092]
Meta_PME	loc_100406269:1-1444	1443	0	90	0	0	165	2	45	15	41	139	47	157	18	650	903	389	117	0	46	24	2848	1330.84	0.922274	pectinesterase [Prevotella bryantii]_x0001_EFI71086.1 pectinesterase family [Prevotella bryantii B14]
Meta_PME	loc_100408512:2-1328	1326	0	0	2	4	4	0	0	5	0	59	37	69	4	24	140	0	0	0	60	56	464	216.822	0.163516	multimodular carbohydrate-active enzyme [Eubacterium sp. CAG:38]
Meta_PME	loc_100417242:2-1007	1005	116	10	321	7	14	31	2	17	28	443	196	15	1	79	37	23	117	31	4	124	1616	755.14	0.751383	MULTISPECIES: hypothetical protein [Bacteroides]
Meta_PME	loc_100417411:2-1127	1125	3	1	110	1	0	0	9	2	0	26	64	25	0	122	16	69	7	11	31	260	757	353.738	0.314434	G13-pect [uncultured Prevotella sp.]
Meta_PME	loc_100422746:0-2247	2247	72	43	33	0	0	3	7	14	58	22	0	10	14	18	15	85	61	195	0	3875	4525	2114.49	0.941026	hypothetical protein [Acholeplasma granularum]
Meta_PME	loc_100423529:2-980	978	1	0	3	0	1	2	0	0	1	86	13	24	0	41	0	33	431	308	7	326	1277	596.729	0.610152	CHU large protein; candidate pectate lyase, polysaccharide lyase family 1 protein [Prevotella bryantii B14]
Meta_PME	loc_100427134:1-319	318	2	0	0	4	0	0	8	16	0	21	2	9	0	7	13	0	0	0	6	17	105	49.0654	0.154294	pectinesterase [Eubacterium sp. CAG:248]
Meta_PME	loc_100427451:2-467	465	24	0	0	0	0	1	0	0	0	0	0	111	40	131	36	88	7	0	16	15	469	219.159	0.471309	pectate lyase [Ruminococcus albus]
Meta_PME	loc_100427796:1-1525	1524	1	43	19	140	18	44	54	1	6	167	395	664	19	1338	902	966	456	55	2763	2773	10824	5057.94	3.31886	pectinesterase [Prevotella sp. P5-119]
Meta_PME	loc_100429098:2-713	711	7	0	73	2	10	73	0	4	0	23	4	4	0	4	0	6	31	108	0	324	673	314.486	0.442315	hypothetical protein ST42_09280 [Prevotella sp. P4-76]
Meta_PME	loc_100433694:0-465	465	91	4	53	4	2	8	0	8	120	72	101	2	0	13	0	2	31	8	5	100	624	291.589	0.627073	MULTISPECIES: hypothetical protein [Bacteroides]
Meta_PME	loc_100434305:2-152	150	0	0	0	0	0	0	0	0	0	0	13	14	0	14	17	3	0	0	1	0	62	28.972	0.193146	Pectinesterase [Bacteroidales bacterium KA00344]
Meta_PME	loc_100435581:1-256	255	13	5	21	0	0	0	1	2	2	13	0	6	3	0	0	7	2	3	1	9	88	41.1215	0.161261	hypothetical protein [Prevotella bergensis]_x0001_EFA44047.1 Pectinesterase [Prevotella bergensis DSM 17361]
Meta_PME	loc_100438971:1-787	786	0	0	0	0	9	0	0	0	3	47	8	17	0	26	0	12	485	198	0	111	916	428.037	0.544577	MULTISPECIES: hypothetical protein [Bacteroides]
Meta_PME	loc_100449021:2-431	429	2	0	29	1	0	2	0	3	1	3	2	14	0	10	0	8	0	64	5	65	209	97.6636	0.227654	MULTISPECIES: hypothetical protein [Bacteroides]
Meta_PME	loc_100451740:0-873	873	5	0	89	0	10	12	0	0	4	13	0	56	0	91	0	14	389	486	13	271	1453	678.972	0.777746	MULTISPECIES: hypothetical protein [Bacteroides]
Meta_PME	loc_100452654:2-722	720	2	0	0	0	6	0	0	0	5	15	3	32	0	19	0	11	163	148	3	202	609	284.579	0.395249	G13-pect [uncultured Prevotella sp.]
Meta_PME	loc_100454345:0-645	645	4	0	36	1	1	91	5	2	0	59	49	1	0	0	0	20	16	13	0	395	693	323.832	0.502065	pectinesterase [Prevotella copri]_x0001_EFB36932.1 Pectinesterase [Prevotella copri DSM 18205]
Meta_PME	loc_100454944:1-265	264	1	2	1	0	1	1	0	0	3	0	7	0	0	1	1	0	0	1	0	2	21	9.81308	0.0371708	pectinesterase [Prevotella copri]_x0001_EFB36932.1 Pectinesterase [Prevotella copri DSM 18205]
Meta_PME	loc_100455315:2-923	921	115	9	198	33	2	38	0	26	227	206	217	4	0	71	0	16	113	38	3	120	1436	671.028	0.728586	pectinesterase family [Prevotella sp. CAG:592]
Meta_PME	loc_100456667:1-697	696	2	74	73	26	284	51	61	72	491	319	95	48	82	220	236	513	169	0	276	604	3696	1727.1	2.48147	pectinesterase family [Prevotella sp. CAG:592]
Meta_PME	loc_100458889:2-323	321	3	4	19	2	0	18	0	2	0	3	25	0	0	0	0	7	10	9	1	53	156	72.8972	0.227094	uncharacterized protein BN465_01698 [Prevotella sp. CAG:1092]
Meta_PME	loc_100466745:1-1213	1212	0	0	0	5	0	0	0	0	8	2	110	114	3	51	10	0	45	172	213	332	1065	497.664	0.410613	hypothetical protein [Prevotella bergensis]_x0001_EFA44047.1 Pectinesterase [Prevotella bergensis DSM 17361]
Meta_PME	loc_100471577:2-725	723	2	0	36	0	4	9	0	0	4	4	0	28	0	36	0	12	148	322	2	127	734	342.991	0.474399	MULTISPECIES: hypothetical protein [Bacteroides]
Meta_PME	loc_100476544:2-605	603	0	53	18	1	12	104	29	9	23	6	7	69	14	176	17	81	7	0	36	132	794	371.028	0.615304	pectinesterase [Prevotella sp. MA2016]
Meta_PME	loc_100476829:2-362	360	0	0	0	13	0	0	0	2	0	3	2	3	0	0	3	0	0	0	5	4	35	16.3551	0.0454309	hypothetical protein [Catenibacterium mitsuokai]_x0001_EEF92652.1 Pectinesterase [Catenibacterium mitsuokai DSM 15897]
Meta_PME	loc_100479102:0-405	405	3	0	6	0	2	8	0	6	0	0	7	2	0	1	0	3	2	7	0	45	92	42.9907	0.10615	uncharacterized protein BN465_01698 [Prevotella sp. CAG:1092]
Meta_PME	loc_100480777:0-186	186	0	2	1	0	0	8	0	0	5	0	1	0	0	1	4	6	7	0	0	1	36	16.8224	0.0904432	pectinesterase [Prevotella oryzae]_x0001_EXG77731.1 pectin methylesterase [Prevotella oryzae DSM 17970]
Meta_PME	loc_100481356:2-275	273	0	0	0	0	0	0	0	0	0	0	1	1	0	1	1	0	0	0	0	0	4	1.86916	0.00684674	pectinesterase family [Prevotella sp. CAG:1124]
Meta_PME	loc_100482698:2-665	663	0	1	1	0	0	0	0	0	4	0	146	26	1	200	12	32	7	3	3	2	438	204.673	0.308707	hypothetical protein [Prevotella bergensis]_x0001_EFA44047.1 Pectinesterase [Prevotella bergensis DSM 17361]
Meta_PME	loc_100483999:1-592	591	31	41	0	2	1	0	27	1	58	130	33	307	30	300	134	135	93	0	158	41	1522	711.215	1.20341	pectinesterase [Prevotella sp. FD3004]
Meta_PME	loc_100484846:2-296	294	1	0	0	0	0	2	0	0	0	28	7	33	1	21	9	107	0	0	8	3	220	102.804	0.349673	pectinesterase [Prevotella sp. CAG:592]
Meta_PME	loc_100485845:1-670	669	1	1	2	2	1	12	13	5	0	52	22	31	12	76	90	24	21	2	140	16	523	244.393	0.36531	G13-pect [uncultured Prevotella sp.]
Meta_PME	loc_100486125:1-193	192	0	0	0	0	2	0	1	1	1	0	2	3	0	6	6	1	0	0	1	1	25	11.6822	0.060845	pectinesterase [Prevotella sp. P6B4]
Meta_PME	loc_100486258:1-541	540	0	0	0	0	0	0	0	0	0	0	4	3	0	16	2	0	0	0	0	8	33	15.4206	0.0285566	hypothetical protein [Bacteroides nordii]_x0001_EIY54246.1 hypothetical protein HMPREF1068_00473 [Bacteroides nordii CL02T12C05]
Meta_PME	loc_100490336:2-314	312	6	2	0	0	0	0	0	0	3	3	0	0	1	0	0	2	0	7	0	142	166	77.5701	0.248622	pectate disaccharide-lyase [Clostridium sp. CAG:307]
Meta_PME	loc_100493176:0-408	408	0	0	0	0	0	0	0	0	0	4	128	2	0	104	24	48	19	46	2	0	377	176.168	0.431785	hypothetical protein [Prevotella bergensis]_x0001_EFA44047.1 Pectinesterase [Prevotella bergensis DSM 17361]
Meta_PME	loc_100497466:2-335	333	2	0	9	0	0	39	0	0	6	44	14	57	1	55	16	197	2	0	18	16	476	222.43	0.667958	pectinesterase [Dysgonomonas gadei]_x0001_EGK01501.1 hypothetical protein HMPREF9455_02334 [Dysgonomonas gadei ATCC BAA-286]
Meta_PME	loc_100500293:2-377	375	0	20	4	11	11	34	0	1	192	123	3	17	38	92	14	124	24	47	24	76	855	399.533	1.06542	pectinesterase [Prevotella ruminicola]
Meta_PME	loc_100506823:0-324	324	2	0	13	2	0	0	0	0	3	0	1	0	0	1	61	5	27	0	0	5	120	56.0748	0.17307	pectinesterase [Prevotella paludivivens]
Meta_PME	loc_100506905:2-218	216	0	0	0	0	0	0	0	0	0	2	2	0	0	5	3	5	2	0	6	6	31	14.486	0.0670647	MULTISPECIES: pectinesterase [Streptomyces]_x0001_KPC79215.1 pectin esterase [Streptomyces sp. NRRL S-4]
Meta_PME	loc_100508422:1-340	339	1	1	0	1	7	1	1	0	4	2	1	12	2	3	4	3	4	0	4	1	52	24.2991	0.0716787	pectinesterase [Prevotella sp. RM4]
Meta_PME	loc_100512080:0-441	441	32	2	0	5	0	9	0	0	27	11	2	10	0	37	52	10	0	1	2	0	200	93.4579	0.211923	putative uncharacterized protein [Prevotella sp. CAG:1092]
Meta_PME	loc_100512721:2-191	189	0	0	0	0	1	0	0	0	4	0	1	3	0	3	2	1	0	1	1	5	22	10.2804	0.0543935	pectinesterase [Prevotella sp. 109]
Meta_PME	loc_100519495:1-151	150	0	0	0	0	0	0	0	0	0	0	0	1	0	0	0	0	0	0	0	3	4	1.86916	0.0124611	pectate lyase [Prevotella oris]_x0001_EFB33051.1 Pectinesterase [Prevotella oris F0302]
Meta_PME	loc_100519928:2-293	291	0	0	0	1	0	0	0	0	0	0	2	3	0	4	4	3	2	0	7	12	38	17.757	0.0610207	pectinesterase domain protein [Prevotella sp. CAG:1092]
Meta_PME	loc_100520469:2-245	243	0	0	0	0	0	14	1	0	0	1	2	1	0	0	0	1	1	0	0	0	21	9.81308	0.0403831	pectinesterase [Prevotella sp. MA2016]
Meta_PME	loc_100525620:0-222	222	0	0	0	0	0	0	0	0	1	0	0	0	0	0	0	0	0	0	0	0	1	0.46729	0.00210491	pectinesterase family [Prevotella sp. CAG:1185]
Meta_PME	loc_100528028:0-438	438	0	0	2	0	0	1	0	0	0	0	3	2	0	5	8	0	0	0	0	0	21	9.81308	0.0224043	pectinesterase family [Prevotella sp. CAG:732]
Meta_PME	loc_100528080:0-195	195	0	0	0	0	0	0	0	0	0	3	0	0	0	4	4	27	1	42	0	14	95	44.3925	0.227654	hypothetical protein ST45_11950 [Prevotella sp. P5-125]
Meta_PME	loc_100529157:2-299	297	0	0	0	0	0	0	0	0	0	2	0	1	1	1	3	6	0	0	1	3	18	8.41121	0.0283206	CHU large protein; candidate pectate lyase, polysaccharide lyase family 1 protein [Prevotella bryantii B14]
Meta_PME	loc_100529863:0-354	354	0	0	14	0	0	1	1	0	2	8	17	233	5	81	43	3	0	1	64	33	506	236.449	0.667934	pectinesterase [Prevotella bryantii]
Meta_PME	loc_100532714:0-258	258	0	0	0	0	0	0	0	0	0	0	6	1	0	19	2	2	0	0	3	1	34	15.8879	0.0615808	hypothetical protein [Bacteroides nordii]_x0001_EIY54246.1 hypothetical protein HMPREF1068_00473 [Bacteroides nordii CL02T12C05]
Meta_PME	loc_100543723:2-302	300	0	0	25	0	0	0	8	0	16	8	30	403	6	163	40	6	1	4	75	98	883	412.617	1.37539	pectinesterase [Pseudopedobacter saltans]_x0001_ADY51045.1 Pectinesterase [Pseudopedobacter saltans DSM 12145]
Meta_PME	loc_100550284:2-353	351	4	0	0	0	0	0	0	0	2	0	0	20	3	16	19	44	4	0	3	1	116	54.2056	0.154432	pectinesterase family protein [Bacteroides ovatus str. 3725 D1 iv]
Meta_PME	loc_100552848:2-263	261	0	2	1	2	3	3	10	2	0	1	53	5	2	8	28	25	21	4	6	23	199	92.9907	0.356286	pectinesterase [Prevotella sp. MA2016]
Meta_PME	loc_100556623:2-293	291	1	0	1	0	0	2	1	0	1	11	1	9	0	10	1	26	1	0	2	3	70	32.7103	0.112406	hypothetical protein [Prevotella sp. P5-119]
Meta_PME	loc_100569816:2-221	219	0	0	0	0	0	0	0	0	0	0	0	8	6	10	30	64	2	0	5	2	127	59.3458	0.270985	pectinesterase [Bacteroides ovatus CAG:22]
Meta_PME	loc_100573008:0-252	252	3	0	0	0	0	5	0	0	0	39	0	3	0	26	11	0	0	0	5	15	107	50	0.198413	pectinesterase family [Prevotella sp. CAG:1058]
Meta_PME	loc_100574996:1-199	198	0	0	0	0	0	0	0	0	0	0	10	0	0	1	4	5	1	0	0	2	23	10.7477	0.0542811	hypothetical protein [Prevotella sp. P5-119]
Meta_PME	loc_100575501:0-189	189	0	0	0	0	1	0	0	0	0	3	1	4	0	7	10	4	4	0	1	0	35	16.3551	0.0865351	pectinesterase [Prevotella sp. P6B4]
Meta_PME	loc_100711277:0-174	174	1	0	0	0	0	0	0	0	0	4	0	2	1	1	1	8	2	0	1	0	21	9.81308	0.056397	pectinesterase [Bacteroides intestinalis CAG:315]
Meta_PME	loc_100772689:2-209	207	0	0	1	0	0	0	0	0	1	0	1	0	0	0	0	0	1	0	2	0	6	2.80374	0.0135446	pectinesterase [Prevotella sp. MA2016]
Meta_PME	loc_100783863:0-5052	5052	3724	1594	1876	11	16945	1	210	9677	1947	352	8	450	22046	928	69	41	11	190	791	586	61457	28718.2	5.68453	putative uncharacterized protein [Prevotella sp. CAG:1092]
Meta_PME	loc_100789424:2-239	237	0	0	6	1	0	0	0	0	0	0	1	0	0	1	0	0	0	0	0	0	9	4.20561	0.0177452	pectinesterase [Prevotella sp. MSX73]
Meta_PME	loc_100794245:18-2148	2130	291	1115	244	3	0	10538	2	0	135	1	0	11	29	9	0	0	0	1	0	1	12380	5785.05	2.71598	putative uncharacterized protein [Prevotella sp. CAG:1092]
Meta_PME	loc_100795018:1-1642	1641	66	511	899	164	0	131	24	0	110	80	100	93	5	43	32	44	42	9	21	37	2411	1126.64	0.686554	pectinesterase family [Prevotella sp. CAG:1058]
Meta_PME	loc_100796130:1-1297	1296	865	709	1501	60	73	179	56	192	214	1081	28	421	287	84	23	643	165	431	93	444	7549	3527.57	2.72189	hypothetical protein [Prevotella bergensis]_x0001_EFA44047.1 Pectinesterase [Prevotella bergensis DSM 17361]
Meta_PME	loc_100798526:2-1451	1449	82	169	217	1306	3	21	952	1	458	152	211	10	2	70	5	57	156	27	0	81	3980	1859.81	1.28351	putative pectinesterase [Prevotella sp. CAG:604]
Meta_PME	loc_100798533:2-1052	1050	0	0	36	9	7	0	328	1	4	6	4	12	16	2	35	0	18	12	18	3	511	238.785	0.227414	pectinesterase [Eubacterium sp. CAG:248]
Meta_PME	loc_100802410:0-1068	1068	0	89	46	283	0	5	1166	5	329	187	1	10	0	0	4	3	0	0	4	26	2158	1008.41	0.944205	pectinesterase [Prevotella bryantii]
Meta_PME	loc_100807769:2-161	159	0	0	0	0	0	0	0	0	0	0	0	0	0	0	0	0	0	0	0	0	0	0	0	hypothetical protein [Ruminococcus flavefaciens]
Meta_PME	loc_100808770:642-1119	477	9	121	231	188	376	16	252	1505	50	22	76	14	32	538	7	22	17	48	26	18	3568	1667.29	3.49537	pectinesterase domain protein [Prevotella sp. CAG:1124]
Meta_PME	loc_100810112:0-909	909	0	7	63	1106	1	33	471	44	19	551	40	2	6	0	24	66	11	0	46	60	2550	1191.59	1.31088	pectinesterase [Prevotella buccae]_x0001_EFC75120.1 Pectinesterase [Prevotella buccae D17]
Meta_PME	loc_100810694:2-863	861	1070	0	55	0	0	4	0	0	96	6	15	5	0	0	8	3	0	4	14	9	1289	602.336	0.699578	MULTISPECIES: hypothetical protein [Bacteroides]
Meta_PME	loc_100812428:0-618	618	0	87	28	2	0	257	46	11	42	30	83	135	26	269	158	545	43	3	56	234	2055	960.28	1.55385	hypothetical protein [Prevotella bergensis]_x0001_EFA44047.1 Pectinesterase [Prevotella bergensis DSM 17361]
Meta_PME	loc_100812817:1-427	426	10	68	112	247	0	9	30	2	214	39	1	2	0	0	0	14	0	0	0	18	766	357.944	0.840244	T9SS C-terminal target domain-containing protein [Alkaliflexus imshenetskii]
Meta_PME	loc_100814551:1-742	741	2	0	112	333	85	18	0	1	22	41	3	12	23	0	7	32	13	14	5	3	726	339.252	0.45783	putative pectinesterase [Prevotella sp. CAG:1124]
Meta_PME	loc_100815914:2-2321	2319	319	12	1262	1547	3	131	0	54	600	1370	581	3	0	126	0	38	279	122	10	321	6778	3167.29	1.3658	pectinesterase family [Prevotella sp. CAG:1124]
Meta_PME	loc_100816387:1-2359	2358	99	148	427	9371	0	182	35	2	718	208	852	88	795	155	228	125	1918	0	377	669	16397	7662.15	3.24943	pectinesterase family [Prevotella sp. CAG:1058]
Meta_PME	loc_100818132:0-747	747	1	29	327	17	9	2	15	7	24	33	33	36	10	111	171	131	40	56	17	44	1113	520.093	0.696243	pectinesterase family [Prevotella sp. CAG:1124]
Meta_PME	loc_100818430:0-588	588	1	14	95	9	44	4	40	152	12	9	7	2	11	37	2	6	7	10	6	2	470	219.626	0.373514	pectinesterase domain protein [Prevotella sp. CAG:1124]
Meta_PME	loc_100822462:0-906	906	36	361	358	1242	0	23	2232	4	1043	321	12	9	0	5	14	59	0	0	0	112	5831	2724.77	3.00747	putative pectinesterase [Prevotella sp. CAG:604]
Meta_PME	loc_100826186:2-875	873	0	95	90	377	0	102	106	6	0	22	2	36	8	14	34	10	6	0	3	22	933	435.981	0.499406	MULTISPECIES: hypothetical protein [Bacteroides]
Meta_PME	loc_100829069:1-526	525	242	33	103	8	1072	28	12	577	138	15	5	36	1332	31	13	9	6	62	14	26	3762	1757.94	3.34846	pectinesterase [Prevotella sp. MA2016]
Meta_PME	loc_100837642:0-168	168	0	0	0	0	1	0	17	0	0	0	0	0	0	0	0	0	0	0	0	0	18	8.41121	0.0500668	MULTISPECIES: hypothetical protein [Bacteroides]
Meta_PME	loc_100838894:0-1032	1032	0	146	75	8	2	662	110	31	70	38	245	215	56	437	317	947	84	4	92	521	4060	1897.2	1.83837	pectinesterase family [Prevotella sp. CAG:1058]
Meta_PME	loc_100840913:0-867	867	28	2	181	4	2	19	0	0	18	79	35	2	0	20	0	1	69	14	1	25	500	233.645	0.269487	MULTISPECIES: hypothetical protein [Bacteroides]
Meta_PME	loc_100845750:1-355	354	2	0	271	3	0	17	131	0	1	26	2	2	0	2	3	6	3	3	4	0	476	222.43	0.628333	uncharacterized protein BN496_01823 [Bacteroides sp. CAG:144]
Meta_PME	loc_100850174:2-377	375	0	41	2	0	4	40	75	20	4	0	7	14	6	6	17	46	21	3	6	14	326	152.336	0.406231	putative pectinesterase [Prevotella copri CAG:164]
Meta_PME	loc_100858522:0-342	342	13	43	6	0	2	29	6	0	0	0	14	0	0	0	0	16	41	0	1	0	171	79.9065	0.233645	hypothetical protein [Ruminococcus flavefaciens]_x0001_EWM52494.1 hypothetical protein RF007C_08120 [Ruminococcus flavefaciens 007c]
Meta_PME	loc_100861412:1-448	447	2	0	12	17	0	0	0	2	0	2	39	2	0	3	0	3	7	1	1	17	108	50.4673	0.112902	Pectinesterase [Clostridium cellulovorans 743B]
Meta_PME	loc_100870277:0-291	291	6	3	310	1	0	24	138	0	0	18	1	1	0	2	0	12	3	4	9	2	534	249.533	0.857501	uncharacterized protein BN496_01823 [Bacteroides sp. CAG:144]
Meta_PME	loc_100871671:0-159	159	0	0	0	0	0	0	0	0	0	1	0	2	0	0	1	0	0	0	2	1	7	3.27103	0.0205725	pectinesterase [Clostridium cellulovorans]
Meta_PME	loc_100873276:2-407	405	28	0	1	1	334	0	0	193	22	0	0	0	472	1	3	0	0	1	0	0	1056	493.458	1.21841	pectinesterase [Prevotella paludivivens]
Meta_PME	loc_100877553:1-178	177	0	0	0	1	0	0	0	3	0	0	0	0	0	0	0	0	0	0	0	0	4	1.86916	0.0105602	pectinesterase [Bacteroides sp. CAG:702]
Meta_PME	loc_100881525:0-276	276	0	5	16	2	26	12	7	1	84	36	2	3	11	12	7	56	2	0	19	18	319	149.065	0.540092	pectinesterase [Prevotella bryantii]_x0001_EFI71086.1 pectinesterase family [Prevotella bryantii B14]
Meta_PME	loc_100891349:1-178	177	0	0	0	0	0	0	0	0	0	0	0	0	0	0	0	1	1	1	0	0	3	1.40187	0.00792016	pectinesterase [Prevotella sp. P6B4]
Meta_PME	loc_100891663:1-181	180	1	1	4	8	0	1	35	0	5	3	0	1	0	1	0	3	0	0	3	3	69	32.243	0.179128	pectinesterase [Prevotella oryzae]_x0001_EXG77731.1 pectin methylesterase [Prevotella oryzae DSM 17970]
Meta_PME	loc_100894020:2-296	294	6	40	14	94	0	3	190	1	84	29	0	3	0	0	0	9	0	0	0	15	488	228.037	0.775637	hypothetical protein [Prevotella sp. P5-60]
Meta_PME	loc_100896642:0-189	189	0	1	0	0	0	0	0	0	0	0	0	2	0	0	0	0	1	0	0	0	4	1.86916	0.00988973	pectinesterase domain protein [Prevotella sp. CAG:1058]
Meta_PME	loc_100899637:1-190	189	0	2	1	0	0	0	2	0	0	0	0	0	1	1	0	0	0	0	0	0	7	3.27103	0.017307	Pectinesterase [Pestalotiopsis fici W106-1]_x0001_ETS78140.1 Pectinesterase [Pestalotiopsis fici W106-1]
Meta_PME	loc_100901613:1-229	228	5	0	1	17	0	0	0	1	3	6	2	0	0	0	0	0	1	1	0	3	40	18.6916	0.0819807	pectinesterase [uncultured Bacteroides sp.]
Meta_PME	loc_100906929:0-249	249	1	2	0	0	0	0	1	18	4	13	1	0	0	2	1	0	0	3	0	0	46	21.4953	0.0863266	hypothetical protein ST41_05765 [Prevotella sp. P4-65]
Meta_PME	loc_100911162:2-437	435	9	17	37	779	0	8	8	1	26	15	95	11	30	21	15	14	165	1	52	59	1363	636.916	1.46417	glycosyl hydrolase family 88 [Bacteroides coprocola CAG:162]
Meta_PME	loc_100912519:1-196	195	1	3	0	0	21	34	0	11	0	1	0	1	22	0	8	4	0	0	1	0	107	50	0.25641	pectinesterase [Prevotella ruminicola]_x0001_ADE82952.1 putative pectinesterase [Prevotella ruminicola 23]
Meta_PME	loc_100913752:1-166	165	0	0	0	6	0	0	6	2	0	5	0	0	0	0	1	0	0	0	1	0	21	9.81308	0.0594732	pectinesterase [Prevotella sp. AGR2160]
Meta_PME	loc_100914243:0-222	222	0	0	0	0	0	0	2	0	0	0	0	0	1	0	0	0	0	0	2	0	5	2.33645	0.0105245	multimodular carbohydrate-active enzyme [Eubacterium eligens CAG:72]
Meta_PME	loc_100917250:0-252	252	0	0	0	2	0	1	0	0	0	2	1	0	0	0	0	0	2	0	0	3	11	5.14019	0.0203976	pectinesterase [Prevotella sp. 109]_x0001_CCX68675.1 pectinesterase domain protein [Prevotella sp. CAG:255]_x0001_KOO67651.1 pectin esterase [Prevotella sp. 109]
Meta_PME	loc_100924153:1-226	225	0	0	3	10	0	3	0	4	0	18	1	0	0	0	1	1	1	0	1	1	44	20.5607	0.0913811	pectinesterase [Dysgonomonas gadei]_x0001_EGK01501.1 hypothetical protein HMPREF9455_02334 [Dysgonomonas gadei ATCC BAA-286]
Meta_PME	loc_100925933:0-153	153	10	0	0	0	0	2	0	1	0	1	5	0	0	0	5	0	0	0	1	0	25	11.6822	0.0763545	pectinesterase [Prevotella sp. MA2016]
Meta_PME	loc_100926463:2-260	258	116	1	3	1	3	7	0	0	2	13	0	0	0	1	4	0	3	4	0	0	158	73.8318	0.28617	pectinesterase [Prevotella sp. FD3004]
Meta_PME	loc_100926939:0-294	294	0	0	0	0	38	0	0	0	0	0	1	0	3	0	0	0	0	0	0	0	42	19.6262	0.0667557	pectinesterase [Prevotella sp. RM4]
Meta_PME	loc_100933880:1-178	177	0	7	0	2	12	0	8	49	3	0	1	0	1	0	0	0	2	3	0	0	88	41.1215	0.232325	uncharacterized protein BN473_00918 [Prevotella sp. CAG:1185]
Meta_PME	loc_100937785:0-252	252	0	66	0	2	4	29	0	0	60	4	1	0	9	1	0	19	4	9	1	6	215	100.467	0.39868	pectinesterase [Prevotella ruminicola]_x0001_ADE82952.1 putative pectinesterase [Prevotella ruminicola 23]
Meta_PME	loc_100940226:1-211	210	2	0	1	14	0	0	0	2	0	2	4	1	0	0	0	0	1	0	0	0	27	12.6168	0.0600801	uncharacterized protein BN465_01698 [Prevotella sp. CAG:1092]
Meta_PME	loc_100945519:2-152	150	0	0	0	0	0	0	1	0	1	1	0	0	0	2	5	2	0	0	0	0	12	5.60748	0.0373832	pectinesterase family [Prevotella sp. CAG:255]
Meta_PME	loc_100949489:1-169	168	37	2	1	0	0	2	1	0	1	7	24	0	0	1	11	0	2	3	0	0	92	42.9907	0.255897	pectinesterase [Prevotella ruminicola]_x0001_ADE82952.1 putative pectinesterase [Prevotella ruminicola 23]
Meta_PME	loc_100959544:0-321	321	0	163	0	0	3	31	3	0	63	10	1	3	20	7	3	28	3	10	8	6	362	169.159	0.526975	pectinesterase [Prevotella sp. RM4]
Meta_PME	loc_100966880:1-199	198	5	1	10	1	12	0	1	0	8	2	1	5	3	3	5	8	12	0	2	0	79	36.9159	0.186444	MULTISPECIES: pectinesterase [Streptomyces]_x0001_KPC79215.1 pectin esterase [Streptomyces sp. NRRL S-4]
Meta_PME	loc_100970157:1-160	159	6	7	17	0	0	3	2	1	3	9	0	4	6	1	0	9	3	11	1	3	86	40.1869	0.252748	pectinesterase [Prevotella sp. P6B1]
Meta_PME	loc_101144462:4503-7857	3354	3919	2667	147	0	18	5	120	3	3	202	0	0	23	0	21	0	0	0	0	57	7185	3357.48	1.00104	pectinesterase [Prevotella bryantii]
Meta_PME	loc_101144488:7140-10491	3351	3645	1867	174	0	13	6	143	0	2	234	0	0	30	0	19	0	0	0	0	79	6212	2902.8	0.86625	CHU large protein; candidate pectate lyase, polysaccharide lyase family 1 protein [Prevotella bryantii B14]
Meta_PME	loc_101144690:10861-15166	4305	5366	3058	205	0	11	16	137	3	4	270	4	0	34	0	27	0	0	0	0	57	9192	4295.33	0.997753	pectinesterase [Prevotella bryantii]
Meta_PME	loc_101144743:4452-5430	978	4230	62	36	18	18	176	15	11	74	465	512	18	0	42	341	22	32	80	77	10	6239	2915.42	2.981	pectinesterase [Prevotella ruminicola]_x0001_ADE82952.1 putative pectinesterase [Prevotella ruminicola 23]
Meta_PME	loc_101144878:3190-4147	957	1069	299	56	0	9	4	20	2	4	45	0	0	5	0	6	0	0	0	0	7	1526	713.084	0.745124	pectinesterase [Prevotella bryantii]_x0001_EFI73369.1 pectinesterase domain protein [Prevotella bryantii B14]
Meta_PME	loc_101144975:2-1178	1176	2177	1	90	0	0	5	0	0	134	84	51	5	1	12	15	17	0	3	35	9	2639	1233.18	1.04862	uncharacterized protein BN496_01823 [Bacteroides sp. CAG:144]
Meta_PME	loc_101145578:182-1205	1023	1766	0	100	0	0	12	0	0	411	123	38	11	2	25	18	60	2	4	73	18	2663	1244.39	1.21641	pectinesterase [Prevotella oryzae]_x0001_EXG77731.1 pectin methylesterase [Prevotella oryzae DSM 17970]
Meta_PME	loc_101147035:0-2544	2544	4760	1	114	0	1	0	3	0	223	86	115	11	1	41	10	56	0	0	68	71	5561	2598.6	1.02146	hypothetical protein [Bacteroides sp. HPS0048]_x0001_EOA60094.1 hypothetical protein HMPREF1214_00648 [Bacteroides sp. HPS0048]
Meta_PME	loc_101147595:0-2364	2364	5332	1	466	0	28	48	1	2	686	292	212	38	3	125	47	63	2	61	157	97	7661	3579.91	1.51434	G13-pect [uncultured Prevotella sp.]
Meta_PME	loc_101148658:191-3362	3171	4178	62	369	221	0	33	20	0	560	83	90	15	0	14	33	69	0	16	100	66	5929	2770.56	0.873718	MULTISPECIES: hypothetical protein [Bacteroides]
Meta_PME	loc_101149083:0-648	648	215	68	10	1	1682	685	2	932	186	16	5	9	2194	19	157	80	1	10	10	0	6282	2935.51	4.53011	pectinesterase [Prevotella oryzae]_x0001_EXG77731.1 pectin methylesterase [Prevotella oryzae DSM 17970]
Meta_PME	loc_101150523:1-301	300	38	11	47	0	27	42	3	8	1	3	0	3	25	2	6	4	12	2	3	0	237	110.748	0.369159	G13-pect [uncultured Prevotella sp.]
Meta_PME	loc_101150609:93-549	456	192	147	186	14	743	734	14	408	152	52	15	34	1077	77	148	185	166	25	50	44	4463	2085.51	4.5735	MULTISPECIES: hypothetical protein [Prevotella]
Meta_PME	loc_101151481:1-430	429	293	323	279	13	1281	1474	16	658	184	94	19	66	1609	141	448	311	77	93	92	78	7549	3527.57	8.22277	MULTISPECIES: hypothetical protein [Prevotella]
Meta_PME	loc_101158050:0-234	234	55	1	86	0	0	0	0	0	0	3	0	2	1	3	0	0	0	3	2	0	156	72.8972	0.311526	pectinesterase domain protein [Prevotella sp. CAG:1124]
Meta_PME	loc_101165401:0-336	336	94	0	0	0	0	0	2	0	0	10	0	2	0	0	3	0	0	0	7	0	118	55.1402	0.164108	pectinesterase [Prevotella paludivivens]
Meta_PME	loc_101167104:1-232	231	30	13	1	0	0	6	4	0	5	4	0	0	0	13	0	2	1	14	0	0	93	43.4579	0.18813	pectinesterase [Prevotella sp. MA2016]
Meta_PME	loc_101167341:2-2606	2604	561	88	66	3	0	303	3	0	63	25	0	38	12	52	6	64	6	27	12	17	1346	628.972	0.241541	MULTISPECIES: hypothetical protein [Bacteroides]
Meta_PME	loc_101171447:0-696	696	245	3	1	2	2	0	12	4	15	6	2	59	10	94	28	26	2	4	11	1	527	246.262	0.353824	pectinesterase [Prevotella oryzae]_x0001_EXG77731.1 pectin methylesterase [Prevotella oryzae DSM 17970]
Meta_PME	loc_101171916:1-268	267	79	0	0	0	652	0	0	365	67	0	0	0	830	1	2	1	0	1	0	0	1998	933.645	3.4968	pectinesterase [Prevotella ruminicola]
Meta_PME	loc_101173530:1-847	846	222	16	11	6	3	183	5	2	2	12	2	13	3	12	7	26	6	16	40	8	595	278.037	0.328649	pectinesterase [Prevotella ruminicola]_x0001_ADE82952.1 putative pectinesterase [Prevotella ruminicola 23]
Meta_PME	loc_101175342:1903-4735	2832	3629	29	0	44	360	16	98	4	1	62	10	72	12	2	133	15	5	2	4	28	4526	2114.95	0.746806	putative uncharacterized protein [Prevotella sp. CAG:1092]
Meta_PME	loc_101175342:4843-5953	1110	1344	11	0	34	42	0	24	0	21	0	3	40	2	8	30	3	9	0	0	1	1572	734.579	0.661783	pectinesterase family [Prevotella sp. CAG:592]
Meta_PME	loc_101175684:0-804	804	81	10	17	3	0	0	2	0	15	73	5	12	7	111	32	759	55	50	6	5	1243	580.841	0.722439	hypothetical protein [Bacteroides nordii]_x0001_EIY54246.1 hypothetical protein HMPREF1068_00473 [Bacteroides nordii CL02T12C05]
Meta_PME	loc_101176229:2-353	351	92	14	47	40	8	7	17	28	15	32	21	23	17	12	5	11	36	40	11	25	501	234.112	0.666986	pectinesterase [Prevotella sp. 109]_x0001_CCX68675.1 pectinesterase domain protein [Prevotella sp. CAG:255]_x0001_KOO67651.1 pectin esterase [Prevotella sp. 109]
Meta_PME	loc_101176996:276-2004	1728	453	361	57	99	33	124	178	0	0	0	0	0	0	0	0	0	0	0	0	0	1305	609.813	0.352901	hypothetical protein CK3_32980 [butyrate-producing bacterium SS3/4]
Meta_PME	loc_101180021:1620-6213	4593	1764	724	696	2255	3	77	4324	7	2647	616	46	131	1355	571	2216	2725	783	42	267	329	21578	10083.2	2.19534	G13-pect [uncultured Prevotella sp.]
Meta_PME	loc_101180146:0-1323	1323	231	83	2	0	71	49	3	2	0	59	10	9	12	4	7	15	17	5	23	0	602	281.308	0.212629	pectinesterase [Prevotella copri]_x0001_EFB36932.1 Pectinesterase [Prevotella copri DSM 18205]
Meta_PME	loc_101180306:1-583	582	34	82	14	0	0	71	7	0	0	0	34	0	0	0	0	41	125	0	0	0	408	190.654	0.327585	Pectinesterase [Ruminococcus albus 8]
Meta_PME	loc_101185022:1002-1269	267	144	16	54	3	5	7	6	10	10	64	1	13	4	1	0	18	4	19	7	23	409	191.121	0.715811	MULTISPECIES: hypothetical protein [Prevotella]
Meta_PME	loc_101194478:0-1089	1089	498	135	0	9	63	0	11	28	8	0	4	0	34	15	7	17	33	13	0	29	904	422.43	0.387906	pectinesterase [Fibrobacter succinogenes]_x0001_ACX74291.1 Pectinesterase [Fibrobacter succinogenes subsp. succinogenes S85]_x0001_ADL24629.1 putative pectinesterase [Fibrobacter succinogenes subsp. succinogenes S85]
Meta_PME	loc_101194493:239-1403	1164	137	443	51	0	6	333	21	0	0	0	103	29	0	24	0	169	471	0	5	0	1792	837.383	0.719401	pectate lyase [Ruminococcus flavefaciens]
Meta_PME	loc_101195153:0-771	771	201	40	23	0	6	42	24	23	0	10	6	7	4	2	3	9	5	8	4	4	421	196.729	0.255161	putative uncharacterized protein [Alistipes sp. CAG:831]
Meta_PME	loc_101196350:223-691	468	38	1	1	0	1	5	0	1	0	3	1	2	1	0	0	2	2	0	2	0	60	28.0374	0.0599089	pectinesterase [Prevotella sp. P6B1]
Meta_PME	loc_101196912:1569-2793	1224	1636	9	0	3	3	0	28	1	46	2	5	15	3	2	27	1	1	2	14	2	1800	841.121	0.687191	hypothetical protein [Butyrivibrio sp. XBB1001]
Meta_PME	loc_101197096:1-1585	1584	1206	43	348	124	6	36	281	37	61	77	159	175	19	157	77	54	345	1008	171	43	4427	2068.69	1.30599	uncharacterized protein BN496_01823 [Bacteroides sp. CAG:144]
Meta_PME	loc_101198598:847-3166	2319	1487	688	1660	68	76	195	86	240	281	1681	35	317	252	97	5	719	166	447	104	451	9055	4231.31	1.82463	hypothetical protein [Prevotella bergensis]_x0001_EFA44047.1 Pectinesterase [Prevotella bergensis DSM 17361]
Meta_PME	loc_101200554:1-682	681	492	34	4	5	3	0	6	2	1	0	12	2	2	2	1	1	11	0	1	13	592	276.636	0.40622	pectinesterase [Fibrobacter succinogenes]_x0001_ACX74291.1 Pectinesterase [Fibrobacter succinogenes subsp. succinogenes S85]_x0001_ADL24629.1 putative pectinesterase [Fibrobacter succinogenes subsp. succinogenes S85]
Meta_PME	loc_101201421:2-1457	1455	1071	2	250	84	0	6	184	18	12	7	56	39	13	78	47	18	222	637	31	22	2797	1307.01	0.898288	silent information regulator protein Sir2 [Bacteroides intestinalis]_x0001_KXT43974.1 pectate lyase [Bacteroides intestinalis]
Meta_PME	loc_101202895:1044-1836	792	320	1	0	0	0	14	0	0	18	0	1	33	30	335	160	336	91	0	39	43	1421	664.019	0.838407	pectinesterase [Bacteroides ovatus]_x0001_EDO09043.1 Pectinesterase [Bacteroides ovatus ATCC 8483]_x0001_ALJ48951.1 Pectinesterase A precursor [Bacteroides ovatus]
Meta_PME	loc_101204573:0-1644	1644	130	0	0	23	9	7	12	0	0	0	5	9	6	0	2	0	8	0	0	0	211	98.5981	0.0599745	hypothetical protein [Acholeplasma oculi]_x0001_CDR30287.1 Pectine lyase with bacterial Ig-like domain [Acholeplasma oculi]
Meta_PME	loc_101206029:0-2766	2766	1643	1344	3407	115	127	386	143	414	461	2435	248	716	581	295	214	1253	342	849	224	836	16033	7492.06	2.70862	pectinesterase family [Prevotella sp. CAG:1185]
Meta_PME	loc_101206072:2-1262	1260	992	1	51	59	2	0	142	18	9	0	26	31	6	41	27	6	149	333	23	9	1925	899.533	0.713915	pectinesterase [Prevotella sp. 109]
Meta_PME	loc_101206492:0-906	906	613	1	51	26	0	1	54	6	5	4	16	18	1	32	17	4	69	309	4	2	1233	576.168	0.635947	pectinesterase domain protein [Prevotella sp. CAG:1058]
Meta_PME	loc_101208217:0-2256	2256	501	6	239	33	0	50	2	30	214	414	305	11	0	97	0	14	141	51	4	147	2259	1055.61	0.467911	pectinesterase family [Prevotella sp. CAG:1124]
Meta_PME	loc_101209006:5428-6994	1566	1390	0	20	41	147	0	6	51	2	1	11	15	2	15	15	20	15	109	1	19	1880	878.505	0.560986	pectinesterase [Fibrobacter succinogenes]_x0001_ACX74291.1 Pectinesterase [Fibrobacter succinogenes subsp. succinogenes S85]_x0001_ADL24629.1 putative pectinesterase [Fibrobacter succinogenes subsp. succinogenes S85]
Meta_PME	loc_101210557:131-1295	1164	126	239	45	0	7	231	16	0	0	0	69	5	2	8	0	137	316	0	3	0	1204	562.617	0.483348	pectate lyase [Ruminococcus flavefaciens]
Meta_PME	loc_101212615:1484-1688	204	70	0	13	7	0	0	9	3	0	3	5	4	0	9	6	1	12	40	0	2	184	85.9813	0.421477	pectinesterase [Mucilaginibacter paludis]_x0001_EHQ26734.1 Pectinesterase [Mucilaginibacter paludis DSM 18603]
Meta_PME	loc_101213142:0-555	555	48	1	159	1	7	15	0	3	0	84	54	0	0	2	0	13	25	36	0	47	495	231.308	0.416772	putative pectinesterase [Prevotella sp. CAG:604]
Meta_PME	loc_101213689:188-575	387	185	23	53	2	2	5	5	5	23	124	2	34	12	3	0	15	5	12	10	8	528	246.729	0.637543	pectinesterase [Prevotella sp. FD3004]
Meta_PME	loc_101213921:0-690	690	446	111	341	22	15	67	19	52	71	425	1	92	43	27	4	85	19	59	42	43	1984	927.103	1.34363	pectinesterase [Prevotella ruminicola]_x0001_ADE82952.1 putative pectinesterase [Prevotella ruminicola 23]
Meta_PME	loc_101218378:0-672	672	167	29	0	11	47	0	38	51	0	0	10	11	6	17	0	0	12	5	43	35	482	225.234	0.335169	hypothetical protein [Treponema succinifaciens]
Meta_PME	loc_101219618:510-1167	657	131	56	25	20	26	38	58	8	8	55	9	3	4	61	9	27	8	1	0	31	578	270.093	0.411101	hypothetical protein [Prevotella sp. P5-125]
Meta_PME	loc_101221192:500-1619	1119	1863	4	114	5	3	16	4	2	604	111	84	42	5	27	28	93	4	18	153	44	3224	1506.54	1.34633	silent information regulator protein Sir2 [Prevotella bergensis]_x0001_EFA45454.1 pectate lyase [Prevotella bergensis DSM 17361]
Meta_PME	loc_101222826:2775-4251	1476	1254	285	919	54	25	127	71	91	146	944	41	268	91	77	22	430	77	223	82	289	5516	2577.57	1.74632	hypothetical protein [Prevotella sp. RM4]
Meta_PME	loc_101225556:772-1345	573	393	55	43	128	9	60	43	23	143	54	68	56	212	20	73	132	113	120	191	64	2000	934.579	1.63103	pectinesterase [Prevotella sp. RM4]
Meta_PME	loc_101225640:2-797	795	455	8	118	44	0	9	95	7	2	2	23	27	3	32	23	18	96	366	22	9	1359	635.047	0.798801	pectinesterase [Prevotella copri]_x0001_EFB36932.1 Pectinesterase [Prevotella copri DSM 18205]
Meta_PME	loc_101233035:1-976	975	261	12	1	21	11	0	5	8	0	15	17	57	5	21	263	6	0	12	17	11	743	347.196	0.356099	pectinesterase family [Prevotella sp. CAG:732]
Meta_PME	loc_101236114:1-2479	2478	754	1	708	38	2	11	0	3	22	48	428	17	0	109	0	3	150	23	2	202	2521	1178.04	0.475398	uncharacterized protein BN465_01698 [Prevotella sp. CAG:1092]
Meta_PME	loc_101237303:428-752	324	57	10	0	11	2	3	3	3	2	6	1	0	2	6	3	2	0	0	0	7	118	55.1402	0.170186	pectinesterase [Prevotella sp. P5-125]
Meta_PME	loc_101243682:117-1281	1164	105	30	0	0	0	0	0	0	0	0	56	9	0	5	0	100	265	0	0	0	570	266.355	0.228827	Pectinesterase [Ruminococcus albus 8]
Meta_PME	loc_101244440:427-1132	705	35	29	1	0	0	8	2	0	0	0	29	0	0	0	0	39	79	0	0	0	222	103.738	0.147147	pectate lyase [Ruminococcus flavefaciens]
Meta_PME	loc_101248611:2-347	345	92	15	42	55	15	6	10	26	6	28	23	16	20	18	7	4	44	41	14	15	497	232.243	0.673168	pectinesterase [Prevotella sp. P5-60]
Meta_PME	loc_101254031:1-2056	2055	747	6	206	151	2	83	2	29	612	267	346	5	0	63	1	43	139	119	7	314	3142	1468.22	0.714464	G13-pect [uncultured Prevotella sp.]
Meta_PME	loc_101256592:0-681	681	182	1	53	45	0	11	0	5	202	67	91	3	0	14	0	4	52	9	0	61	800	373.832	0.548945	pectinesterase [Prevotella sp. MA2016]
Meta_PME	loc_101263166:2-476	474	43	1	0	0	1	0	0	0	1	0	0	0	0	5	0	0	3	3	0	4	61	28.5047	0.0601364	pectinesterase [Fibrobacter succinogenes]_x0001_ACX74291.1 Pectinesterase [Fibrobacter succinogenes subsp. succinogenes S85]_x0001_ADL24629.1 putative pectinesterase [Fibrobacter succinogenes subsp. succinogenes S85]
Meta_PME	loc_101263252:566-857	291	18	14	5	12	42	12	5	26	6	27	19	15	9	32	16	16	20	25	4	13	336	157.009	0.539551	hypothetical protein [Butyrivibrio fibrisolvens]
Meta_PME	loc_101272510:0-846	846	78	220	36	0	2	188	8	0	0	0	55	0	2	1	0	87	198	0	0	0	875	408.879	0.483308	hypothetical protein [Ruminococcus flavefaciens]_x0001_EWM52494.1 hypothetical protein RF007C_08120 [Ruminococcus flavefaciens 007c]
Meta_PME	loc_101276019:0-888	888	165	91	1	24	165	50	11	4	21	47	83	36	9	14	22	22	36	87	90	20	998	466.355	0.525175	hypothetical protein [Bacteroides nordii]_x0001_EIY54246.1 hypothetical protein HMPREF1068_00473 [Bacteroides nordii CL02T12C05]
Meta_PME	loc_101277331:1-1108	1107	106	63	6	0	0	19	3	0	0	0	107	1	0	1	0	136	331	0	0	0	773	361.215	0.326301	Pectinesterase [Ruminococcus albus 8]
Meta_PME	loc_101279133:226-1279	1053	163	0	0	0	0	6	0	0	0	0	0	5	23	368	165	359	15	0	38	52	1194	557.944	0.529861	hypothetical protein [Prevotella sp. RM4]
Meta_PME	loc_101279234:2-662	660	134	23	88	97	29	9	21	42	23	52	44	20	19	32	22	23	79	100	20	24	901	421.028	0.637921	pectinesterase [Prevotella bryantii]_x0001_EFI73369.1 pectinesterase domain protein [Prevotella bryantii B14]
Meta_PME	loc_101286504:1-280	279	17	60	7	0	0	37	5	0	0	0	17	0	0	0	0	15	68	0	0	0	226	105.607	0.378521	pectate lyase [Ruminococcus flavefaciens]
Meta_PME	loc_101304007:1-433	432	86	13	0	0	0	8	4	2	0	3	0	0	0	0	0	0	0	0	0	0	116	54.2056	0.125476	hypothetical protein [Oribacterium sp. P6A1]
Meta_PME	loc_101304135:2-518	516	102	11	2	17	19	0	0	20	1	0	6	0	18	14	3	3	8	1	0	13	238	111.215	0.215533	pectinesterase [Fibrobacter succinogenes]_x0001_ACX74291.1 Pectinesterase [Fibrobacter succinogenes subsp. succinogenes S85]_x0001_ADL24629.1 putative pectinesterase [Fibrobacter succinogenes subsp. succinogenes S85]
Meta_PME	loc_101308972:1-280	279	15	56	8	0	0	32	2	0	0	0	28	1	2	0	1	10	86	0	3	0	244	114.019	0.408669	pectate lyase [Ruminococcus flavefaciens]
Meta_PME	loc_101317893:0-675	675	446	8	134	31	3	5	105	10	2	8	43	45	5	27	27	22	103	365	13	10	1412	659.813	0.977501	uncharacterized protein BN496_01823 [Bacteroides sp. CAG:144]
Meta_PME	loc_101318014:1-316	315	5	0	4	0	0	0	0	0	2	120	0	0	0	0	0	0	0	8	0	3	142	66.3551	0.210651	MULTISPECIES: hypothetical protein [Bacteroides]
Meta_PME	loc_101319283:2-854	852	184	1	45	12	3	10	0	10	103	116	107	2	0	27	0	12	48	3	2	96	781	364.953	0.428349	MULTISPECIES: hypothetical protein [Bacteroides]
Meta_PME	loc_101320526:1-580	579	54	22	7	9	2	0	6	4	23	0	6	0	20	0	5	1	8	5	0	27	199	92.9907	0.160606	pectinesterase [Fibrobacter succinogenes]_x0001_ACX74291.1 Pectinesterase [Fibrobacter succinogenes subsp. succinogenes S85]_x0001_ADL24629.1 putative pectinesterase [Fibrobacter succinogenes subsp. succinogenes S85]
Meta_PME	loc_101323576:0-513	513	37	8	0	26	0	3	5	2	9	1	1	5	0	0	7	0	0	0	0	0	104	48.5981	0.0947332	MULTISPECIES: hypothetical protein [Bacteroides]
Meta_PME	loc_101324766:0-501	501	87	26	11	0	2	1	3	2	1	23	1	6	9	10	33	14	4	4	24	5	266	124.299	0.248102	uncharacterized protein BN496_01823 [Bacteroides sp. CAG:144]
Meta_PME	loc_101325989:0-606	606	104	0	0	0	0	9	0	0	0	0	0	488	83	430	110	169	29	0	74	33	1529	714.486	1.17902	pectinesterase [Clostridium cellulovorans]
Meta_PME	loc_101329597:1-514	513	2	0	15	16	0	0	3	1	0	21	0	0	0	0	0	0	0	0	0	0	58	27.1028	0.052832	carbohydrate Esterase Family 8-like pectin methylesterase C-terminal bacterial surface anchor [Eubacterium sp. CAG:38]
Meta_PME	loc_101346147:1-1156	1155	77	40	0	0	85	115	116	0	0	0	0	0	0	6	0	5	6	14	0	115	579	270.561	0.234252	MULTISPECIES: hypothetical protein [Prevotella]
Meta_PME	loc_101361314:2-764	762	367	0	23	0	0	4	0	0	50	21	13	8	0	6	6	9	1	1	30	8	547	255.607	0.335443	MULTISPECIES: hypothetical protein [Bacteroides]
Meta_PME	loc_101362090:0-951	951	1319	0	70	0	0	10	3	0	244	97	23	13	1	12	18	19	2	1	69	27	1928	900.935	0.947355	MULTISPECIES: hypothetical protein [Bacteroides]
Meta_PME	loc_101365188:0-456	456	111	40	3	0	0	3	2	1	1	17	3	5	2	14	33	12	13	8	17	18	303	141.589	0.310502	pectinesterase [Paludibacter jiangxiensis]
Meta_PME	loc_101379774:0-393	393	43	7	9	0	0	5	1	0	1	10	1	4	2	3	7	7	2	1	6	1	110	51.4019	0.130794	pectinesterase [Prevotella sp. MA2016]
Meta_PME	loc_101379879:1-547	546	50	1	5	0	0	2	0	0	1	11	23	0	0	5	1	0	0	4	2	9	114	53.271	0.097566	uncharacterized protein BN496_01823 [Bacteroides sp. CAG:144]
Meta_PME	loc_101391017:1-595	594	204	3	7	5	0	194	2	3	0	0	0	0	16	4	0	3	7	0	0	0	448	209.346	0.352434	hypothetical protein [Collinsella aerofaciens]_x0001_EBA40294.1 Pectinesterase [Collinsella aerofaciens ATCC 25986]
Meta_PME	loc_101391490:0-507	507	28	5	37	33	34	20	22	34	9	12	0	2	34	11	0	14	19	16	0	22	352	164.486	0.32443	pectate lyase [Paenibacillus mucilaginosus]_x0001_AFC33361.1 pectate lyase P358 [Paenibacillus mucilaginosus 3016]
Meta_PME	loc_101394384:2-473	471	56	35	0	0	126	83	91	3	0	0	1	6	0	32	1	7	4	6	0	34	485	226.636	0.481179	pectinesterase [Prevotella ruminicola]_x0001_ADE82952.1 putative pectinesterase [Prevotella ruminicola 23]
Meta_PME	loc_101398007:0-222	222	13	0	0	0	0	1	0	0	0	0	14	3	0	18	0	0	0	16	10	0	75	35.0467	0.157868	hypothetical protein [Prevotella sp. P5-119]
Meta_PME	loc_101402722:0-330	330	35	34	0	0	4	0	37	10	0	1	5	5	0	14	7	21	0	0	0	0	173	80.8411	0.244973	pectinesterase [Prevotella ruminicola]
Meta_PME	loc_101412090:0-471	471	14	3	1	5	9	0	22	10	0	4	8	6	1	3	4	2	0	0	3	17	112	52.3364	0.111118	hypothetical protein [Butyrivibrio proteoclasticus]
Meta_PME	loc_101415239:2-593	591	29	51	5	17	3	7	28	12	4	8	6	2	14	4	3	1	20	8	4	0	226	105.607	0.178693	Pectinesterase [Ruminococcus albus 8]
Meta_PME	loc_101421349:766-1156	390	41	66	0	0	30	19	0	3	1	14	7	1	5	0	6	11	6	2	11	0	223	104.206	0.267194	pectinesterase domain protein [Prevotella sp. CAG:1058]
Meta_PME	loc_101423185:1-514	513	16	7	0	0	0	0	7	274	18	96	11	2	3	4	18	0	4	2	0	6	468	218.692	0.426299	T9SS C-terminal target domain-containing protein [Flavobacterium daejeonense]_x0001_KQB39101.1 Pectinesterase [Flavobacterium daejeonense]
Meta_PME	loc_101428513:0-759	759	102	2	5	7	20	29	20	1	0	6	30	1	8	21	18	55	5	61	7	4	402	187.85	0.247497	hypothetical protein [Lachnospiraceae bacterium C6A11]
Meta_PME	loc_101435798:1-214	213	8	8	1	0	38	21	22	0	0	0	0	0	0	2	0	2	1	1	0	12	116	54.2056	0.254486	pectinesterase [Prevotella ruminicola]_x0001_ADE82952.1 putative pectinesterase [Prevotella ruminicola 23]
Meta_PME	loc_101441391:1-703	702	90	67	0	0	61	25	0	3	6	25	8	6	34	3	2	16	19	3	20	0	388	181.308	0.258274	pectinesterase [Prevotella sp. P4-76]
Meta_PME	loc_101443273:1-457	456	9	3	2	0	0	0	4	0	0	0	0	0	0	0	0	0	0	0	0	0	18	8.41121	0.0184456	pectinesterase [Erysipelotrichaceae bacterium NK3D112]
Meta_PME	loc_101449609:1-727	726	121	6	0	12	0	19	0	8	117	5	0	35	2	132	202	47	0	0	9	0	715	334.112	0.46021	putative uncharacterized protein [Prevotella sp. CAG:1092]
Meta_PME	loc_101461133:106-1060	954	39	41	0	0	0	18	0	0	0	0	33	10	2	16	0	54	96	0	3	0	312	145.794	0.152824	Pectinesterase [Ruminococcus albus 8]
Meta_PME	loc_101465283:103-787	684	30	21	2	2	0	11	19	0	0	21	2	6	3	2	0	0	0	0	9	0	128	59.8131	0.087446	adhesin-like protein [Methanobrevibacter ruminantium]_x0001_ADC46829.1 adhesin-like protein [Methanobrevibacter ruminantium M1]
Meta_PME	loc_101475847:404-788	384	79	7	1	9	2	22	10	6	56	7	5	44	2	72	94	22	6	5	38	3	490	228.972	0.596281	pectinesterase [Prevotella sp. RM4]
Meta_PME	loc_101481647:1-532	531	88	8	44	37	14	9	6	10	11	11	15	5	22	8	11	9	37	57	8	11	421	196.729	0.370488	hypothetical protein [Bacteroides salyersiae]_x0001_EIY66707.1 hypothetical protein HMPREF1071_01468 [Bacteroides salyersiae CL02T12C01]
Meta_PME	loc_101502321:1-460	459	22	18	0	0	1	0	10	0	23	68	13	170	13	123	70	75	33	3	364	16	1022	477.57	1.04046	pectinesterase [Prevotella sp. RM4]
Meta_PME	loc_101503941:1-457	456	21	7	0	0	0	0	8	0	0	0	0	0	0	0	0	0	0	0	0	0	36	16.8224	0.0368913	pectinesterase [Erysipelotrichaceae bacterium NK3D112]
Meta_PME	loc_101504022:2-584	582	23	0	0	0	0	0	0	0	0	0	13	1	0	5	0	19	71	0	0	0	132	61.6822	0.105983	pectate lyase [Ruminococcus flavefaciens]
Meta_PME	loc_101509930:2-650	648	27	26	10	0	0	23	2	0	0	0	24	4	0	8	0	24	86	0	0	1	235	109.813	0.169465	hypothetical protein [Ruminococcus sp. HUN007]
Meta_PME	loc_101513604:0-492	492	22	31	2	0	0	8	3	0	0	0	8	0	0	0	0	24	26	0	0	0	124	57.9439	0.117772	pectate lyase [Ruminococcus flavefaciens]
Meta_PME	loc_101515734:179-755	576	39	16	5	0	0	18	2	0	0	2	26	4	0	8	0	44	107	0	0	0	271	126.636	0.219853	pectate lyase [Ruminococcus flavefaciens]
Meta_PME	loc_101518722:1232-1862	630	46	2	0	17	9	2	4	0	0	0	0	1	2	0	0	0	2	0	0	0	85	39.7196	0.063047	pectinesterase [Clostridium sp. CAG:307]
Meta_PME	loc_101520997:2-1010	1008	153	28	5	12	42	1	0	2	6	13	50	37	14	3	5	16	18	29	22	9	465	217.29	0.215565	uncharacterized protein BN465_01698 [Prevotella sp. CAG:1092]
Meta_PME	loc_101529315:2-599	597	105	32	0	0	60	21	0	0	2	22	8	2	14	3	2	8	4	2	4	0	289	135.047	0.226209	silent information regulator protein Sir2 [Bacteroides dorei]
Meta_PME	loc_101531201:257-497	240	15	0	2	0	2	21	2	0	0	0	0	0	0	0	0	1	0	0	0	26	69	32.243	0.134346	pectinesterase [Prevotella sp. MA2016]
Meta_PME	loc_101536561:2-782	780	314	142	406	8	1276	0	24	802	381	45	16	33	1709	105	572	82	383	18	84	58	6458	3017.76	3.86892	putative uncharacterized protein [Prevotella sp. CAG:1092]
Meta_PME	loc_101537720:2-395	393	90	4	88	6	0	0	1	0	3	18	0	1	2	3	6	19	3	12	1	1	258	120.561	0.30677	pectinesterase [Prevotella oryzae]_x0001_EXG77731.1 pectin methylesterase [Prevotella oryzae DSM 17970]
Meta_PME	loc_101540930:0-243	243	14	2	2	1	0	6	0	1	4	3	0	4	2	0	8	0	0	0	1	0	48	22.4299	0.0923041	pectinesterase domain protein [Prevotella sp. CAG:1124]
Meta_PME	loc_101547191:2-311	309	56	2	19	0	189	1	0	118	25	2	3	1	276	3	3	7	1	9	5	4	724	338.318	1.09488	pectinesterase [Prevotella sp. RM4]
Meta_PME	loc_101549101:1-388	387	33	0	2	6	14	14	0	2	0	0	5	0	1	4	4	0	6	9	0	0	100	46.729	0.120747	hypothetical protein [Butyrivibrio fibrisolvens]
Meta_PME	loc_101551243:1-1177	1176	105	0	39	5	0	3	0	0	1	27	13	2	0	19	0	8	51	21	2	12	308	143.925	0.122385	hypothetical protein [Bacillus vallismortis]
Meta_PME	loc_101551857:0-567	567	88	12	0	0	22	15	0	3	0	18	4	0	13	0	6	6	11	2	2	0	202	94.3925	0.166477	uncharacterized protein BN465_01698 [Prevotella sp. CAG:1092]
Meta_PME	loc_101565503:13-1471	1458	129	8	0	5	11	2	19	0	0	0	5	4	3	0	0	0	1	0	0	0	187	87.3832	0.0599336	pectinesterase A family protein [Cetobacterium somerae]_x0001_ERT67902.1 pectinesterase A family protein [Cetobacterium somerae ATCC BAA-474]
Meta_PME	loc_101567961:1-481	480	30	5	0	6	11	10	3	3	4	0	3	4	7	6	5	0	5	8	0	0	110	51.4019	0.107087	hypothetical protein [Butyrivibrio fibrisolvens]
Meta_PME	loc_101568903:0-780	780	75	32	15	0	5	6	18	0	0	11	45	6	2	18	0	15	15	7	12	29	311	145.327	0.186317	pectinesterase [Ruminococcus albus]_x0001_ADU22686.1 Pectinesterase [Ruminococcus albus 7 = DSM 20455]
Meta_PME	loc_101574373:2-389	387	24	0	0	4	0	2	6	0	0	0	0	2	0	0	0	0	0	0	0	0	38	17.757	0.0458837	pectinesterase [Clostridium sp. CAG:307]
Meta_PME	loc_101575563:1-475	474	115	19	70	48	13	18	20	23	15	37	35	35	21	25	15	14	54	83	15	19	694	324.299	0.684175	hypothetical protein [Prevotella sp. P5-119]
Meta_PME	loc_101580119:13260-18366	5106	232	100	200	0	909	0	10	486	180	21	0	25	1190	51	16	24	15	16	38	39	3552	1659.81	0.325071	putative uncharacterized protein [Prevotella sp. CAG:1092]
Meta_PME	loc_101580966:0-1812	1812	2252	1224	1276	69	9076	6376	88	5061	1213	316	48	551	11516	792	2099	395	2951	219	375	152	46049	21518.2	11.8754	G13-pect [uncultured Prevotella sp.]
Meta_PME	loc_101581219:8500-9730	1230	92	11	30	18	11	6	55	1668	28	518	64	12	5	23	122	13	39	11	7	28	2761	1290.19	1.04893	hypothetical protein [Butyrivibrio sp. XBB1001]
Meta_PME	loc_101582002:3468-4482	1014	300	278	279	8	1261	1058	20	734	200	56	20	35	1657	72	208	268	134	35	55	38	6716	3138.32	3.09499	MULTISPECIES: hypothetical protein [Prevotella]
Meta_PME	loc_101582060:739-1714	975	41	11	0	1	233	0	2	122	21	8	4	3	327	16	47	22	0	42	2	16	918	428.972	0.439971	pectinesterase [Prevotella ruminicola]_x0001_ADE82952.1 putative pectinesterase [Prevotella ruminicola 23]
Meta_PME	loc_101583048:3066-4056	990	2	44	0	162	1891	0	9	7419	84	58	73	7	91	80	9	3	42	28	37	4	10043	4692.99	4.74039	pectinesterase domain protein [Prevotella sp. CAG:1124]
Meta_PME	loc_101583125:1570-2323	753	472	51	21	6	2790	9	8	1574	305	25	7	19	3642	12	66	24	18	15	14	47	9125	4264.02	5.66271	uncharacterized protein BN496_01823 [Bacteroides sp. CAG:144]
Meta_PME	loc_101585090:1-1813	1812	1771	314	455	118	8251	902	57	4586	1007	206	66	383	10668	506	766	689	60	148	219	194	31366	14657	8.08886	uncharacterized protein BN473_01799 [Prevotella sp. CAG:1185]
Meta_PME	loc_101587455:1-2800	2799	47	1380	637	1815	5388	64	2594	21398	849	347	937	67	925	2553	73	282	291	558	209	91	40505	18927.6	6.76226	pectinesterase [Prevotella buccae]_x0001_EFC75120.1 Pectinesterase [Prevotella buccae D17]
Meta_PME	loc_101615614:1-2530	2529	177	80	0	120	4	0	300	3793	203	1340	132	10	16	67	384	16	41	24	11	52	6770	3163.55	1.25091	MULTISPECIES: hypothetical protein [Bacteroides]
Meta_PME	loc_101615614:2543-3797	1254	115	63	0	39	0	2	123	1865	95	636	110	3	10	35	140	2	12	10	9	30	3299	1541.59	1.22934	MULTISPECIES: hypothetical protein [Bacteroides]
Meta_PME	loc_101633365:0-2307	2307	0	35	95	0	572	83	40	535	415	839	19	28	77	87	437	136	16	0	31	323	3768	1760.75	0.76322	hypothetical protein [Prevotella sp. tc2-28]
Meta_PME	loc_101634342:634-1534	900	27	26	18	31	69	15	7	62	12	45	32	14	23	48	26	37	42	43	8	21	606	283.178	0.314642	hypothetical protein [Butyrivibrio fibrisolvens]
Meta_PME	loc_101642806:522-1290	768	0	34	47	14	188	51	48	97	345	205	74	48	70	161	135	312	107	0	177	419	2532	1183.18	1.5406	pectinesterase family [Prevotella sp. CAG:592]
Meta_PME	loc_101644683:223-2047	1824	0	0	0	15	0	3	21	427	43	15	11	6	27	17	23	1	0	4	5	6	624	291.589	0.159862	hypothetical protein OMM_06978, partial [Candidatus Magnetoglobus multicellularis str. Araruama]
Meta_PME	loc_101648219:2-560	558	0	0	3	43	15	8	12	262	31	93	100	44	30	86	42	10	62	140	58	18	1057	493.925	0.885171	pectinesterase [Erysipelotrichaceae bacterium NK3D112]
Meta_PME	loc_101701662:44-626	582	0	35	49	0	173	41	49	40	249	184	9	7	23	15	71	93	0	0	12	61	1111	519.159	0.892026	pectinesterase domain protein [Prevotella sp. CAG:1092]
Meta_PME	loc_101709827:2-533	531	0	25	35	0	107	30	43	64	144	127	12	11	29	14	38	116	0	0	1	61	857	400.467	0.754176	pectinesterase [Prevotella sp. MA2016]
Meta_PME	loc_101747800:0-828	828	0	76	124	14	283	91	90	150	531	440	138	38	93	234	230	567	216	0	89	845	4249	1985.51	2.39796	pectinesterase family [Prevotella sp. CAG:592]
Meta_PME	loc_101766115:1-526	525	17	0	0	19	8	1	0	39	8	30	36	12	7	12	1	14	29	18	2	0	253	118.224	0.225189	hypothetical protein [Ruminococcus sp. HUN007]
Meta_PME	loc_101766503:0-531	531	2	16	8	11	18	33	4	26	23	46	9	13	12	14	25	6	11	33	8	4	322	150.467	0.283366	putative uncharacterized protein [Alistipes sp. CAG:831]
Meta_PME	loc_101772242:2-1106	1104	16	0	3	2	5	3	11	82	0	68	31	1	10	0	2	18	53	2	7	0	314	146.729	0.132907	pectate lyase [Ruminococcus flavefaciens]
Meta_PME	loc_101782457:2-548	546	4	11	11	23	275	10	1	79	50	25	39	12	50	15	23	27	65	91	27	12	850	397.196	0.727466	putative uncharacterized protein [Alistipes sp. CAG:831]
Meta_PME	loc_101786170:2-518	516	0	0	0	1	0	0	2	22	2	0	0	0	1	0	3	0	0	7	0	6	44	20.5607	0.0398464	MULTISPECIES: hypothetical protein [Bacteroides]
Meta_PME	loc_101793830:1289-2486	1197	9	38	3	413	3077	2	91	11811	62	21	50	9	27	67	20	12	66	51	10	6	15845	7404.21	6.18564	uncharacterized protein BN666_01854 [Bacteroides sp. CAG:462]
Meta_PME	loc_101892859:2-458	456	0	0	2	0	5	0	4	14	2	6	0	2	2	0	0	0	0	11	2	0	50	23.3645	0.0512379	MULTISPECIES: hypothetical protein [Bacteroides]
Meta_PME	loc_101894527:2-587	585	0	0	0	2	2	0	0	49	0	0	0	0	0	1	3	0	0	0	0	0	57	26.6355	0.0455308	pectinesterase [Bacteroides massiliensis dnLKV3]
Meta_PME	loc_101901789:1-622	621	0	3	0	0	11	0	0	30	0	0	1	2	7	16	2	42	0	13	2	17	146	68.2243	0.109862	pectinesterase [Clostridium sp. CAG:307]
Meta_PME	loc_101902804:2-506	504	0	0	2	0	3	0	2	59	0	16	0	0	0	0	1	0	0	0	0	0	83	38.785	0.0769545	pectinesterase [Erysipelotrichaceae bacterium NK3D112]
Meta_PME	loc_101913228:0-666	666	0	7	3	2	0	1	18	23	0	2	0	2	1	0	0	0	0	0	0	2	61	28.5047	0.0427998	pectinesterase [Clostridium sp. CAG:307]
Meta_PME	loc_101949403:1-739	738	0	0	0	26	358	9	0	96	42	15	36	15	38	16	3	10	59	54	36	0	813	379.907	0.514779	pectin methylesterase [Alteromonas australica]_x0001_AIG00468.1 pectin methylesterase [Alteromonas australica]
Meta_PME	loc_101957846:234-513	279	0	1	0	0	2	9	0	23	0	0	5	5	2	86	6	0	2	2	4	3	150	70.0935	0.251231	pectinesterase [Roseburia intestinalis]_x0001_EEV00330.1 Pectinesterase [Roseburia intestinalis L1-82]_x0001_CBL08524.1 Pectin methylesterase [Roseburia intestinalis M50/1]
Meta_PME	loc_101961861:251-455	204	0	0	0	0	0	0	0	8	0	0	0	0	0	0	0	0	0	0	0	0	8	3.73832	0.0183251	MULTISPECIES: pectinesterase [Bacteroides]
Meta_PME	loc_101973587:1-487	486	0	0	0	0	0	0	0	14	0	0	0	2	0	0	0	31	2	12	0	0	61	28.5047	0.0586516	exopolygalacturonate lyase [Clostridium butyricum]_x0001_ALR90301.1 exopolygalacturonate lyase [Clostridium butyricum]_x0001_ALS19187.1 exopolygalacturonate lyase [Clostridium butyricum]_x0001_ANF16373.1 exopolygalacturonate lyase [Clostridium butyricum]
Meta_PME	loc_101976747:1-499	498	0	0	0	3	0	0	1	11	0	0	0	0	2	0	0	19	2	11	0	0	49	22.8972	0.0459783	pectin esterase [Flavisolibacter sp. LCS9]
Meta_PME	loc_101981498:2-548	546	33	19	55	37	42	17	19	41	3	10	8	2	34	20	4	15	24	12	0	29	424	198.131	0.362877	pectinesterase [Ruminococcus albus]_x0001_EGC02591.1 Pectinesterase [Ruminococcus albus 8]
Meta_PME	loc_101981612:1-571	570	31	7	0	4	22	0	7	33	0	0	6	2	0	9	0	0	8	2	19	18	168	78.5047	0.137727	hypothetical protein [Treponema succinifaciens]
Meta_PME	loc_101993866:1-544	543	12	69	16	5	37	29	18	39	28	55	10	3	23	58	12	10	29	6	20	6	485	226.636	0.417377	hypothetical protein [Oribacterium sp. NK2B42]
Meta_PME	loc_102001657:1-460	459	0	7	55	0	0	7	7	5	5	45	3	9	3	7	2	14	0	4	4	10	187	87.3832	0.190377	hypothetical protein [Prevotella ruminicola]
Meta_PME	loc_102004931:0-618	618	24	0	2	12	2	0	11	53	0	2	2	2	0	0	11	4	2	16	4	5	152	71.028	0.114932	pectinesterase [Roseburia intestinalis]_x0001_EEV00330.1 Pectinesterase [Roseburia intestinalis L1-82]_x0001_CBL08524.1 Pectin methylesterase [Roseburia intestinalis M50/1]
Meta_PME	loc_102009331:2-680	678	0	0	0	0	10	1	2	26	1	3	0	1	0	7	0	2	2	5	1	0	61	28.5047	0.0420423	ig domain protein group 2 domain protein [Clostridium sp. CAG:307]
Meta_PME	loc_102009664:2-362	360	2	0	0	0	11	1	0	61	0	0	9	0	4	12	3	0	18	0	0	0	121	56.5421	0.157061	hypothetical protein [Lachnospiraceae bacterium C6A11]
Meta_PME	loc_102014108:0-552	552	0	0	0	0	6	0	0	29	0	0	0	0	0	4	0	0	0	0	0	0	39	18.2243	0.033015	MULTISPECIES: hypothetical protein [Cetobacterium]
Meta_PME	loc_102023377:0-486	486	0	0	0	0	0	0	0	0	0	0	0	1	0	0	0	1	0	0	0	0	2	0.934579	0.001923	hypothetical protein [Prevotella bergensis]_x0001_EFA44047.1 Pectinesterase [Prevotella bergensis DSM 17361]
Meta_PME	loc_102087017:0-267	267	35	4	12	24	14	12	16	18	3	27	4	6	6	5	2	3	5	2	1	4	203	94.8598	0.35528	putative uncharacterized protein [Alistipes sp. CAG:831]
Meta_PME	loc_102089805:1-2539	2538	11	0	120	0	0	0	4	0	3349	118	109	11	14	45	9	516	9	0	100	65	4480	2093.46	0.824846	hypothetical protein [Bacteroides sp. HPS0048]_x0001_EOA60094.1 hypothetical protein HMPREF1214_00648 [Bacteroides sp. HPS0048]
Meta_PME	loc_102090412:2976-5760	2784	216	107	28	4	11	72	174	17	6169	280	53	56	1280	57	247	9	95	0	24	67	8966	4189.72	1.50493	putative uncharacterized protein [Prevotella sp. CAG:1092]
Meta_PME	loc_102090412:5846-7049	1203	54	101	102	72	73	147	69	0	2414	1	7	26	513	8	33	1	7	0	10	0	3638	1700	1.41313	pectinesterase family [Prevotella sp. CAG:592]
Meta_PME	loc_102091661:1115-3803	2688	599	19	917	40	12	91	0	94	3261	815	699	13	2	156	0	59	342	72	8	466	7665	3581.78	1.33251	pectinesterase [Prevotella sp. MSX73]
Meta_PME	loc_102091679:2950-6586	3636	455	18	958	86	48	595	4	151	4689	2971	1054	64	0	96	0	162	600	362	17	2750	15080	7046.73	1.93804	uncharacterized protein BN465_01698 [Prevotella sp. CAG:1092]
Meta_PME	loc_102091797:4187-8936	4749	1582	7	847	16	15	115	2	253	6379	673	1551	71	11	170	0	141	1362	532	15	670	14412	6734.58	1.4181	hypothetical protein [Bacteroidales bacterium]
Meta_PME	loc_102091946:124-4954	4830	113	0	33	0	0	5	0	0	7610	53	89	8	38	63	23	1143	26	2	80	15	9301	4346.26	0.899847	putative pectinesterase [Bacteroides sp. CAG:144]
Meta_PME	loc_102092470:736-5842	5106	1099	64	2645	2100	14	288	3	185	6948	2072	1886	63	6	606	21	118	1205	343	72	2000	21738	10157.9	1.98941	G13-pect [uncultured Prevotella sp.]
Meta_PME	loc_102094489:325-541	216	17	0	7	0	0	1	0	0	217	14	5	3	0	3	3	36	2	4	14	3	329	153.738	0.711751	pectinesterase domain protein [Prevotella sp. CAG:1058]
Meta_PME	loc_102094774:6420-7410	990	62	14	108	72	3	23	1	11	867	317	128	6	0	34	1	12	76	33	2	122	1892	884.112	0.893043	pectinesterase family [Prevotella sp. CAG:1124]
Meta_PME	loc_102094774:4098-6369	2271	122	8	67	62	0	28	0	13	1819	70	168	0	0	40	0	12	63	30	1	83	2586	1208.41	0.532105	pectinesterase domain protein [Prevotella sp. CAG:1058]
Meta_PME	loc_102098545:3731-4466	735	61	12	377	33	0	23	3	1	411	34	37	36	18	70	248	192	633	35	11	14	2249	1050.93	1.42984	uncharacterized protein BN496_01823 [Bacteroides sp. CAG:144]
Meta_PME	loc_102098905:1-406	405	19	0	0	0	165	0	0	107	25	0	0	0	213	0	0	1	0	0	0	0	530	247.664	0.611515	pectinesterase [Prevotella sp. MA2016]
Meta_PME	loc_102101727:1-550	549	0	0	0	0	1	0	0	1	0	0	0	0	0	0	0	0	0	0	0	0	2	0.934579	0.00170233	pectinesterase [Prevotella bryantii]
Meta_PME	loc_102103103:52-301	249	0	2	0	0	6	4	0	0	8	2	0	1	0	2	0	0	0	5	1	1	32	14.9533	0.0600533	pectinesterase [Prevotella ruminicola]_x0001_ADE82952.1 putative pectinesterase [Prevotella ruminicola 23]
Meta_PME	loc_102103748:63-1287	1224	2	21	0	59	3	5	29	0	2082	36	10	28	441	5	26	3	2	25	11	9	2797	1307.01	1.06782	hypothetical protein [Butyrivibrio proteoclasticus]
Meta_PME	loc_102103935:267-3348	3081	14	211	331	15	3	600	360	0	5759	488	252	224	128	313	413	1550	193	2	815	441	12112	5659.81	1.83701	pectinesterase [Prevotella sp. CAG:255]
Meta_PME	loc_102105627:1696-2752	1056	0	15	111	0	0	127	64	24	626	325	23	9	0	48	50	115	3	0	9	0	1549	723.832	0.685447	MULTISPECIES: hypothetical protein [Bacteroides]
Meta_PME	loc_102116383:0-300	300	0	18	3	0	2	16	2	1	42	4	2	2	15	1	1	13	3	2	2	3	132	61.6822	0.205607	pectinesterase [Prevotella ruminicola]_x0001_ADE82952.1 putative pectinesterase [Prevotella ruminicola 23]
Meta_PME	loc_102118652:1-643	642	0	0	1	0	6	30	0	2	98	1	0	24	0	47	2	16	2	18	2	23	272	127.103	0.197979	MULTISPECIES: hypothetical protein [Bacteroides]
Meta_PME	loc_102119690:1-301	300	0	10	0	0	1	21	0	0	7	3	0	2	4	0	0	4	0	5	1	4	62	28.972	0.0965732	pectinesterase [Prevotella ruminicola]_x0001_ADE82952.1 putative pectinesterase [Prevotella ruminicola 23]
Meta_PME	loc_102123316:0-300	300	0	16	0	0	2	1	0	0	27	1	0	2	3	1	0	2	3	5	0	1	64	29.9065	0.0996885	pectinesterase [Prevotella sp. P6B4]
Meta_PME	loc_102126079:45-426	381	0	4	0	0	2	10	0	2	91	0	0	2	4	3	0	0	0	1	0	1	120	56.0748	0.147178	pectinesterase [Prevotella sp. MA2016]
Meta_PME	loc_102128357:0-300	300	0	14	0	0	3	12	1	3	16	7	1	0	13	1	1	8	2	3	2	0	87	40.6542	0.135514	pectinesterase [Prevotella sp. P6B4]
Meta_PME	loc_102132910:2-899	897	18	6	0	42	2	0	18	0	366	1	0	21	51	0	49	0	0	0	6	0	580	271.028	0.302149	hypothetical protein [Chryseobacterium koreense]
Meta_PME	loc_102138292:0-405	405	0	250	0	170	91	1	490	239	48	3	136	5	3	21	6	2	31	75	13	9	1593	744.393	1.83801	uncharacterized protein BN473_00918 [Prevotella sp. CAG:1185]
Meta_PME	loc_102145624:0-681	681	7	25	53	33	0	23	0	0	189	20	150	26	204	12	33	12	67	8	55	20	937	437.85	0.642952	Pectinesterase [Bacteroidales bacterium KA00344]
Meta_PME	loc_102159747:2-536	534	0	10	0	28	17	1	2	1	216	48	1	14	12	44	5	42	4	35	1	34	515	240.654	0.450663	pectate lyase [Bacteroides sp. CAG:462]
Meta_PME	loc_102164028:1477-2782	1305	50	0	42	0	0	12	0	0	2106	127	28	36	7	24	13	327	6	2	174	38	2992	1398.13	1.07136	pectinesterase [Prevotella sp. CAG:1185]
Meta_PME	loc_102165433:65-1046	981	22	43	1560	80	0	99	770	1	279	173	28	21	237	77	21	79	53	41	128	16	3728	1742.06	1.7758	pectinesterase domain protein [Prevotella sp. CAG:1124]
Meta_PME	loc_102168328:142-892	750	3	2	0	0	3	0	0	0	0	2	0	0	3	1	5	0	0	1	0	1	21	9.81308	0.0130841	uncharacterized protein BN496_01823 [Bacteroides sp. CAG:144]
Meta_PME	loc_102171287:1-1252	1251	9	1	4	0	4	0	1	0	1	4	0	4	2	15	0	1	1	1	3	0	51	23.8318	0.0190502	hypothetical protein ACU52_08560 [Prevotella sp. 109]
Meta_PME	loc_102174004:1-973	972	0	2	100	0	0	154	59	6	493	304	38	8	0	42	26	156	2	0	0	0	1390	649.533	0.668244	MULTISPECIES: hypothetical protein [Bacteroides]
Meta_PME	loc_102175287:1-913	912	0	17	10	0	15	18	6	0	210	10	12	36	27	22	10	0	0	0	5	224	622	290.654	0.3187	MULTISPECIES: hypothetical protein [Bacteroides]
Meta_PME	loc_102175700:0-711	711	4	84	82	131	2	6	161	0	320	64	1	0	0	1	8	18	0	0	0	27	909	424.766	0.597421	pectinesterase [Prevotella copri]_x0001_EFB36932.1 Pectinesterase [Prevotella copri DSM 18205]
Meta_PME	loc_102179583:0-1107	1107	21	2	68	2	1	9	0	0	1073	54	41	16	7	14	11	142	4	9	88	19	1581	738.785	0.667376	silent information regulator protein Sir2 [Prevotella bergensis]_x0001_EFA45454.1 pectate lyase [Prevotella bergensis DSM 17361]
Meta_PME	loc_102182977:2-896	894	0	0	9	1	49	108	4	1	160	12	15	119	2	291	27	46	12	281	34	411	1582	739.252	0.826904	pectinesterase [Prevotella oryzae]_x0001_EXG77731.1 pectin methylesterase [Prevotella oryzae DSM 17970]
Meta_PME	loc_102183173:660-1533	873	0	9	3	0	7	3	34	6	144	54	0	3	51	0	51	6	1	0	2	26	400	186.916	0.214108	MULTISPECIES: hypothetical protein [Bacteroides]
Meta_PME	loc_102183408:2-1190	1188	0	25	110	41	0	4	8	2	364	158	27	23	2	11	9	10	3	0	24	50	871	407.009	0.3426	G13-pect [uncultured Prevotella sp.]
Meta_PME	loc_102185733:0-321	321	5	1	90	7	0	7	1	2	54	3	2	2	5	3	36	18	166	7	2	1	412	192.523	0.599761	MULTISPECIES: hypothetical protein [Prevotella]
Meta_PME	loc_102186086:1929-2823	894	0	0	0	0	0	0	0	0	281	0	10	6	0	9	79	60	38	0	1	10	494	230.841	0.258212	hypothetical protein [Prevotella sp. RM4]
Meta_PME	loc_102188674:558-3252	2694	47	2	16	118	1	1	21	0	753	455	26	50	289	249	64	173	106	4	371	33	2779	1298.6	0.482033	pectinesterase [Prevotella buccae]_x0001_EFC75120.1 Pectinesterase [Prevotella buccae D17]
Meta_PME	loc_102200442:121-535	414	0	0	29	0	0	36	12	6	130	65	13	2	0	15	20	26	1	0	2	0	357	166.822	0.402953	pectinesterase [Prevotella sp. RM4]
Meta_PME	loc_102202515:1-265	264	4	3	3	30	0	0	0	0	64	6	3	1	67	0	4	0	8	0	5	0	198	92.5234	0.350467	pectinesterase domain protein [Prevotella sp. CAG:1185]
Meta_PME	loc_102205201:2-266	264	7	11	0	0	0	0	27	0	29	75	13	103	8	72	66	127	79	3	20	13	653	305.14	1.15583	pectinesterase [Prevotella sp. MA2016]
Meta_PME	loc_102205428:0-660	660	3	6	25	4	0	14	0	0	199	7	34	5	207	6	12	14	47	0	22	25	630	294.393	0.446049	hypothetical protein ACU52_06250 [Prevotella sp. 109]
Meta_PME	loc_102206317:0-492	492	9	64	0	1	2	0	23	1	60	57	40	137	50	331	92	47	40	0	75	26	1055	492.991	1.00201	pectinesterase [Prevotella sp. RM4]
Meta_PME	loc_102207996:83-3047	2964	322	2	140	2	0	8	0	0	620	250	86	32	2	57	17	2	0	6	256	72	1874	875.701	0.295446	MULTISPECIES: hypothetical protein [Bacteroides]
Meta_PME	loc_102209077:1-385	384	0	1	1	0	0	0	0	0	13	4	21	5	2	2	8	25	5	11	2	8	108	50.4673	0.131425	MULTISPECIES: hypothetical protein [Bacteroides]
Meta_PME	loc_102215429:0-627	627	3	0	33	4	0	2	14	0	95	35	2	0	389	13	3	90	6	8	16	6	719	335.981	0.535855	hypothetical protein [Bacteroides salyersiae]_x0001_EIY69578.1 hypothetical protein HMPREF1071_00598 [Bacteroides salyersiae CL02T12C01]_x0001_CCY50304.1 uncharacterized protein BN523_02423 [Bacteroides sp. CAG:189]
Meta_PME	loc_102218906:0-678	678	1	84	305	253	111	24	465	286	84	3	35	5	65	42	5	11	20	12	17	6	1834	857.009	1.26403	pectinesterase family [Prevotella sp. CAG:732]
Meta_PME	loc_102240351:2-788	786	3	116	55	360	0	2	1157	3	374	183	2	12	0	0	4	10	0	0	1	38	2320	1084.11	1.37928	pectinesterase [Prevotella denticola]
Meta_PME	loc_102264042:0-1230	1230	3	89	130	98	1	8	65	0	1095	126	12	23	2	22	11	64	2	9	28	68	1856	867.29	0.705114	uncharacterized protein BN458_01400 [Prevotella sp. CAG:1058]
Meta_PME	loc_102272041:2-455	453	0	352	0	0	0	14	2	0	310	40	3	32	26	24	3	20	3	17	23	7	876	409.346	0.903633	MULTISPECIES: hypothetical protein [Prevotella]
Meta_PME	loc_102274195:2-860	858	0	1	0	0	0	0	0	0	143	0	2	0	0	3	20	12	3	2	6	3	195	91.1215	0.106202	hypothetical protein [Prevotella sp. RM4]
Meta_PME	loc_102278215:2-893	891	14	16	227	64	0	11	45	0	541	40	3	2	0	0	2	24	0	0	0	37	1026	479.439	0.538091	MULTISPECIES: hypothetical protein [Bacteroides]
Meta_PME	loc_102280988:677-902	225	50	2	0	7	0	11	3	3	59	5	0	13	5	67	77	26	0	0	3	4	335	156.542	0.695742	pectinesterase [Prevotella sp. MA2016]
Meta_PME	loc_102291460:1-688	687	3	12	0	8	3	0	18	0	59	0	1	12	8	0	5	0	0	0	0	0	129	60.2804	0.0877444	hypothetical protein [Butyrivibrio proteoclasticus]
Meta_PME	loc_102291941:361-484	123	0	0	0	0	0	0	0	0	7	0	0	0	0	0	3	1	2	0	0	1	14	6.54206	0.0531874	pectinesterase [Dysgonomonas sp. HGC4]
Meta_PME	loc_102294096:1-760	759	0	3	5	0	41	4	0	6	35	50	0	0	4	8	33	14	0	0	2	39	244	114.019	0.150222	pectinesterase family [Prevotella sp. CAG:732]
Meta_PME	loc_102296288:2-593	591	1	0	0	1	0	0	0	0	121	0	2	0	1	7	30	26	41	0	1	15	246	114.953	0.194506	hypothetical protein [Prevotella ruminicola]
Meta_PME	loc_102296787:0-315	315	0	2	0	0	0	0	0	0	0	2	2	0	0	0	3	1	1	1	0	0	12	5.60748	0.0178015	MULTISPECIES: hypothetical protein [Bacteroides]
Meta_PME	loc_102307183:2-500	498	1	0	0	2	0	0	0	0	163	2	9	0	3	0	25	28	47	0	0	11	291	135.981	0.273055	putative pectinesterase [Prevotella ruminicola 23]
Meta_PME	loc_102322192:1-547	546	0	1	1	5	0	0	0	1	37	2	5	3	0	3	3	0	0	0	6	0	67	31.3084	0.0573414	uncharacterized protein BN496_01823 [Bacteroides sp. CAG:144]
Meta_PME	loc_102325612:0-381	381	0	0	0	0	0	0	0	0	110	0	1	0	1	0	10	16	24	0	1	13	176	82.243	0.215861	putative pectinesterase [Prevotella ruminicola 23]
Meta_PME	loc_102326476:479-758	279	0	0	0	0	0	0	0	0	30	0	0	0	0	1	23	8	2	0	0	2	66	30.8411	0.110542	pectinesterase [Bacteroides salyersiae]_x0001_EIY69600.1 hypothetical protein HMPREF1071_00620 [Bacteroides salyersiae CL02T12C01]_x0001_EOA51158.1 hypothetical protein HMPREF1532_01011 [Bacteroides salyersiae WAL 10018 = DSM 18765 = JCM 12988]
Meta_PME	loc_102331345:885-1131	246	0	7	7	0	0	7	0	0	27	20	12	40	5	35	8	5	10	0	69	15	267	124.766	0.50718	uncharacterized protein BN473_00918 [Prevotella sp. CAG:1185]
Meta_PME	loc_102332503:2-335	333	1	10	296	27	22	24	129	42	22	6	8	0	38	55	2	17	5	6	6	6	722	337.383	1.01316	pectinesterase domain protein [Prevotella sp. CAG:1124]
Meta_PME	loc_102337364:0-1134	1134	0	0	0	0	0	0	4	0	215	2	14	0	0	16	267	130	73	4	5	34	764	357.009	0.314823	pectinesterase [Prevotella copri]_x0001_EFB36932.1 Pectinesterase [Prevotella copri DSM 18205]
Meta_PME	loc_102350414:205-1213	1008	13	86	85	123	1	18	73	3	770	118	12	19	6	31	30	39	13	2	35	33	1510	705.607	0.700007	pectinesterase [Prevotella ruminicola]_x0001_ADE82952.1 putative pectinesterase [Prevotella ruminicola 23]
Meta_PME	loc_102356800:0-336	336	0	0	13	1	1	0	0	0	23	13	0	1	21	0	3	4	11	2	12	3	108	50.4673	0.1502	MULTISPECIES: hypothetical protein [Prevotella]
Meta_PME	loc_102357452:0-504	504	1	2	2	4	0	0	3	0	57	23	1	0	239	4	0	14	0	0	0	5	355	165.888	0.329143	uncharacterized protein BN496_01823 [Bacteroides sp. CAG:144]
Meta_PME	loc_102358674:1-361	360	0	0	0	0	0	0	0	0	46	0	2	0	1	2	11	10	5	0	0	3	80	37.3832	0.103842	pectinesterase [Bacteroides salyersiae]_x0001_EIY69600.1 hypothetical protein HMPREF1071_00620 [Bacteroides salyersiae CL02T12C01]_x0001_EOA51158.1 hypothetical protein HMPREF1532_01011 [Bacteroides salyersiae WAL 10018 = DSM 18765 = JCM 12988]
Meta_PME	loc_102365163:0-507	507	8	31	96	43	0	10	11	0	86	22	2	0	0	0	0	6	0	0	0	19	334	156.075	0.30784	putative uncharacterized protein [Tannerella sp. CAG:51]
Meta_PME	loc_102385536:1-301	300	0	0	0	1	0	0	3	0	6	11	0	0	0	0	0	0	0	0	2	1	24	11.215	0.0373832	hypothetical protein ST42_09280 [Prevotella sp. P4-76]
Meta_PME	loc_102388202:0-693	693	1	13	34	43	0	4	140	0	96	5	0	1	0	0	0	2	0	0	0	5	344	160.748	0.231959	hypothetical protein [Prevotella sp. P5-60]
Meta_PME	loc_102390910:123-798	675	14	39	73	2	9	81	21	1	203	187	139	36	105	32	181	344	58	555	40	254	2374	1109.35	1.64348	pectinesterase [Prevotella sp. RM4]
Meta_PME	loc_102391312:1-868	867	0	0	0	0	1	4	0	0	50	63	0	0	78	2	0	8	0	1	2	0	209	97.6636	0.112645	uncharacterized protein BN567_01209 [Prevotella sp. CAG:255]
Meta_PME	loc_102392569:27-849	822	7	0	0	197	1	0	1	1	111	188	2	1	33	2	0	2	0	1	7	2	556	259.813	0.316074	pectinesterase [Prevotella oryzae]_x0001_EXG77731.1 pectin methylesterase [Prevotella oryzae DSM 17970]
Meta_PME	loc_102395418:0-603	603	5	6	2	51	0	0	0	0	199	97	5	10	95	75	5	12	56	17	105	22	762	356.075	0.590505	uncharacterized protein BN458_01623 [Prevotella sp. CAG:1058]
Meta_PME	loc_102411395:1-496	495	2	0	4	2	65	0	0	0	13	4	0	9	0	0	0	5	0	1	12	5	122	57.0093	0.11517	MULTISPECIES: hypothetical protein [Bacteroides]
Meta_PME	loc_102414516:0-486	486	1	0	0	5	0	0	0	0	10	0	2	0	6	0	0	1	0	14	0	3	42	19.6262	0.0403831	hypothetical protein [Lachnospira multipara]
Meta_PME	loc_102414899:0-525	525	0	0	6	0	48	0	4	5	14	10	0	1	0	0	0	6	0	11	18	2	125	58.4112	0.111259	pectinesterase [Prevotella oryzae]_x0001_EXG77731.1 pectin methylesterase [Prevotella oryzae DSM 17970]
Meta_PME	loc_102425499:901-1627	726	2	0	57	0	4	20	21	45	73	10	4	11	22	7	9	3	3	9	70	6	376	175.701	0.242012	hypothetical protein [Treponema succinifaciens]
Meta_PME	loc_102429577:2-503	501	0	1	33	1	0	0	0	0	24	8	7	0	2	15	27	4	3	20	5	6	156	72.8972	0.145503	pectinesterase family [Prevotella sp. CAG:732]
Meta_PME	loc_102433963:2-593	591	0	0	0	0	0	1	0	0	388	0	5	0	5	33	64	173	129	3	0	36	837	391.121	0.661796	pectinesterase [Bacteroides ovatus CAG:22]
Meta_PME	loc_102437662:0-1266	1266	66	24	943	47	3	4	24	2	1016	67	118	37	43	124	687	371	1615	52	79	142	5464	2553.27	2.0168	uncharacterized protein BN725_01990 [Prevotella sp. CAG:592]
Meta_PME	loc_102441611:0-369	369	0	0	0	0	0	0	0	0	0	0	0	0	0	0	0	0	0	0	0	0	0	0	0	pectinesterase family [Prevotella sp. CAG:1185]
Meta_PME	loc_102442827:0-324	324	0	0	0	0	0	1	0	0	0	0	0	0	1	0	0	0	0	0	0	0	2	0.934579	0.0028845	G13-pect [uncultured Prevotella sp.]
Meta_PME	loc_102443447:0-465	465	0	5	5	0	19	4	10	7	46	34	6	2	10	17	12	32	9	0	5	42	265	123.832	0.266305	CHU large protein; candidate pectate lyase, polysaccharide lyase family 1 protein [Prevotella bryantii B14]
Meta_PME	loc_102443862:0-888	888	192	1	49	0	0	2	0	0	1152	68	36	14	5	13	5	190	7	0	74	20	1828	854.206	0.961943	MULTISPECIES: hypothetical protein [Bacteroides]
Meta_PME	loc_102447468:2-491	489	4	12	42	1	0	34	1	0	59	1	1	4	33	21	3	40	1050	1	1	1	1309	611.682	1.25088	pectinesterase domain protein [Prevotella sp. CAG:1320]
Meta_PME	loc_102448991:361-1009	648	2	0	12	4	0	21	0	1	310	1	1	0	5	5	4	37	191	1	1	1	597	278.972	0.430512	pectinesterase [Prevotella oryzae]_x0001_EXG77731.1 pectin methylesterase [Prevotella oryzae DSM 17970]
Meta_PME	loc_102450028:1-124	123	0	0	0	0	0	0	0	0	0	0	0	0	0	0	0	0	0	0	0	0	0	0	0	pectinesterase [Dysgonomonas sp. HGC4]
Meta_PME	loc_102455014:470-641	171	0	0	0	0	0	0	0	0	43	0	0	0	0	0	2	10	8	0	0	4	67	31.3084	0.18309	hypothetical protein [Bacteroides coprocola]_x0001_EDU99836.1 Pectinesterase [Bacteroides coprocola DSM 17136]
Meta_PME	loc_102458568:1-301	300	0	0	0	0	0	0	0	0	51	7	0	0	0	0	0	0	0	0	0	0	58	27.1028	0.0903427	pectinesterase domain protein [Prevotella sp. CAG:1320]
Meta_PME	loc_102463088:1-667	666	8	80	64	60	0	7	72	5	423	136	5	2	0	0	0	4	0	0	0	25	891	416.355	0.625158	hypothetical protein [Prevotella sp. P5-125]
Meta_PME	loc_102464931:41-572	531	0	0	0	0	0	0	0	0	0	0	0	0	0	0	0	0	0	0	0	0	0	0	0	pectinesterase domain protein [Prevotella sp. CAG:1092]
Meta_PME	loc_102464932:1-304	303	0	0	1	0	4	0	0	0	10	2	0	1	0	0	1	2	0	0	1	1	23	10.7477	0.0354708	pectinesterase [Prevotella oryzae]_x0001_EXG77731.1 pectin methylesterase [Prevotella oryzae DSM 17970]
Meta_PME	loc_102470278:242-641	399	0	0	153	1	0	0	4	0	22	1	12	1	4	28	28	19	21	4	0	0	298	139.252	0.349003	pectinesterase [Prevotella paludivivens]
Meta_PME	loc_102472524:141-423	282	0	0	60	1	0	3	1	0	42	0	0	0	2	4	6	22	206	0	2	0	349	163.084	0.578312	pectinesterase [Prevotella sp. MA2016]
Meta_PME	loc_102476121:2-299	297	0	76	0	0	0	2	0	0	49	6	0	0	4	0	0	1	0	1	1	1	141	65.8879	0.221845	MULTISPECIES: hypothetical protein [Prevotella]
Meta_PME	loc_102476142:2-338	336	0	0	6	0	0	0	1	0	34	5	1	0	0	0	0	1	0	0	0	0	48	22.4299	0.0667557	pectinesterase [Prevotella oryzae]_x0001_EXG77731.1 pectin methylesterase [Prevotella oryzae DSM 17970]
Meta_PME	loc_102479975:1-265	264	0	1	0	0	1	0	0	0	28	5	0	1	1	4	0	0	0	0	0	2	43	20.0935	0.0761116	pectinesterase [Prevotella ruminicola]_x0001_ADE82952.1 putative pectinesterase [Prevotella ruminicola 23]
Meta_PME	loc_102480463:261-978	717	108	3	0	0	1114	6	0	636	124	1	0	0	1361	0	9	1	0	4	0	2	3369	1574.3	2.19568	pectinesterase [Prevotella oryzae]_x0001_EXG77731.1 pectin methylesterase [Prevotella oryzae DSM 17970]
Meta_PME	loc_102482433:0-501	501	0	5	1	6	17	9	0	0	91	45	0	0	12	12	1	12	2	1	2	3	219	102.336	0.204264	pectinesterase domain protein [Prevotella sp. CAG:1092]
Meta_PME	loc_102487613:2-305	303	0	0	13	0	0	1	0	0	28	0	0	0	4	1	1	16	142	0	0	0	206	96.2617	0.317695	pectinesterase [Prevotella sp. RM4]
Meta_PME	loc_102490468:141-579	438	4	0	45	4	0	0	0	0	200	3	11	3	8	19	511	74	81	22	1	12	998	466.355	1.06474	pectinesterase [Prevotella sp. MA2016]
Meta_PME	loc_102491474:0-399	399	0	0	34	2	0	1	1	0	43	3	2	1	3	10	28	5	2	2	0	0	137	64.0187	0.160448	pectinesterase [Prevotella paludivivens]
Meta_PME	loc_102498356:1-301	300	0	0	0	0	20	0	1	1	16	2	0	0	0	3	0	0	0	0	0	0	43	20.0935	0.0669782	pectinesterase domain protein [Prevotella sp. CAG:1124]
Meta_PME	loc_102499789:2-299	297	0	0	0	0	0	0	0	0	47	0	0	0	0	0	0	0	0	0	0	3	50	23.3645	0.0786683	MULTISPECIES: hypothetical protein [Prevotella]
Meta_PME	loc_102502499:60-300	240	0	0	2	0	1	4	0	0	27	2	0	0	1	0	1	0	0	0	0	0	38	17.757	0.0739875	pectinesterase [Prevotella sp. RM4]
Meta_PME	loc_102512469:1-304	303	0	0	0	0	0	0	0	0	19	0	0	0	1	0	4	3	128	0	0	0	155	72.4299	0.239043	MULTISPECIES: hypothetical protein [Prevotella]
Meta_PME	loc_102514259:1-316	315	0	2	1	0	3	0	0	0	48	2	0	0	0	0	0	2	0	0	0	1	59	27.5701	0.0875241	pectinesterase [Prevotella sp. MA2016]
Meta_PME	loc_102518979:0-456	456	0	7	6	13	0	0	27	3	33	4	0	5	6	22	5	0	3	0	6	27	167	78.0374	0.171135	hypothetical protein [Flavobacterium sp. CF136]_x0001_EJL66902.1 hypothetical protein PMI10_00482 [Flavobacterium sp. CF136]
Meta_PME	loc_102519164:54-300	246	0	0	1	0	2	0	0	0	14	2	0	0	0	3	3	2	0	0	0	0	27	12.6168	0.0512879	pectinesterase [Prevotella sp. RM4]
Meta_PME	loc_102519592:2-479	477	0	0	4	18	0	0	2	0	100	34	11	8	25	18	12	0	11	0	52	2	297	138.785	0.290954	pectinesterase [Prevotella sp. P4-65]
Meta_PME	loc_102529049:2-947	945	0	7	0	0	0	0	8	0	41	0	1	0	4	5	9	0	1	0	0	0	76	35.514	0.037581	hypothetical protein ST43_06480 [Prevotella sp. P5-60]
Meta_PME	loc_102538075:2-581	579	0	0	0	0	0	0	0	0	34	13	25	9	11	2	13	50	173	481	4	14	829	387.383	0.669056	MULTISPECIES: hypothetical protein [Bacteroides]
Meta_PME	loc_102538526:0-684	684	1	27	10	0	3	5	5	0	87	4	3	34	0	35	7	8	2	4	15	10	260	121.495	0.177625	G13-pect [uncultured Prevotella sp.]
Meta_PME	loc_102540019:2-452	450	67	5	2	3	0	22	2	8	81	16	5	34	8	84	115	38	15	35	73	5	618	288.785	0.641745	pectinesterase [Prevotella sp. P5-60]_x0001_CDD05269.1 pectinesterase domain protein [Prevotella sp. CAG:592]_x0001_KIP56548.1 pectin esterase [Prevotella sp. P5-60]
Meta_PME	loc_102544937:1-811	810	8	0	0	80	0	0	0	0	55	147	0	0	16	0	0	0	0	0	0	4	310	144.86	0.178839	G13-pect [uncultured Prevotella sp.]
Meta_PME	loc_102551815:242-560	318	0	0	1	0	0	0	0	0	17	9	11	37	45	5	30	18	11	5	16	8	213	99.5327	0.312996	pectinesterase [Prevotella sp. RM4]
Meta_PME	loc_102553248:0-435	435	1	1	1	1	0	0	0	0	15	47	1	1	27	1	0	2	4	13	0	4	119	55.6075	0.127833	pectinesterase [Erysipelotrichaceae bacterium NK3D112]
Meta_PME	loc_102558489:0-498	498	0	2	3	1	0	0	10	2	24	6	4	2	4	2	3	3	2	0	0	3	71	33.1776	0.0666216	hypothetical protein [Lachnospiraceae bacterium COE1]_x0001_EOS49595.1 hypothetical protein C809_01406 [Lachnospiraceae bacterium COE1]
Meta_PME	loc_102563111:0-648	648	0	0	4	6	0	4	0	0	32	90	0	0	40	3	5	2	8	14	0	4	212	99.0654	0.152879	pectinesterase [Clostridium sp. CAG:307]
Meta_PME	loc_102563473:0-552	552	0	0	3	0	28	30	0	0	99	3	11	92	0	144	10	30	1	96	28	199	774	361.682	0.655221	pectinesterase family [Prevotella sp. CAG:592]
Meta_PME	loc_102579142:1-556	555	0	0	0	37	0	0	0	0	61	14	7	7	26	62	4	5	19	83	15	10	350	163.551	0.294687	pectinesterase [Prevotella sp. P5-60]
Meta_PME	loc_102586101:393-615	222	3	5	21	22	0	0	15	8	47	46	14	5	2	24	3	4	7	11	2	7	246	114.953	0.517808	pectinesterase domain protein [Prevotella sp. CAG:1124]
Meta_PME	loc_102605722:1-526	525	0	19	8	0	0	28	34	5	34	161	1	4	9	25	91	7	9	0	6	41	482	225.234	0.429016	hypothetical protein [Prevotella sp. P5-60]
Meta_PME	loc_102609183:2-464	462	7	1	11	0	0	0	0	0	39	7	4	0	0	0	0	0	0	1	5	0	75	35.0467	0.0758587	uncharacterized protein BN496_01823 [Bacteroides sp. CAG:144]
Meta_PME	loc_102612666:0-483	483	5	0	0	43	0	0	0	0	75	7	0	6	21	55	4	5	11	45	10	5	292	136.449	0.282502	pectinesterase [Pseudopedobacter saltans]_x0001_ADY51045.1 Pectinesterase [Pseudopedobacter saltans DSM 12145]
Meta_PME	loc_102614166:0-519	519	1	0	1	6	18	0	17	5	32	6	0	3	16	3	5	0	0	5	9	2	129	60.2804	0.116147	pectinesterase [Treponema brennaborense]_x0001_AEE17960.1 Pectinesterase [Treponema brennaborense DSM 12168]
Meta_PME	loc_102623166:2-557	555	3	0	0	0	0	1	0	0	10	1	0	4	0	20	8	1	0	0	0	0	48	22.4299	0.0404142	pectinesterase family [Prevotella sp. CAG:1124]
Meta_PME	loc_102631716:1-1444	1443	0	0	0	0	0	0	0	0	1	0	1	0	0	0	0	0	0	0	0	0	2	0.934579	0.000647664	pectinesterase [Prevotella bryantii]
Meta_PME	loc_102640022:0-543	543	11	0	35	8	0	7	0	0	93	34	6	7	5	3	2	2	0	4	8	6	231	107.944	0.198792	uncharacterized protein BN496_01823 [Bacteroides sp. CAG:144]
Meta_PME	loc_102644128:2-710	708	14	0	0	342	2	0	0	0	108	303	0	0	21	0	0	3	0	0	10	4	807	377.103	0.532631	putative pectinesterase [Prevotella sp. CAG:1124]
Meta_PME	loc_102644911:0-414	414	0	12	0	0	0	7	0	0	54	20	0	25	2	37	2	19	4	27	8	1	218	101.869	0.246061	MULTISPECIES: hypothetical protein [Prevotella]
Meta_PME	loc_102656816:677-914	237	0	4	1	0	0	1	0	0	9	10	5	9	0	5	5	1	0	0	8	4	62	28.972	0.122245	pectinesterase domain protein [Prevotella sp. CAG:1092]
Meta_PME	loc_102659319:0-465	465	1	0	0	6	0	0	0	1	2	0	0	1	0	1	0	0	5	0	1	0	18	8.41121	0.0180886	uncharacterized protein BN458_01623 [Prevotella sp. CAG:1058]
Meta_PME	loc_102661849:1-499	498	0	8	2	0	9	3	1	0	89	5	4	28	13	18	0	0	0	0	0	51	231	107.944	0.216755	pectinesterase [Prevotella bergensis]_x0001_EFA44044.1 Pectinesterase [Prevotella bergensis DSM 17361]
Meta_PME	loc_102667289:1-313	312	0	0	0	0	0	0	0	0	21	0	2	0	0	2	6	6	17	0	0	0	54	25.2336	0.0808771	pectate lyase [Ruminococcus albus]
Meta_PME	loc_102669799:78-300	222	0	5	1	9	7	12	0	0	21	17	1	0	1	17	3	9	1	2	3	6	115	53.7383	0.242064	pectinesterase [Prevotella ruminicola]_x0001_ADE82952.1 putative pectinesterase [Prevotella ruminicola 23]
Meta_PME	loc_102670091:0-804	804	111	0	79	0	0	5	0	0	1079	85	46	17	4	10	14	154	0	4	92	28	1728	807.477	1.00432	pectinesterase [Prevotella oryzae]_x0001_EXG77731.1 pectin methylesterase [Prevotella oryzae DSM 17970]
Meta_PME	loc_102679339:0-300	300	0	0	0	0	0	0	0	0	52	0	0	0	0	1	2	6	0	0	0	2	63	29.4393	0.0981308	pectate lyase [Ruminococcus albus]_x0001_EXM38121.1 pectate lyase [Ruminococcus albus SY3]
Meta_PME	loc_102684949:1-301	300	0	0	0	2	0	1	0	0	27	3	0	1	0	1	0	0	0	0	0	5	40	18.6916	0.0623053	pectinesterase [Prevotella sp. RM4]
Meta_PME	loc_102689029:152-299	147	0	1	2	0	4	2	0	0	3	2	0	1	1	0	0	2	0	0	0	3	21	9.81308	0.0667557	pectinesterase [Prevotella sp. P6B4]
Meta_PME	loc_102692467:0-486	486	0	7	0	12	0	0	17	0	54	6	0	1	1	10	9	0	2	0	7	11	137	64.0187	0.131726	T9SS C-terminal target domain-containing protein [Flavobacterium daejeonense]_x0001_KQB39101.1 Pectinesterase [Flavobacterium daejeonense]
Meta_PME	loc_102694935:1-676	675	0	0	0	0	0	0	0	0	0	0	5	0	0	0	0	0	0	3	1	0	9	4.20561	0.00623053	hypothetical protein [Prevotella bergensis]_x0001_EFA44047.1 Pectinesterase [Prevotella bergensis DSM 17361]
Meta_PME	loc_102700080:1-1468	1467	139	0	0	2	220	0	12	0	203	154	7	0	62	53	406	24	128	214	0	0	1624	758.879	0.5173	pectinesterase [Fibrobacter succinogenes]_x0001_ACX74291.1 Pectinesterase [Fibrobacter succinogenes subsp. succinogenes S85]_x0001_ADL24629.1 putative pectinesterase [Fibrobacter succinogenes subsp. succinogenes S85]
Meta_PME	loc_102700885:1-556	555	0	6	0	0	8	0	16	0	81	19	0	0	22	0	2	14	12	0	5	13	198	92.5234	0.166709	T9SS C-terminal target domain-containing protein [Flavobacterium daejeonense]_x0001_KQB39101.1 Pectinesterase [Flavobacterium daejeonense]
Meta_PME	loc_102704632:0-474	474	0	6	9	0	0	18	0	0	29	43	11	28	2	31	7	7	6	0	44	27	268	125.234	0.264206	putative uncharacterized protein [Prevotella sp. CAG:1092]
Meta_PME	loc_102714753:1-493	492	1	2	35	5	0	1	17	0	27	39	0	0	5	3	0	13	1	6	0	4	159	74.2991	0.151014	pectinesterase [Sunxiuqinia dokdonensis]_x0001_KOH43454.1 pectinesterase [Sunxiuqinia dokdonensis]
Meta_PME	loc_102718453:22172-24359	2187	2	0	1	2	3	2	0	0	2	4394	3	19	10	6	6	14	16	58	17	1	4556	2128.97	0.973467	silent information regulator protein Sir2 [Candidatus Bacteroides timonensis]
Meta_PME	loc_102718485:12140-17462	5322	0	0	0	0	0	0	0	0	0	10737	0	133	12	23	32	236	341	962	73	35	12584	5880.37	1.10492	uncharacterized protein BN567_00674 [Prevotella sp. CAG:255]
Meta_PME	loc_102718697:6311-8924	2613	0	0	0	0	0	0	0	0	0	5879	0	4	4	0	3	3	0	0	16	0	5909	2761.21	1.05672	CHU large protein; candidate pectate lyase, polysaccharide lyase family 1 protein [Prevotella bryantii B14]
Meta_PME	loc_102718801:2034-6972	4938	2	0	2	1	0	1	0	1	0	9297	0	36	6	4	12	38	46	190	48	0	9684	4525.23	0.91641	pectinesterase [Prevotella sp. P5-125]
Meta_PME	loc_102718812:1-409	408	0	0	0	0	0	0	0	0	0	917	0	0	2	0	3	0	0	0	2	0	924	431.776	1.05827	MULTISPECIES: hypothetical protein [Prevotella]
Meta_PME	loc_102718826:1442-8309	6867	1	1	0	2	10	3	4	1	0	11264	7	12	5	8	23	14	21	47	19	0	11442	5346.73	0.778612	hypothetical protein [Prevotella dentalis]_x0001_EGQ14680.1 FG-GAP repeat domain protein [Prevotella dentalis DSM 3688]
Meta_PME	loc_102718828:0-480	480	0	0	0	0	0	0	0	0	0	881	0	0	6	0	0	0	0	0	2	0	889	415.421	0.86546	MULTISPECIES: hypothetical protein [Prevotella]
Meta_PME	loc_102718920:1-1996	1995	2	0	0	1	0	0	0	0	1	3635	0	26	3	0	10	14	39	113	22	0	3866	1806.54	0.905535	hypothetical protein [Prevotella bergensis]_x0001_EFA44047.1 Pectinesterase [Prevotella bergensis DSM 17361]
Meta_PME	loc_102718969:0-417	417	0	0	0	0	0	1	1	0	2	631	0	1	0	0	0	0	1	0	1	0	638	298.131	0.714942	pectinesterase [Prevotella bryantii]_x0001_EFI73369.1 pectinesterase domain protein [Prevotella bryantii B14]
Meta_PME	loc_102718972:2-563	561	0	0	0	0	0	0	0	0	0	868	0	0	0	0	3	0	0	1	1	0	873	407.944	0.727173	pectinesterase [Prevotella bryantii]_x0001_EFI73369.1 pectinesterase domain protein [Prevotella bryantii B14]
Meta_PME	loc_102719228:0-2631	2631	61	4	22	191	11	8	0	0	2	3519	163	1	0	58	0	17	56	55	6	75	4249	1985.51	0.754661	multimodular carbohydrate-active enzyme [Eubacterium sp. CAG:274]
Meta_PME	loc_102721598:16-2305	2289	202	12	284	25	3	26	0	6	15	2294	208	6	0	48	0	8	170	106	12	173	3598	1681.31	0.734517	MULTISPECIES: hypothetical protein [Bacteroides]
Meta_PME	loc_102721669:0-1950	1950	176	5	449	24	4	150	2	21	3	1740	442	11	0	29	0	60	129	89	3	824	4161	1944.39	0.997124	uncharacterized protein BN465_01698 [Prevotella sp. CAG:1092]
Meta_PME	loc_102721890:0-300	300	0	0	0	0	0	0	0	0	0	226	0	0	0	0	0	0	0	0	0	0	226	105.607	0.352025	Pectinesterase [Bacteroidales bacterium KA00344]
Meta_PME	loc_102722332:544-1210	666	18	2	23	22	0	0	0	2	29	590	28	0	0	9	0	0	9	3	4	14	753	351.869	0.528332	pectinesterase [Prevotella ruminicola]_x0001_ADE82952.1 putative pectinesterase [Prevotella ruminicola 23]
Meta_PME	loc_102722773:42-3681	3639	102	4	343	37	1	79	2	24	10	4795	210	7	1	55	2	5	90	71	2	229	6069	2835.98	0.77933	G13-pect [uncultured Prevotella sp.]
Meta_PME	loc_102726026:1-1072	1071	14	2	43	2	0	5	0	3	2	1197	113	0	0	4	0	2	36	1	1	11	1436	671.028	0.626543	pectinesterase family [Prevotella sp. CAG:1058]
Meta_PME	loc_102728607:1-301	300	0	0	0	0	0	0	0	0	0	64	0	0	0	0	0	0	0	0	0	0	64	29.9065	0.0996885	Pectinesterase [Bacteroidales bacterium KA00344]
Meta_PME	loc_102733238:4727-5660	933	0	0	1	2	0	0	2	0	6	73	3	6	63	2	6	3	2	27	0	1	197	92.0561	0.0986667	pectinesterase [Clostridium sp. CAG:307]
Meta_PME	loc_102735618:2-2024	2022	2	0	2	157	0	0	0	2	136	336	0	0	33	0	0	0	3	2	7	8	688	321.495	0.158999	G13-pect [uncultured Prevotella sp.]
Meta_PME	loc_102736616:2-1277	1275	8	0	0	471	0	0	0	0	200	523	127	95	55	49	4	7	31	1	409	11	1991	930.374	0.729705	pectinesterase [Prevotella sp. CAG:592]
Meta_PME	loc_102738220:464-1451	987	14	28	29	0	3	47	15	5	78	164	110	22	13	32	122	261	47	339	31	145	1505	703.271	0.712534	pectinesterase [Prevotella sp. RM4]
Meta_PME	loc_102738444:2238-3177	939	2	0	40	87	3	0	19	0	0	106	0	0	0	0	0	0	0	0	0	0	257	120.093	0.127895	carbohydrate Esterase Family 8-like pectin methylesterase [Eubacterium sp. CAG:38]
Meta_PME	loc_102739153:2-1133	1131	5	12	21	1	38	20	38	25	120	410	24	17	257	15	0	5	40	15	27	33	1123	524.766	0.463984	hypothetical protein ST45_11950 [Prevotella sp. P5-125]
Meta_PME	loc_102740632:1603-2377	774	0	62	5	11	1	27	71	20	14	313	3	18	32	53	42	8	26	0	16	63	785	366.822	0.473931	pectinesterase family [Prevotella sp. CAG:1185]
Meta_PME	loc_102741077:1504-2818	1314	0	61	6	0	11	99	105	13	73	418	1	29	24	79	215	8	38	0	17	135	1332	622.43	0.473691	pectinesterase family [Prevotella sp. CAG:592]
Meta_PME	loc_102742832:2-254	252	0	3	2	0	0	5	1	0	5	12	2	14	1	15	1	1	2	0	17	5	86	40.1869	0.159472	pectinesterase domain protein [Prevotella sp. CAG:1092]
Meta_PME	loc_102745979:0-276	276	1	0	8	1	1	11	0	5	4	53	0	3	4	2	6	7	1	7	6	0	120	56.0748	0.203169	putative uncharacterized protein [Alistipes sp. CAG:831]
Meta_PME	loc_102746007:4295-4856	561	3	0	5	6	3	0	0	0	17	68	5	4	58	10	5	18	6	36	2	2	248	115.888	0.206574	pectate disaccharide-lyase [Clostridium sp. CAG:307]
Meta_PME	loc_102746422:2-1040	1038	0	0	0	0	0	0	0	0	0	0	0	0	0	0	0	0	0	0	0	0	0	0	0	MULTISPECIES: hypothetical protein [Bacteroides]
Meta_PME	loc_102748639:0-963	963	8	0	0	248	0	0	0	0	64	200	1	3	30	2	0	0	0	0	12	4	572	267.29	0.277559	G13-pect [uncultured Prevotella sp.]
Meta_PME	loc_102750094:368-761	393	43	48	25	1	4	368	2	3	0	25	9	9	3	41	53	215	1	21	22	1	894	417.757	1.06299	pectinesterase [Prevotella paludivivens]
Meta_PME	loc_102750767:0-2445	2445	60	0	198	299	10	0	38	17	0	484	0	0	0	0	0	0	0	2	0	0	1108	517.757	0.211762	carbohydrate Esterase Family 8-like pectin methylesterase C-terminal bacterial surface anchor [Eubacterium sp. CAG:38]
Meta_PME	loc_102751200:275-2564	2289	0	0	0	1	25	4	0	0	4	859	18	61	2	126	0	47	843	678	6	275	2949	1378.04	0.602026	pectinesterase family [Prevotella sp. CAG:1124]
Meta_PME	loc_102751200:2572-4108	1536	0	0	123	4	18	20	0	2	4	573	29	36	0	75	0	29	661	590	8	386	2558	1195.33	0.778208	pectinesterase family [Prevotella sp. CAG:1124]
Meta_PME	loc_102751308:1-3658	3657	108	0	316	516	7	0	80	8	0	834	0	0	0	0	0	0	0	0	0	0	1869	873.364	0.23882	multimodular carbohydrate-active enzyme [Eubacterium sp. CAG:86]
Meta_PME	loc_102751947:0-1413	1413	5	107	41	317	0	3	1104	2	341	233	0	8	5	0	5	10	0	0	8	40	2229	1041.59	0.737147	putative uncharacterized protein [Prevotella sp. CAG:1092]
Meta_PME	loc_102753179:1061-2210	1149	24	2	3565	24	0	194	1517	0	21	179	8	17	4	31	1	89	11	42	103	10	5842	2729.91	2.3759	hypothetical protein [Prevotella sp. P4-65]
Meta_PME	loc_102753593:0-2070	2070	4	2	58	2	4	5	9	2	5	784	26	103	2	123	10	40	894	431	21	667	3192	1491.59	0.720574	putative pectinesterase [Prevotella sp. CAG:386]
Meta_PME	loc_102754245:0-633	633	0	7	4	0	0	0	0	0	35	87	18	61	0	81	4	9	0	0	108	0	414	193.458	0.305621	putative uncharacterized protein [Prevotella sp. CAG:1092]
Meta_PME	loc_102754567:1-1408	1407	0	0	0	0	0	0	0	3	0	0	0	0	0	0	0	0	0	0	0	0	3	1.40187	0.000996353	MULTISPECIES: hypothetical protein [Bacteroides]
Meta_PME	loc_102755939:0-1299	1299	41	1	194	0	8	15	0	0	3	339	115	0	0	10	8	20	198	167	0	205	1324	618.692	0.476283	putative pectinesterase [Prevotella sp. CAG:604]
Meta_PME	loc_102759336:0-567	567	4	0	0	110	0	0	0	1	46	78	2	1	17	0	0	0	1	3	1	0	264	123.364	0.217574	pectinesterase [Prevotella sp. P5-60]_x0001_CDD05269.1 pectinesterase domain protein [Prevotella sp. CAG:592]_x0001_KIP56548.1 pectin esterase [Prevotella sp. P5-60]
Meta_PME	loc_102759523:2999-3428	429	0	0	0	3	0	0	0	0	11	58	4	4	44	3	5	0	6	19	0	0	157	73.3645	0.171013	pectate disaccharide-lyase [Clostridium sp. CAG:307]
Meta_PME	loc_102760176:1-2299	2298	9	0	2	643	0	1	0	0	352	1068	0	1	135	1	0	0	7	0	25	2	2246	1049.53	0.456716	putative uncharacterized protein [Prevotella sp. CAG:1092]
Meta_PME	loc_102760549:758-3572	2814	2	0	21	1	3	6	0	0	12	865	37	122	0	122	0	123	1771	1447	17	1344	5893	2753.74	0.978585	putative uncharacterized protein [Prevotella sp. CAG:1092]
Meta_PME	loc_102761789:2-743	741	0	4	1	3	0	31	18	5	0	350	38	0	2	0	9	53	0	0	0	8	522	243.925	0.329184	MULTISPECIES: hypothetical protein [Bacteroides]
Meta_PME	loc_102761901:985-1948	963	2	0	30	0	6	6	0	0	2	321	14	29	0	40	0	42	520	438	7	275	1732	809.346	0.840442	pectinesterase domain protein [Prevotella sp. CAG:1058]
Meta_PME	loc_102763202:1-2113	2112	12	0	257	0	12	18	0	0	2	661	36	131	2	146	0	78	1426	1095	19	1141	5036	2353.27	1.11424	uncharacterized protein BN465_01698 [Prevotella sp. CAG:1092]
Meta_PME	loc_102763259:1289-2750	1461	19	40	65	0	4	98	23	3	197	381	80	32	68	30	147	448	80	434	38	211	2398	1120.56	0.766982	pectinesterase [Prevotella bryantii]_x0001_EFI71086.1 pectinesterase family [Prevotella bryantii B14]
Meta_PME	loc_102764584:2-668	666	0	0	20	0	0	27	11	0	60	229	7	1	0	6	2	38	2	0	2	0	405	189.252	0.284163	MULTISPECIES: hypothetical protein [Bacteroides]
Meta_PME	loc_102767629:1-607	606	0	0	0	0	0	0	0	0	0	1	1	0	0	0	0	0	0	0	0	0	2	0.934579	0.00154221	pectinesterase [Prevotella sp. FD3004]
Meta_PME	loc_102773918:1-826	825	0	4	80	0	2	39	44	6	150	356	27	4	0	19	21	76	1	0	0	2	831	388.318	0.470688	MULTISPECIES: hypothetical protein [Bacteroides]
Meta_PME	loc_102775005:1-2290	2289	0	43	15	78	133	11	275	23	464	1056	0	54	103	79	139	59	68	0	125	168	2893	1351.87	0.590594	hypothetical protein [Butyrivibrio sp. XBB1001]
Meta_PME	loc_102775206:1-472	471	1	26	10	44	0	4	73	1	80	35	0	2	0	0	0	4	0	0	0	6	286	133.645	0.283747	hypothetical protein [Prevotella sp. P5-125]
Meta_PME	loc_102777948:720-1743	1023	42	45	509	112	269	31	354	869	76	202	44	14	151	35	5	158	28	27	116	22	3109	1452.8	1.42014	pectinesterase [Prevotella buccae]_x0001_EFC75120.1 Pectinesterase [Prevotella buccae D17]
Meta_PME	loc_102780079:1-871	870	180	198	96	249	168	130	139	138	106	408	142	157	96	153	114	87	97	157	61	77	2953	1379.91	1.5861	putative uncharacterized protein [Alistipes sp. CAG:831]
Meta_PME	loc_102780569:2-1361	1359	649	680	814	66	571	2719	108	338	240	267	64	300	775	570	2064	218	1914	308	296	325	13286	6208.41	4.56837	G13-pect [uncultured Prevotella sp.]
Meta_PME	loc_102781795:1731-2664	933	0	0	0	0	0	0	0	0	0	0	0	0	0	0	0	0	0	0	0	0	0	0	0	hypothetical protein [Butyrivibrio sp. XBB1001]
Meta_PME	loc_102782382:2-704	702	0	42	19	55	65	996	2	1	292	268	11	19	87	151	17	103	13	83	30	733	2987	1395.79	1.98831	pectinesterase [Prevotella oryzae]_x0001_EXG77731.1 pectin methylesterase [Prevotella oryzae DSM 17970]
Meta_PME	loc_102789278:2-392	390	0	0	0	4	0	11	12	6	0	189	14	0	0	0	5	34	0	0	0	2	277	129.439	0.331896	MULTISPECIES: hypothetical protein [Bacteroides]
Meta_PME	loc_102790049:219-939	720	12	0	4	383	0	0	0	0	116	402	1	3	34	0	2	3	0	0	10	9	979	457.477	0.635384	uncharacterized protein BN496_01823 [Bacteroides sp. CAG:144]
Meta_PME	loc_102803459:128-1085	957	0	1608	5	0	190	1034	15	7	1587	138	28	87	239	113	33	158	40	236	58	100	5676	2652.34	2.77151	pectinesterase [Prevotella ruminicola]_x0001_ADE82952.1 putative pectinesterase [Prevotella ruminicola 23]
Meta_PME	loc_102803492:0-936	936	0	0	0	0	0	0	0	0	0	0	2	1	0	0	0	0	1	1	1	0	6	2.80374	0.00299545	hypothetical protein [Prevotella bergensis]_x0001_EFA44047.1 Pectinesterase [Prevotella bergensis DSM 17361]
Meta_PME	loc_102811600:0-495	495	0	4	0	0	2	7	21	0	0	65	4	1	0	0	13	6	2	0	1	8	134	62.6168	0.126499	pectinesterase family [Prevotella sp. CAG:1124]
Meta_PME	loc_102811699:745-1540	795	2	3	54	20	5	27	10	149	13	552	45	90	12	32	27	21	47	33	83	5	1230	574.766	0.722977	pectinesterase [Erysipelotrichaceae bacterium NK3D112]
Meta_PME	loc_102814434:0-489	489	9	13	23	0	0	19	8	4	75	104	44	5	9	8	51	104	9	181	5	79	750	350.467	0.716702	CHU large protein; candidate pectate lyase, polysaccharide lyase family 1 protein [Prevotella bryantii B14]
Meta_PME	loc_102816055:17-584	567	0	0	1	5	0	0	1	0	3	39	0	5	1	2	2	3	5	1	18	0	86	40.1869	0.0708764	pectinesterase domain protein [Prevotella sp. CAG:1124]
Meta_PME	loc_102820070:664-1585	921	0	10	0	0	33	8	36	18	6	385	0	18	8	0	31	30	18	0	48	35	684	319.626	0.347043	MULTISPECIES: hypothetical protein [Bacteroides]
Meta_PME	loc_102826172:0-300	300	0	0	0	21	0	0	0	0	7	27	0	0	0	0	0	0	0	0	4	0	59	27.5701	0.0919003	pectinesterase family [Prevotella sp. CAG:1124]
Meta_PME	loc_102826592:2-548	546	0	1	39	0	0	8	14	0	43	143	4	7	0	13	2	83	3	0	0	0	360	168.224	0.308103	pectinesterase family [Prevotella sp. CAG:1058]
Meta_PME	loc_102831393:0-648	648	0	8	102	0	0	93	52	7	278	346	25	13	5	46	34	114	4	2	17	2	1148	536.449	0.827853	pectinesterase [Prevotella oryzae]_x0001_EXG77731.1 pectin methylesterase [Prevotella oryzae DSM 17970]
Meta_PME	loc_102837896:0-963	963	44	5	4	4	2	2	0	0	3	34	3	5	1	42	17	281	10	12	3	0	472	220.561	0.229035	pectinesterase family [Prevotella sp. CAG:1124]
Meta_PME	loc_102841207:0-411	411	0	4	0	0	0	0	6	0	1	88	0	3	5	7	2	0	2	0	2	2	122	57.0093	0.138709	PREDICTED: pectinesterase 31-like [Brassica oleracea var. oleracea]_x0001_XP_013695728.1 PREDICTED: pectinesterase 31-like [Brassica napus]_x0001_CDY00100.1 BnaC09g02010D [Brassica napus]
Meta_PME	loc_102842306:2-545	543	0	97	13	15	4	26	102	18	11	205	2	18	18	44	7	5	20	0	14	95	714	333.645	0.614447	hypothetical protein [Butyrivibrio proteoclasticus]
Meta_PME	loc_102843113:1-457	456	3	0	0	30	0	0	0	0	34	96	0	0	18	0	0	0	0	0	0	0	181	84.5794	0.185481	pectinesterase family [Prevotella sp. CAG:1124]
Meta_PME	loc_102845785:1-2533	2532	0	28	217	3053	6	365	947	178	127	3122	186	43	35	3	116	332	58	0	227	349	9392	4388.79	1.73333	pectinesterase [Prevotella bryantii]
Meta_PME	loc_102851622:1-703	702	8	42	238	8	7	36	3	23	32	147	8	25	15	7	3	43	11	14	16	4	690	322.43	0.459302	putative pectinesterase [Prevotella ruminicola 23]
Meta_PME	loc_102856766:0-618	618	3	0	0	0	0	9	0	0	0	143	0	10	0	98	45	0	0	0	7	49	364	170.093	0.275232	hypothetical protein ST44_02570 [Prevotella sp. P5-119]
Meta_PME	loc_102860711:0-834	834	26	31	14	27	65	13	10	44	9	54	29	15	25	44	40	30	29	37	6	25	573	267.757	0.321052	hypothetical protein [Butyrivibrio fibrisolvens]
Meta_PME	loc_102866779:0-723	723	0	0	33	0	4	76	0	2	0	58	47	2	0	0	0	29	12	14	2	179	458	214.019	0.296015	pectinesterase [Prevotella copri]_x0001_EFB36932.1 Pectinesterase [Prevotella copri DSM 18205]
Meta_PME	loc_102868594:2-347	345	0	2	0	0	0	0	6	0	3	30	4	3	3	6	10	1	1	0	4	1	74	34.5794	0.10023	pectinesterase [Prevotella sp. RM4]
Meta_PME	loc_102869796:1-598	597	23	47	0	1	4	223	7	1	3	32	8	21	9	49	146	156	11	27	39	31	838	391.589	0.655928	MULTISPECIES: hypothetical protein [Prevotella]
Meta_PME	loc_102875588:0-300	300	0	1	0	0	0	9	2	0	0	10	0	0	1	1	1	0	1	0	2	11	39	18.2243	0.0607477	hypothetical protein [Flavobacterium chungangense]
Meta_PME	loc_102878309:2-491	489	0	0	0	54	0	0	1	0	38	119	0	7	3	5	1	1	10	3	23	4	269	125.701	0.257057	pectinesterase family [Prevotella sp. CAG:1124]
Meta_PME	loc_102881915:1-955	954	0	36	22	0	0	0	0	0	231	314	108	250	14	195	41	43	87	0	285	7	1633	763.084	0.799879	G13-pect [uncultured Prevotella sp.]
Meta_PME	loc_102887819:1-664	663	10	25	28	0	2	36	17	3	123	174	83	17	59	28	86	293	56	352	20	158	1570	733.645	1.10655	hypothetical protein ST45_11950 [Prevotella sp. P5-125]
Meta_PME	loc_102888177:2-527	525	20	10	4	10	2	3	24	2	3	14	2	0	0	18	0	6	2	0	0	6	126	58.8785	0.11215	hypothetical protein [Prevotella sp. P5-125]
Meta_PME	loc_102896623:377-1406	1029	2	5	69	608	0	64	175	43	37	1413	62	27	8	7	35	121	16	14	86	83	2875	1343.46	1.3056	pectinesterase domain protein [Prevotella sp. CAG:1124]
Meta_PME	loc_102901832:0-501	501	0	29	1	12	23	10	2	4	70	120	6	5	31	57	4	22	7	13	15	16	447	208.879	0.416923	pectate lyase [Bacteroides sp. CAG:462]
Meta_PME	loc_102904814:1-511	510	18	0	36	3	3	5	0	9	6	35	59	0	0	6	0	3	9	22	0	3	217	101.402	0.198827	putative pectinesterase [Prevotella sp. CAG:386]
Meta_PME	loc_102906494:0-969	969	88	48	169	14	174	0	11	109	161	18	12	12	258	67	304	59	211	1	39	35	1790	836.449	0.863208	hypothetical protein ST44_02570 [Prevotella sp. P5-119]
Meta_PME	loc_102907715:1-586	585	2	13	20	69	1	0	90	0	76	23	1	2	0	1	21	18	0	0	0	8	345	161.215	0.275581	putative pectinesterase [Prevotella sp. CAG:604]
Meta_PME	loc_102908064:1-607	606	78	94	40	106	67	56	51	78	51	191	49	62	33	70	10	14	41	73	16	16	1196	558.879	0.922242	putative uncharacterized protein [Alistipes sp. CAG:831]
Meta_PME	loc_102909083:1-640	639	77	78	37	94	62	55	62	47	35	148	60	36	27	39	7	17	33	44	11	17	986	460.748	0.721045	pectin methylesterase [Alteromonas australica]_x0001_AIG00468.1 pectin methylesterase [Alteromonas australica]
Meta_PME	loc_102910594:1091-1358	267	8	34	119	8	3	12	8	23	21	189	2	58	4	8	0	71	7	28	17	16	636	297.196	1.11309	MULTISPECIES: hypothetical protein [Prevotella]
Meta_PME	loc_102911755:0-477	477	0	3	0	39	60	62	25	40	13	65	53	24	57	28	14	12	23	19	126	24	687	321.028	0.673015	pectinesterase [Fibrobacter succinogenes]_x0001_ACX74291.1 Pectinesterase [Fibrobacter succinogenes subsp. succinogenes S85]_x0001_ADL24629.1 putative pectinesterase [Fibrobacter succinogenes subsp. succinogenes S85]
Meta_PME	loc_102912168:1-460	459	0	2	15	0	0	19	0	0	41	45	1	19	3	6	4	2	0	0	23	37	217	101.402	0.220919	putative uncharacterized protein [Prevotella sp. CAG:1092]
Meta_PME	loc_102913748:0-792	792	0	28	30	1	134	38	36	21	189	115	17	5	37	44	54	132	13	0	12	97	1003	468.692	0.591782	pectinesterase family [Prevotella sp. CAG:592]
Meta_PME	loc_102914032:1-301	300	0	0	0	2	0	0	0	0	6	9	0	0	3	0	0	0	0	1	0	0	21	9.81308	0.0327103	pectinesterase family [Prevotella sp. CAG:1124]
Meta_PME	loc_102916579:2-713	711	33	74	48	0	2	2	33	0	0	61	0	0	10	0	7	0	0	0	0	20	290	135.514	0.190596	pectinesterase [Prevotella bryantii]_x0001_EFI71086.1 pectinesterase family [Prevotella bryantii B14]
Meta_PME	loc_102919750:1-709	708	0	0	63	0	0	8	0	0	0	11	30	0	0	3	0	3	5	8	0	8	139	64.9533	0.0917419	pectinesterase family [Prevotella sp. CAG:592]
Meta_PME	loc_102922256:326-986	660	33	107	192	8	19	39	10	22	26	139	6	49	54	11	4	103	29	50	10	57	968	452.336	0.685358	pectinesterase [Prevotella ruminicola]_x0001_ADE82952.1 putative pectinesterase [Prevotella ruminicola 23]
Meta_PME	loc_102926131:1-1003	1002	0	56	68	0	285	61	85	84	399	283	25	20	50	13	102	230	1	0	11	122	1895	885.514	0.883747	pectinesterase [Prevotella sp. MA2016]
Meta_PME	loc_102934093:1-460	459	10	3	1	0	0	3	3	0	0	20	3	0	0	7	2	0	0	0	0	3	55	25.7009	0.0559933	hypothetical protein [Prevotella sp. RM4]
Meta_PME	loc_102942517:1-301	300	7	1	0	0	0	0	0	0	1	30	5	11	2	18	15	55	22	0	3	1	171	79.9065	0.266355	pectinesterase [Prevotella sp. RM4]
Meta_PME	loc_102949269:95-359	264	0	13	7	21	45	310	0	0	111	70	1	7	36	43	14	89	27	28	9	277	1108	517.757	1.9612	pectinesterase [Prevotella sp. RM4]
Meta_PME	loc_102950279:1-883	882	208	7	216	77	1	70	0	19	346	424	248	10	0	89	0	27	120	93	9	305	2269	1060.28	1.20213	pectinesterase [Prevotella bryantii]
Meta_PME	loc_102952218:406-598	192	0	0	0	0	0	0	1	1	0	2	0	1	1	3	3	5	2	0	3	0	22	10.2804	0.0535436	pectinesterase [Prevotella sp. MA2016]
Meta_PME	loc_102953252:0-321	321	8	1	9	19	0	5	0	0	61	55	11	0	0	7	0	3	13	5	0	21	218	101.869	0.317349	pectinesterase domain protein [Prevotella sp. CAG:1185]
Meta_PME	loc_102962037:0-882	882	100	1	76	509	0	46	0	20	228	496	230	3	0	21	2	27	91	34	1	285	2170	1014.02	1.14968	pectinesterase [Prevotella bryantii]
Meta_PME	loc_102965228:2-446	444	4	3	0	0	0	0	5	0	2	128	4	11	1	28	16	178	38	0	5	9	432	201.869	0.45466	pectinesterase [Prevotella sp. FD3004]
Meta_PME	loc_102965875:2-461	459	0	8	7	18	32	7	0	1	101	103	0	18	25	40	6	30	3	22	22	7	450	210.28	0.458127	pectate lyase [Bacteroides sp. CAG:462]
Meta_PME	loc_102970942:0-264	264	0	6	0	0	0	1	0	0	0	23	0	0	2	0	0	0	0	1	0	3	36	16.8224	0.0637213	pectinesterase [Prevotella sp. RM4]
Meta_PME	loc_102978428:2-149	147	0	0	0	0	0	0	0	0	0	0	0	0	0	0	0	0	0	0	0	0	0	0	0	pectinesterase [Prevotella sp. P6B4]
Meta_PME	loc_102981179:119-641	522	0	0	0	9	0	0	0	0	0	115	4	12	3	13	13	0	0	2	15	10	196	91.5888	0.175457	hypothetical protein [Lachnospiraceae bacterium AB2028]
Meta_PME	loc_102993672:0-189	189	0	0	0	8	1	0	0	0	0	17	0	3	0	0	1	1	0	1	2	0	34	15.8879	0.0840627	pectinesterase [Bacteroides eggerthii]_x0001_EEC54787.1 GDSL-like protein [Bacteroides eggerthii DSM 20697]
Meta_PME	loc_102998085:1-508	507	0	0	0	0	0	0	0	0	0	56	14	7	0	0	30	10	0	0	10	23	150	70.0935	0.138251	pectinesterase [Prevotella bryantii]
Meta_PME	loc_103006680:2-479	477	0	0	0	0	0	1	0	2	1	5	0	0	0	1	0	0	0	0	0	0	10	4.6729	0.00979643	hypothetical protein [Oribacterium sp. NK2B42]
Meta_PME	loc_103007944:2-473	471	0	2	1	0	5	11	0	6	7	12	3	1	6	5	6	1	3	7	5	0	81	37.8505	0.0803619	putative uncharacterized protein [Alistipes sp. CAG:831]
Meta_PME	loc_103022572:0-618	618	0	0	0	21	0	0	0	0	16	32	16	25	4	9	2	0	6	25	37	33	226	105.607	0.170886	pectinesterase family [Prevotella sp. CAG:1058]
Meta_PME	loc_103041548:0-645	645	2	2	38	0	5	51	0	4	0	43	26	1	0	0	0	0	1	2	0	118	293	136.916	0.212273	uncharacterized protein BN458_01809 [Prevotella sp. CAG:1058]
Meta_PME	loc_103043173:1-481	480	0	17	21	0	0	38	0	0	100	141	58	175	8	96	30	21	39	0	234	54	1032	482.243	1.00467	MULTISPECIES: hypothetical protein [Bacteroides]
Meta_PME	loc_103054162:0-579	579	0	0	0	12	0	0	4	0	0	32	2	0	0	0	0	5	2	6	0	0	63	29.4393	0.050845	hypothetical protein [Treponema succinifaciens]
Meta_PME	loc_103055742:1-475	474	0	1	3	8	2	0	15	2	2	21	0	6	0	10	1	2	2	0	2	29	106	49.5327	0.104499	T9SS C-terminal target domain-containing protein [Flavobacterium daejeonense]_x0001_KQB39101.1 Pectinesterase [Flavobacterium daejeonense]
Meta_PME	loc_103065609:0-483	483	0	0	10	0	0	5	0	0	0	51	0	1	0	0	0	4	6	2	0	3	82	38.3178	0.0793328	hypothetical protein [Prevotella sp. AGR2160]
Meta_PME	loc_103068493:1-712	711	6	0	0	0	30	0	5	2	6	44	17	42	1	210	265	127	46	4	20	4	829	387.383	0.544843	pectinesterase [Prevotella sp. CAG:592]
Meta_PME	loc_103070452:0-489	489	0	0	27	19	22	5	0	0	7	57	0	0	16	0	0	14	4	5	4	2	182	85.0467	0.17392	gDSL-like protein [Bacteroides sp. CAG:633]
Meta_PME	loc_103071230:0-384	384	12	105	7	0	2	0	3	0	0	11	0	0	3	0	2	0	0	0	0	1	146	68.2243	0.177667	pectinesterase [Prevotella bryantii]_x0001_EFI73369.1 pectinesterase domain protein [Prevotella bryantii B14]
Meta_PME	loc_103072106:272-473	201	0	0	10	0	0	0	0	0	4	12	1	1	0	0	0	0	0	0	6	0	34	15.8879	0.079044	pectinesterase domain protein [Prevotella sp. CAG:1058]
Meta_PME	loc_103072582:2-512	510	2	7	1	18	8	0	14	13	5	41	2	5	6	11	0	1	5	23	19	2	183	85.514	0.167675	pectinesterase domain protein [Prevotella sp. CAG:1124]
Meta_PME	loc_103075725:0-900	900	2	3	48	0	5	69	1	8	0	49	40	3	0	0	0	20	23	15	0	340	626	292.523	0.325026	MULTISPECIES: hypothetical protein [Bacteroides]
Meta_PME	loc_103078512:2-215	213	3	4	0	0	0	0	1	0	0	1	0	0	5	0	0	0	0	0	0	2	16	7.47664	0.0351016	pectinesterase [Prevotella bryantii]_x0001_EFI73369.1 pectinesterase domain protein [Prevotella bryantii B14]
Meta_PME	loc_103078709:2-536	534	2	131	2	0	0	0	6	0	0	12	0	0	0	0	0	0	0	0	0	2	155	72.4299	0.135637	pectinesterase [Prevotella bryantii]_x0001_EFI72813.1 pectinesterase family [Prevotella bryantii B14]
Meta_PME	loc_103084585:1-460	459	3	15	2	11	12	6	2	7	9	61	5	2	9	11	0	1	4	28	4	1	193	90.1869	0.196486	hypothetical protein [Gammaproteobacteria bacterium Q1]_x0001_KMT66789.1 hypothetical protein XM47_01320 [Gammaproteobacteria bacterium Q1]
Meta_PME	loc_103098204:2-278	276	0	6	3	0	0	3	0	0	16	62	15	30	0	29	9	3	22	0	65	7	270	126.168	0.457131	pectinesterase [Prevotella sp. MA2016]
Meta_PME	loc_103101070:1-610	609	19	71	47	113	0	19	83	7	230	186	7	13	3	38	25	23	0	0	14	53	951	444.393	0.729709	pectinesterase domain protein [Prevotella sp. CAG:1092]
Meta_PME	loc_103103909:0-543	543	3	16	16	42	26	38	61	29	23	136	15	15	32	21	28	32	11	19	14	24	601	280.841	0.517203	putative uncharacterized protein [Alistipes sp. CAG:831]
Meta_PME	loc_103104987:2-530	528	9	0	2	0	0	26	1	1	6	112	20	123	9	109	38	341	3	0	35	29	864	403.738	0.764656	pectinesterase [Prevotella sp. P5-119]
Meta_PME	loc_103105451:2-485	483	4	0	10	0	0	10	0	0	0	28	1	0	0	0	0	0	7	0	0	28	88	41.1215	0.0851377	hypothetical protein ST44_02570 [Prevotella sp. P5-119]
Meta_PME	loc_103105470:1-466	465	5	22	5	78	0	23	2	4	15	38	0	3	28	0	1	36	5	0	3	5	273	127.57	0.274344	pectinesterase [Prevotella sp. FD3004]
Meta_PME	loc_103119521:0-453	453	2	4	8	8	13	9	29	14	13	104	7	7	9	3	10	13	5	2	8	13	281	131.308	0.289864	putative uncharacterized protein [Alistipes sp. CAG:831]
Meta_PME	loc_103119733:541-1048	507	38	0	0	0	0	0	6	0	0	68	0	0	0	21	0	7	0	3	0	0	143	66.8224	0.1318	pectinesterase [Fibrobacter succinogenes]_x0001_ACX74291.1 Pectinesterase [Fibrobacter succinogenes subsp. succinogenes S85]_x0001_ADL24629.1 putative pectinesterase [Fibrobacter succinogenes subsp. succinogenes S85]
Meta_PME	loc_103124955:3176-4133	957	7	929	13	0	4	0	17	0	0	28	0	0	1	0	2	0	0	0	0	6	1007	470.561	0.491704	pectinesterase [Prevotella bryantii]_x0001_EFI73369.1 pectinesterase domain protein [Prevotella bryantii B14]
Meta_PME	loc_103125520:1396-3733	2337	10	1539	44	0	1	2	34	0	0	35	0	0	9	0	7	0	0	0	0	27	1708	798.131	0.341519	CHU large protein; candidate pectate lyase, polysaccharide lyase family 1 protein [Prevotella bryantii B14]
Meta_PME	loc_103125939:336-579	243	0	121	3	0	4	13	3	7	4	24	12	6	2	25	8	0	17	0	5	5	259	121.028	0.498058	hypothetical protein [Oribacterium sp. NK2B42]
Meta_PME	loc_103129058:463-694	231	82	99	94	3	0	940	0	0	3	8	1	7	4	24	9	2	1	6	17	4	1304	609.346	2.63786	pectinesterase [Prevotella sp. MA2016]
Meta_PME	loc_103130288:0-507	507	21	401	40	6	4	3538	13	2	2	36	6	51	8	83	51	30	14	9	54	9	4378	2045.79	4.0351	pectinesterase [Paludibacter jiangxiensis]
Meta_PME	loc_103131735:241-1744	1503	2117	2254	99	0	13	6	73	0	0	123	0	0	9	0	11	0	0	0	0	29	4734	2212.15	1.47182	pectinesterase [Prevotella bryantii]
Meta_PME	loc_103133526:273-2910	2637	189	1704	410	1	5	14752	5	5	36	9	9	19	13	22	56	35	4	8	1	7	17290	8079.44	3.06388	putative uncharacterized protein [Prevotella sp. CAG:1092]
Meta_PME	loc_103133915:2-893	891	8	689	58	0	0	6766	2	1	9	7	3	30	2	5	29	49	21	5	8	1	7693	3594.86	4.03464	pectinesterase [Prevotella ruminicola]_x0001_ADE82952.1 putative pectinesterase [Prevotella ruminicola 23]
Meta_PME	loc_103135116:2-326	324	0	181	0	0	3	103	0	3	139	10	2	8	19	7	5	89	10	6	2	25	612	285.981	0.882658	pectinesterase [Prevotella ruminicola]_x0001_ADE82952.1 putative pectinesterase [Prevotella ruminicola 23]
Meta_PME	loc_103137076:232-511	279	6	8	1	0	0	10	2	0	0	0	2	0	0	0	0	9	13	0	1	0	52	24.2991	0.0870934	pectate lyase [Ruminococcus flavefaciens]
Meta_PME	loc_103138520:2-1136	1134	1	294	6	0	0	1	10	0	0	15	0	0	0	0	1	0	0	0	0	3	331	154.673	0.136396	pectinesterase [Prevotella bryantii]_x0001_EFI72813.1 pectinesterase family [Prevotella bryantii B14]
Meta_PME	loc_103138578:111-300	189	0	1	0	0	0	6	0	0	2	0	0	0	0	0	0	0	0	2	0	0	11	5.14019	0.0271968	pectinesterase [Prevotella sp. MA2016]
Meta_PME	loc_103138866:448-679	231	5	40	0	0	0	0	0	0	0	0	0	0	0	0	1	0	0	0	4	0	50	23.3645	0.101145	pectinesterase [Prevotella sp. MA2016]
Meta_PME	loc_103143527:1-280	279	0	0	0	0	0	0	0	0	0	0	0	0	0	0	0	0	0	0	0	0	0	0	0	pectate lyase [Ruminococcus flavefaciens]
Meta_PME	loc_103144514:293-551	258	0	1	0	0	0	0	0	0	0	0	0	0	0	0	0	0	0	0	0	0	1	0.46729	0.0018112	pectinesterase [Prevotella bryantii]_x0001_EFI73369.1 pectinesterase domain protein [Prevotella bryantii B14]
Meta_PME	loc_103146160:0-300	300	3	12	4	0	0	5	0	0	0	0	3	0	0	0	0	4	7	0	0	0	38	17.757	0.05919	hypothetical protein [Ruminococcus flavefaciens]
Meta_PME	loc_103146232:130-301	171	0	195	2	0	19	76	0	2	167	10	3	3	29	13	2	61	12	16	2	31	643	300.467	1.75712	pectinesterase [Prevotella sp. MA2016]
Meta_PME	loc_103148511:1-463	462	0	256	2	0	0	11	0	10	0	12	17	9	0	31	18	4	12	0	6	5	393	183.645	0.3975	hypothetical protein [Oribacterium sp. NK2B42]
Meta_PME	loc_103148580:0-1077	1077	3	699	14	0	0	2	13	0	0	12	0	0	3	0	1	0	0	0	0	0	747	349.065	0.324109	pectinesterase [Prevotella bryantii]
Meta_PME	loc_103149651:0-300	300	0	1	0	0	0	0	0	0	0	0	0	0	0	0	0	0	0	0	0	0	1	0.46729	0.00155763	pectinesterase [Prevotella ruminicola]
Meta_PME	loc_103150381:1-475	474	26	20	0	0	0	4	1	0	0	0	20	0	0	0	0	43	90	0	0	0	204	95.3271	0.201112	hypothetical protein [Ruminococcus flavefaciens]_x0001_EWM52494.1 hypothetical protein RF007C_08120 [Ruminococcus flavefaciens 007c]
Meta_PME	loc_103153800:1-664	663	0	66	10	0	0	68	7	0	0	0	0	0	0	0	0	0	0	0	3	0	154	71.9626	0.108541	Pectinesterase [Ruminococcus albus 8]
Meta_PME	loc_103157812:1-496	495	11	39	7	0	0	0	6	0	0	16	0	0	3	0	2	0	0	0	0	6	90	42.0561	0.0849618	pectinesterase [Prevotella bryantii]_x0001_EFI71086.1 pectinesterase family [Prevotella bryantii B14]
Meta_PME	loc_103160272:1-301	300	0	2	0	0	0	0	0	0	2	0	0	0	0	0	0	1	0	1	0	1	7	3.27103	0.0109034	pectinesterase [Prevotella sp. MA2016]
Meta_PME	loc_103162206:0-474	474	0	142	6	0	0	9	2	1	0	4	12	9	2	24	12	4	9	2	11	0	249	116.355	0.245475	hypothetical protein [Oribacterium sp. NK2B42]
Meta_PME	loc_103173121:0-1035	1035	341	283	645	19	36	57	33	94	88	483	18	125	110	31	1	238	93	138	43	149	3025	1413.55	1.36575	hypothetical protein [Prevotella bergensis]_x0001_EFA44047.1 Pectinesterase [Prevotella bergensis DSM 17361]
Meta_PME	loc_103185424:1668-2712	1044	2	490	17	195	0	15	133	0	0	18	2	80	30	29	13	247	2	0	73	46	1392	650.467	0.623053	sortase B cell surface sorting signal [[Bacteroides] pectinophilus ATCC 43243]
Meta_PME	loc_103195693:0-489	489	0	138	14	0	0	0	8	0	0	0	11	11	3	108	12	14	0	0	27	49	395	184.579	0.377463	hypothetical protein ST41_05765 [Prevotella sp. P4-65]
Meta_PME	loc_103201626:2-1172	1170	23	465	777	16	35	60	32	73	77	380	3	74	52	16	2	182	42	99	38	85	2531	1182.71	1.01086	hypothetical protein ACU52_06250 [Prevotella sp. 109]
Meta_PME	loc_103202446:2-581	579	67	142	1	25	24	39	4	4	3	37	35	26	10	17	18	27	23	50	49	12	613	286.449	0.49473	G13-pect [uncultured Prevotella sp.]
Meta_PME	loc_103205803:0-654	654	0	0	0	0	0	0	0	0	0	0	0	0	0	0	0	0	0	0	0	0	0	0	0	MULTISPECIES: hypothetical protein [Bacteroides]
Meta_PME	loc_103209566:1-637	636	0	135	7	0	0	0	18	0	8	0	11	59	0	168	24	24	5	1	26	76	562	262.617	0.41292	pectinesterase family [Prevotella sp. CAG:592]
Meta_PME	loc_103220557:232-886	654	0	329	2	0	0	7	0	5	0	0	0	2	2	0	0	0	0	0	2	0	349	163.084	0.249364	pectinesterase [Prevotella copri]_x0001_EFB36932.1 Pectinesterase [Prevotella copri DSM 18205]
Meta_PME	loc_103224248:1-1114	1113	56	546	1055	22	49	88	44	134	71	508	29	128	101	52	17	250	76	122	126	106	3580	1672.9	1.50305	hypothetical protein [Prevotella sp. RM4]
Meta_PME	loc_103224819:1-862	861	6	43	7	0	0	30	0	0	0	0	9	2	0	1	0	13	34	0	0	0	145	67.757	0.0786957	Pectinesterase [Ruminococcus albus 8]
Meta_PME	loc_103229028:1-457	456	0	39	4	0	0	19	2	0	0	0	0	0	0	0	0	0	0	0	0	0	64	29.9065	0.0655845	pectate lyase [Ruminococcus flavefaciens]
Meta_PME	loc_103229452:2-527	525	15	46	2	0	0	29	0	0	0	0	14	3	0	3	0	18	46	0	0	1	177	82.7103	0.157543	pectate lyase [Ruminococcus flavefaciens]
Meta_PME	loc_103229694:1-379	378	0	37	48	1	3	9	5	4	15	30	1	15	13	4	0	37	6	17	6	16	267	124.766	0.33007	pectinesterase [Prevotella ruminicola]_x0001_ADE82952.1 putative pectinesterase [Prevotella ruminicola 23]
Meta_PME	loc_103233189:346-607	261	0	63	0	2	0	0	0	0	0	0	0	6	0	0	0	0	0	0	46	0	117	54.6729	0.209475	uncharacterized protein BN496_01823 [Bacteroides sp. CAG:144]
Meta_PME	loc_103233248:2-674	672	63	142	6	4	108	66	11	12	4	51	22	24	8	6	12	15	8	11	42	5	620	289.72	0.43113	hypothetical protein [Bacteroides sp. HPS0048]_x0001_EOA60094.1 hypothetical protein HMPREF1214_00648 [Bacteroides sp. HPS0048]
Meta_PME	loc_103235557:0-615	615	7	89	6	0	0	23	0	0	0	0	3	1	0	6	0	2	4	0	0	0	141	65.8879	0.107135	pectate lyase [Ruminococcus flavefaciens]
Meta_PME	loc_103244227:1-526	525	9	100	2	0	48	44	0	5	0	14	4	4	1	0	12	8	6	0	13	0	270	126.168	0.24032	uncharacterized protein BN465_01698 [Prevotella sp. CAG:1092]
Meta_PME	loc_103245716:2-542	540	0	48	4	0	0	41	0	0	0	0	0	4	0	5	0	0	2	0	6	0	110	51.4019	0.0951886	pectate lyase [Ruminococcus flavefaciens]
Meta_PME	loc_103248786:1-2179	2178	0	654	527	3083	0	629	797	50	2	220	17	88	54	71	101	65	21	0	13	101	6493	3034.11	1.39307	MULTISPECIES: hypothetical protein [Bacteroides]
Meta_PME	loc_103249573:82-649	567	258	320	75	5	11	16	18	5	4	0	19	0	19	3	4	1	3	2	0	49	812	379.439	0.669205	pectinesterase [Fibrobacter succinogenes]_x0001_ACX74291.1 Pectinesterase [Fibrobacter succinogenes subsp. succinogenes S85]_x0001_ADL24629.1 putative pectinesterase [Fibrobacter succinogenes subsp. succinogenes S85]
Meta_PME	loc_103259351:0-987	987	53	495	14	127	0	7	8	0	88	52	86	86	2	20	33	30	33	1	22	25	1182	552.336	0.559611	hypothetical protein ACU52_06250 [Prevotella sp. 109]
Meta_PME	loc_103259622:250-631	381	12	234	176	0	3	23	9	5	24	37	63	19	2	4	28	27	17	1	26	11	721	336.916	0.884294	pectinesterase [Prevotella sp. MA2016]
Meta_PME	loc_103264686:0-1098	1098	0	243	26	0	0	199	17	0	0	0	0	2	0	4	0	0	0	0	0	0	491	229.439	0.208961	Pectinesterase [Ruminococcus albus 8]
Meta_PME	loc_103266726:2454-3312	858	27	472	0	138	16	0	521	0	13	3	6	20	2	48	4	0	0	0	2	2	1274	595.327	0.693854	hypothetical protein [Butyrivibrio sp. XBB1001]
Meta_PME	loc_103277138:1-511	510	22	50	6	0	5	8	28	0	0	0	0	0	0	0	0	0	0	0	0	0	119	55.6075	0.109034	hypothetical protein CK3_32980 [butyrate-producing bacterium SS3/4]
Meta_PME	loc_103291095:2-2093	2091	36	1870	1967	1907	4614	137	4472	17714	683	379	333	56	206	2746	54	170	277	570	149	72	38412	17949.5	8.58419	uncharacterized protein BN496_01823 [Bacteroides sp. CAG:144]
Meta_PME	loc_103293432:1192-1606	414	0	362	0	0	0	22	2	0	345	44	3	27	24	53	2	19	5	59	5	11	983	459.346	1.10953	MULTISPECIES: hypothetical protein [Prevotella]
Meta_PME	loc_103295699:2-506	504	5	23	26	85	0	5	134	0	52	13	2	1	0	0	4	4	0	0	0	3	357	166.822	0.330997	putative pectinesterase [Prevotella sp. CAG:386]
Meta_PME	loc_103303869:0-936	936	173	346	118	30	1	33	13	0	35	64	11	73	20	121	156	23	178	21	108	4	1528	714.019	0.76284	hypothetical protein [Prevotella sp. P4-65]
Meta_PME	loc_103305574:461-725	264	9	19	4	11	5	0	6	1	0	2	0	0	0	2	0	0	0	0	0	0	59	27.5701	0.104432	hypothetical protein [Oribacterium sp. FC2011]
Meta_PME	loc_103306364:180-546	366	6	137	32	37	0	7	344	0	14	27	2	0	14	2	3	1	14	28	17	2	687	321.028	0.877126	pectinesterase [Prevotella paludivivens]
Meta_PME	loc_103323041:144-774	630	0	94	15	0	0	131	7	0	0	0	0	1	0	1	0	0	0	0	2	0	251	117.29	0.186174	hypothetical protein [Ruminococcus flavefaciens]_x0001_EWM52494.1 hypothetical protein RF007C_08120 [Ruminococcus flavefaciens 007c]
Meta_PME	loc_103323650:3652-4312	660	0	182	0	103	0	3	359	0	34	8	13	1	3	2	5	0	9	38	15	5	780	364.486	0.552251	uncharacterized protein BN496_01823 [Bacteroides sp. CAG:144]
Meta_PME	loc_103326719:1-547	546	0	241	1	0	0	7	0	0	205	19	0	7	15	0	3	1	0	1	17	4	521	243.458	0.445894	MULTISPECIES: hypothetical protein [Prevotella]
Meta_PME	loc_103329779:2-527	525	0	212	2	5	1	5	52	2	0	13	7	6	19	0	9	0	5	0	44	23	405	189.252	0.360481	MULTISPECIES: hypothetical protein [Bacteroides]
Meta_PME	loc_103336075:163-1321	1158	93	224	26	0	0	142	12	0	0	0	65	0	0	0	0	76	221	0	4	0	863	403.271	0.348248	pectate lyase [Ruminococcus flavefaciens]
Meta_PME	loc_103337035:138-1302	1164	100	331	31	0	2	259	17	0	0	0	85	0	0	0	0	127	360	0	6	0	1318	615.888	0.529113	pectate lyase [Ruminococcus flavefaciens]
Meta_PME	loc_103338674:2841-3078	237	19	80	9	0	0	0	3	0	0	0	0	2	0	3	5	1	1	0	5	0	128	59.8131	0.252376	pectinesterase [Actinoplanes rectilineatus]
Meta_PME	loc_103340450:270-537	267	0	88	89	0	8	4	5	7	17	14	0	0	0	0	0	0	0	0	0	0	232	108.411	0.406035	MULTISPECIES: hypothetical protein [Prevotella]
Meta_PME	loc_103347816:1-475	474	0	178	1	0	0	12	0	0	0	11	8	5	2	7	10	0	11	0	5	7	257	120.093	0.253362	hypothetical protein [Oribacterium sp. NK2B42]
Meta_PME	loc_103348352:2-851	849	69	172	25	0	0	140	11	0	0	0	30	7	0	8	0	64	176	0	2	0	704	328.972	0.387482	hypothetical protein [Ruminococcus flavefaciens]_x0001_EWM52494.1 hypothetical protein RF007C_08120 [Ruminococcus flavefaciens 007c]
Meta_PME	loc_103349943:1-457	456	0	315	1	0	0	0	24	0	0	0	0	0	0	1	1	2	1	3	0	25	373	174.299	0.382235	pectinesterase [Fibrobacter succinogenes]_x0001_ACX74291.1 Pectinesterase [Fibrobacter succinogenes subsp. succinogenes S85]_x0001_ADL24629.1 putative pectinesterase [Fibrobacter succinogenes subsp. succinogenes S85]
Meta_PME	loc_103352168:87-897	810	126	276	111	3	2	0	8	3	8	30	5	10	9	33	35	65	17	14	39	6	800	373.832	0.461521	pectinesterase [Prevotella ruminicola]_x0001_ADE82952.1 putative pectinesterase [Prevotella ruminicola 23]
Meta_PME	loc_103352356:2-527	525	9	267	43	5	0	2819	0	0	1	23	0	5	2	2	11	2	0	6	3	1	3199	1494.86	2.84735	hypothetical protein [Prevotella sp. P5-60]
Meta_PME	loc_103352620:492-816	324	0	54	3	1	4	18	23	9	22	7	3	67	4	98	16	43	9	0	27	43	451	210.748	0.650456	pectinesterase [Prevotella ruminicola]_x0001_ADE82952.1 putative pectinesterase [Prevotella ruminicola 23]
Meta_PME	loc_103353047:0-621	621	0	0	0	0	0	0	0	0	0	0	0	0	0	0	0	0	0	0	0	0	0	0	0	hypothetical protein ST45_11950 [Prevotella sp. P5-125]
Meta_PME	loc_103359779:84-714	630	32	37	3	0	0	11	0	0	0	0	30	0	0	0	0	48	91	0	0	0	252	117.757	0.186916	hypothetical protein [Ruminococcus flavefaciens]_x0001_EWM52494.1 hypothetical protein RF007C_08120 [Ruminococcus flavefaciens 007c]
Meta_PME	loc_103363135:61-892	831	0	4	0	0	0	2	1	0	0	0	0	0	0	1	0	0	0	0	0	0	8	3.73832	0.00449858	Pectinesterase [Ruminococcus albus 8]
Meta_PME	loc_103363292:0-960	960	287	715	289	24	4	6356	32	0	19	77	8	132	37	130	95	33	794	35	83	32	9182	4290.65	4.46943	G13-pect [uncultured Prevotella sp.]
Meta_PME	loc_103368819:0-309	309	35	110	14	0	1	59	2	0	0	0	18	2	0	2	0	44	73	0	2	0	362	169.159	0.54744	pectate lyase [Ruminococcus flavefaciens]
Meta_PME	loc_103370707:1-424	423	0	14	0	0	0	0	5	0	5	0	12	8	0	10	4	0	0	42	18	0	118	55.1402	0.130355	uncharacterized protein BN465_01698 [Prevotella sp. CAG:1092]
Meta_PME	loc_103395792:0-504	504	0	50	0	0	0	0	0	0	0	0	0	2	0	0	0	0	0	0	30	0	82	38.3178	0.0760273	secreted protein [Candidatus Magnetomorum sp. HK-1]
Meta_PME	loc_103400943:137-1196	1059	0	0	0	0	0	6	0	0	0	0	559	0	10	65	231	386	100	0	16	269	1642	767.29	0.724542	MULTISPECIES: hypothetical protein [Bacteroides]
Meta_PME	loc_103405208:72-1236	1164	0	0	0	0	0	0	0	0	0	0	0	0	0	0	0	0	0	0	0	0	0	0	0	pectate lyase [Ruminococcus flavefaciens]
Meta_PME	loc_103406393:1631-2678	1047	0	136	5	69	358	3	89	1365	31	9	161	2	14	72	3	5	12	43	10	7	2394	1118.69	1.06847	pectinesterase [Prevotella buccae]_x0001_EFC75120.1 Pectinesterase [Prevotella buccae D17]
Meta_PME	loc_103409230:2-437	435	0	1	0	0	0	1	0	0	0	2	12	0	0	0	4	4	0	8	1	2	35	16.3551	0.037598	pectinesterase [Prevotella bryantii]_x0001_EFI73369.1 pectinesterase domain protein [Prevotella bryantii B14]
Meta_PME	loc_103410868:0-459	459	0	0	0	0	0	0	0	8	0	0	209	11	0	12	61	103	53	7	77	88	629	293.925	0.64036	T9SS C-terminal target domain-containing protein [Pedobacter glucosidilyticus]
Meta_PME	loc_103412371:1-703	702	1	4	2	1	0	3	31	6	5	3	311	21	10	29	86	158	54	1	30	118	874	408.411	0.581782	MULTISPECIES: pectinesterase [Prevotella]_x0001_EFC76826.1 Pectinesterase [Prevotella buccae D17]_x0001_EFU30628.1 Pectinesterase [Prevotella buccae ATCC 33574]
Meta_PME	loc_103412440:1-931	930	0	6	0	86	9	1	18	6	19	5	271	2	5	23	5	0	0	1	10	1	468	218.692	0.235152	uncharacterized protein BN496_01823 [Bacteroides sp. CAG:144]
Meta_PME	loc_103414174:1-463	462	8	0	8	4	0	2	0	2	0	2	32	4	0	4	0	5	4	3	3	32	113	52.8037	0.114294	uncharacterized protein BN465_01698 [Prevotella sp. CAG:1092]
Meta_PME	loc_103414212:741-972	231	0	0	0	0	0	1	0	0	0	0	61	2	3	10	33	55	19	0	4	37	225	105.14	0.455152	pectinesterase [Prevotella sp. MA2016]
Meta_PME	loc_103414662:183-924	741	0	2	3	7	20	11	3	0	12	11	28	8	2	73	67	87	55	0	24	202	615	287.383	0.387832	pectinesterase family [Prevotella sp. CAG:592]
Meta_PME	loc_103415128:0-462	462	0	0	0	0	0	0	0	0	0	0	136	25	0	182	10	25	16	0	2	0	396	185.047	0.400534	pectinesterase [Prevotella sp. MA2016]
Meta_PME	loc_103419252:497-1148	651	0	57	3	12	15	0	188	31	30	8	161	8	10	9	0	1	12	11	15	1	572	267.29	0.410583	pectinesterase domain protein [Prevotella sp. CAG:1124]
Meta_PME	loc_103420312:0-405	405	5	1	14	3	42	0	1	123	4	1	92	1	1	26	0	1	1	3	2	0	321	150	0.37037	pectinesterase domain protein [Prevotella sp. CAG:1124]
Meta_PME	loc_103421904:4449-5427	978	5	0	6	0	0	16	0	0	3	23	726	0	0	1	414	0	0	0	1	0	1195	558.411	0.570973	pectinesterase [Prevotella ruminicola]_x0001_ADE82952.1 putative pectinesterase [Prevotella ruminicola 23]
Meta_PME	loc_103430960:1399-2380	981	1	4	0	1	0	2	7	1	5	33	1316	5	8	1027	210	497	201	116	27	0	3461	1617.29	1.64861	pectinesterase [Prevotella ruminicola]_x0001_ADE82952.1 putative pectinesterase [Prevotella ruminicola 23]
Meta_PME	loc_103430998:690-966	276	4	3	9	6	0	2	0	0	0	11	33	2	2	4	6	2	6	0	21	0	111	51.8692	0.187932	pectinesterase domain protein [Prevotella sp. CAG:1092]
Meta_PME	loc_103433051:2-896	894	62	128	186	136	135	82	104	105	116	199	342	340	174	106	199	133	248	215	194	36	3240	1514.02	1.69353	putative uncharacterized protein [Alistipes sp. CAG:831]
Meta_PME	loc_103433698:1-703	702	5	31	52	31	0	20	4	0	8	30	239	20	12	10	60	12	81	0	87	1	703	328.505	0.467955	hypothetical protein ACU52_06250 [Prevotella sp. 109]
Meta_PME	loc_103440900:0-636	636	0	0	0	0	0	0	2	0	0	49	170	12	3	3	73	103	31	0	58	0	504	235.514	0.370305	MULTISPECIES: hypothetical protein [Bacteroides]
Meta_PME	loc_103441226:2-623	621	14	0	8	0	0	1	0	2	0	7	99	0	0	3	0	0	7	0	0	3	144	67.2897	0.108357	putative pectinesterase [Prevotella sp. CAG:604]
Meta_PME	loc_103447456:2-215	213	0	0	4	10	1	0	0	0	0	0	27	1	1	1	1	0	0	0	1	0	47	21.9626	0.103111	pectinesterase domain protein [Prevotella sp. CAG:1185]
Meta_PME	loc_103450149:0-1215	1215	1	2	8	2	0	1	2	1	2	3	621	25	8	103	278	356	113	7	28	305	1866	871.963	0.717665	G13-pect [uncultured Prevotella sp.]
Meta_PME	loc_103451064:2-860	858	78	224	29	0	0	161	10	0	0	0	56	1	0	0	0	77	219	0	0	0	855	399.533	0.465656	hypothetical protein [Ruminococcus flavefaciens]_x0001_EWM52494.1 hypothetical protein RF007C_08120 [Ruminococcus flavefaciens 007c]
Meta_PME	loc_103451385:2-542	540	0	5	23	48	3	24	3	3	11	27	97	39	10	22	25	23	84	132	49	17	645	301.402	0.558152	pectinesterase [Prevotella sp. RM4]
Meta_PME	loc_103458545:0-624	624	19	37	2	0	0	42	1	0	0	0	15	0	0	0	0	22	72	0	1	0	211	98.5981	0.15801	hypothetical protein [Ruminococcus flavefaciens]_x0001_EWM52494.1 hypothetical protein RF007C_08120 [Ruminococcus flavefaciens 007c]
Meta_PME	loc_103465947:1-370	369	0	2	7	8	0	8	0	0	0	7	70	0	0	9	5	3	7	0	11	1	138	64.486	0.174759	pectinesterase [Prevotella sp. P6B1]
Meta_PME	loc_103467201:1-1108	1107	0	0	0	0	0	0	0	0	0	0	0	0	0	0	0	0	0	0	0	0	0	0	0	Pectinesterase [Ruminococcus albus 8]
Meta_PME	loc_103467827:1-625	624	0	0	4	0	1	0	0	4	4	1	23	2	0	3	0	1	26	0	0	43	112	52.3364	0.0838725	MULTISPECIES: hypothetical protein [Bacteroides]
Meta_PME	loc_103468053:358-1033	675	124	3	173	191	2	26	0	7	293	290	197	3	2	23	0	10	68	11	1	69	1493	697.664	1.03358	hypothetical protein [Bacteroides nordii]_x0001_EIY54246.1 hypothetical protein HMPREF1068_00473 [Bacteroides nordii CL02T12C05]
Meta_PME	loc_103468271:0-927	927	0	72	69	51	175	67	92	11	377	185	120	96	77	282	236	623	217	0	683	636	4069	1901.4	2.05113	pectinesterase [Prevotella bryantii]
Meta_PME	loc_103475997:0-447	447	0	0	0	0	0	0	2	0	0	0	163	6	0	20	200	41	9	1	0	0	442	206.542	0.462063	pectinesterase domain protein [Prevotella sp. CAG:1058]
Meta_PME	loc_103477313:468-1203	735	0	0	0	0	0	11	0	0	0	0	489	28	1	0	26	5	37	8	12	2	619	289.252	0.393541	hypothetical protein [Lachnospiraceae bacterium AB2028]
Meta_PME	loc_103483887:0-681	681	12	0	32	2	0	1	0	3	0	73	67	0	0	6	0	4	8	16	3	17	244	114.019	0.167428	pectinesterase [Prevotella sp. MA2016]
Meta_PME	loc_103484320:1-658	657	0	7	20	0	0	2	12	0	17	0	109	19	4	22	47	19	8	0	3	0	289	135.047	0.205551	pectinesterase [Prevotella oryzae]_x0001_EXG77731.1 pectin methylesterase [Prevotella oryzae DSM 17970]
Meta_PME	loc_103484414:2-485	483	17	0	12	0	0	3	0	0	0	14	24	0	0	3	0	4	16	3	0	6	102	47.6636	0.0986823	putative pectinesterase [Prevotella sp. CAG:386]
Meta_PME	loc_103485129:1-337	336	0	0	0	0	0	0	0	0	0	0	43	62	0	34	75	5	3	0	5	0	227	106.075	0.315699	pectinesterase [Prevotella sp. MA2016]
Meta_PME	loc_103490218:2-614	612	6	2	2	350	1	1	0	1	8	12	51	0	0	21	0	3	38	0	1	29	526	245.794	0.401625	putative pectinesterase [Prevotella sp. CAG:386]
Meta_PME	loc_103490318:2-518	516	19	44	9	0	0	46	0	0	0	0	13	0	0	0	0	22	49	0	0	0	202	94.3925	0.182931	hypothetical protein [Ruminococcus flavefaciens]_x0001_EWM52494.1 hypothetical protein RF007C_08120 [Ruminococcus flavefaciens 007c]
Meta_PME	loc_103490740:467-743	276	0	0	0	9	0	0	0	0	1	2	59	0	1	1	11	0	10	0	5	3	102	47.6636	0.172694	pectinesterase domain protein [Prevotella sp. CAG:1185]
Meta_PME	loc_103490763:118-550	432	10	25	5	0	0	22	2	0	0	0	11	0	0	0	0	12	42	0	0	0	129	60.2804	0.139538	hypothetical protein [Ruminococcus flavefaciens]
Meta_PME	loc_103493316:2-488	486	0	0	0	0	0	0	0	0	0	0	0	0	0	0	0	0	0	0	0	0	0	0	0	Pectinesterase [Ruminococcus albus 8]
Meta_PME	loc_103493375:0-486	486	12	0	30	0	0	8	0	6	0	9	34	0	0	0	0	0	6	22	0	6	133	62.1495	0.12788	pectinesterase [Prevotella copri]_x0001_EFB36932.1 Pectinesterase [Prevotella copri DSM 18205]
Meta_PME	loc_103493993:0-822	822	0	0	59	0	0	7	0	1	0	10	15	0	0	0	0	0	5	6	0	8	111	51.8692	0.0631012	pectinesterase family [Prevotella sp. CAG:592]
Meta_PME	loc_103500573:0-429	429	15	69	4	0	0	46	1	0	0	0	23	0	0	0	0	27	71	0	0	0	256	119.626	0.278849	Pectinesterase [Ruminococcus albus 8]
Meta_PME	loc_103500991:2-239	237	1	0	1	0	0	0	0	0	0	0	8	0	0	2	0	2	0	0	0	1	15	7.00935	0.0295753	carbohydrate Esterase Family 8 protein [Prevotella copri CAG:164]
Meta_PME	loc_103504103:0-534	534	48	22	1	0	0	16	4	0	0	0	42	0	0	0	0	46	113	0	0	0	292	136.449	0.255522	hypothetical protein [Ruminococcus flavefaciens]
Meta_PME	loc_103504851:0-300	300	2	2	1	0	0	1	0	0	0	0	2	0	0	0	0	4	10	0	0	0	22	10.2804	0.0342679	hypothetical protein [Ruminococcus flavefaciens]
Meta_PME	loc_103505344:0-459	459	9	0	0	5	0	0	0	0	1	1	35	0	0	2	0	13	4	0	0	0	70	32.7103	0.0712642	pectinesterase domain protein [Prevotella sp. CAG:1124]
Meta_PME	loc_103505620:0-891	891	0	0	1	2	0	0	0	0	1	32	751	3	2	673	135	270	110	227	11	0	2218	1036.45	1.16324	hypothetical protein [Prevotella bergensis]_x0001_EFA44047.1 Pectinesterase [Prevotella bergensis DSM 17361]
Meta_PME	loc_103507932:1-301	300	0	1	0	0	0	0	0	0	0	0	1	0	0	0	0	0	0	0	0	0	2	0.934579	0.00311526	hypothetical protein [Ruminococcus flavefaciens]
Meta_PME	loc_103516427:0-303	303	6	0	3	0	0	1	0	0	2	15	23	0	0	0	0	0	8	8	0	9	75	35.0467	0.115666	Pectinesterase [Bacteroidales bacterium KA00344]
Meta_PME	loc_103516538:1-367	366	10	1	23	4	0	3	0	5	0	4	21	0	0	7	0	0	11	0	0	11	100	46.729	0.127675	pectinesterase [Prevotella sp. 109]_x0001_CCX68675.1 pectinesterase domain protein [Prevotella sp. CAG:255]_x0001_KOO67651.1 pectin esterase [Prevotella sp. 109]
Meta_PME	loc_103517116:1-340	339	5	0	2	0	0	0	0	0	0	1	10	0	0	0	0	0	0	0	0	0	18	8.41121	0.0248118	MULTISPECIES: hypothetical protein [Bacteroides]
Meta_PME	loc_103517816:995-1604	609	0	0	0	0	0	0	0	1	0	26	563	4	5	574	108	223	120	80	15	5	1724	805.607	1.32284	putative pectinesterase [Prevotella ruminicola 23]
Meta_PME	loc_103518060:1-538	537	21	2	47	1	0	11	0	3	1	6	53	0	0	7	0	0	11	1	2	6	172	80.3738	0.149672	MULTISPECIES: hypothetical protein [Bacteroides]
Meta_PME	loc_103518137:0-315	315	0	0	0	0	0	0	0	0	0	0	13	0	0	0	0	0	1	0	0	0	14	6.54206	0.0207684	MULTISPECIES: hypothetical protein [Bacteroides]
Meta_PME	loc_103518187:0-348	348	8	2	23	0	0	0	0	0	0	0	23	0	0	0	0	0	0	0	0	0	56	26.1682	0.075196	MULTISPECIES: hypothetical protein [Bacteroides]
Meta_PME	loc_103519364:0-300	300	26	2	33	8	0	2	0	3	3	12	20	2	0	5	0	1	25	11	2	13	168	78.5047	0.261682	pectinesterase [Prevotella sp. 109]_x0001_CCX68675.1 pectinesterase domain protein [Prevotella sp. CAG:255]_x0001_KOO67651.1 pectin esterase [Prevotella sp. 109]
Meta_PME	loc_103531628:0-477	477	11	50	2	3	6	16	17	6	1	8	62	32	18	38	30	36	6	13	42	27	424	198.131	0.415369	pectinesterase [Prevotella sp. P4-76]
Meta_PME	loc_103532314:0-567	567	0	4	0	0	0	0	0	0	0	0	32	5	0	1	6	0	0	4	17	0	69	32.243	0.0568659	uncharacterized protein BN465_01698 [Prevotella sp. CAG:1092]
Meta_PME	loc_103533334:0-579	579	0	16	5	27	0	4	0	0	7	0	33	27	3	19	8	0	12	13	31	9	214	100	0.172712	pectinesterase [Prevotella oryzae]_x0001_EXG77731.1 pectin methylesterase [Prevotella oryzae DSM 17970]
Meta_PME	loc_103539001:2-458	456	0	0	0	2	0	0	0	0	0	0	95	15	0	78	6	18	6	0	0	1	221	103.271	0.226472	pectinesterase [Prevotella sp. MA2016]
Meta_PME	loc_103539154:0-468	468	0	0	0	0	0	0	0	0	0	0	27	11	0	6	60	1	0	0	3	2	110	51.4019	0.109833	pectinesterase family [Prevotella sp. CAG:1124]
Meta_PME	loc_103542491:1-313	312	0	0	4	4	0	57	2	0	0	0	23	1	0	0	0	0	0	1	3	2	97	45.3271	0.145279	pectinesterase [Prevotella copri]_x0001_EFB36005.1 Pectinesterase [Prevotella copri DSM 18205]
Meta_PME	loc_103545397:145-460	315	0	3	1	2	0	0	0	0	0	2	22	1	0	39	62	3	1	0	3	1	140	65.4206	0.207684	putative uncharacterized protein [Alistipes sp. CAG:831]
Meta_PME	loc_103556814:0-558	558	0	6	0	0	0	2	0	0	0	0	2	0	0	0	0	3	7	0	0	0	20	9.34579	0.0167487	hypothetical protein [Ruminococcus sp. HUN007]
Meta_PME	loc_103556834:1-541	540	0	0	0	0	0	0	0	0	2	0	63	74	0	28	80	7	2	0	17	0	273	127.57	0.236241	pectinesterase [Prevotella oryzae]_x0001_EXG77731.1 pectin methylesterase [Prevotella oryzae DSM 17970]
Meta_PME	loc_103557208:0-642	642	12	46	9	0	0	36	0	0	0	0	16	3	0	11	0	21	53	0	1	0	208	97.1963	0.151396	pectate lyase [Ruminococcus flavefaciens]
Meta_PME	loc_103557466:0-561	561	0	4	0	0	4	2	8	3	3	6	4	1	1	2	2	1	0	0	0	4	45	21.028	0.0374831	pectinesterase [Prevotella oryzae]_x0001_EXG77731.1 pectin methylesterase [Prevotella oryzae DSM 17970]
Meta_PME	loc_103557986:48-630	582	0	22	1	9	0	0	4	14	0	7	77	0	0	0	0	0	32	3	1	0	170	79.4393	0.136494	pectinesterase domain protein [Prevotella sp. CAG:1185]
Meta_PME	loc_103564516:0-492	492	1	20	159	0	15	62	3	8	6	0	31	0	1	0	2	0	3	0	0	23	334	156.075	0.317225	pectinesterase [Fibrobacter succinogenes]_x0001_ACX74291.1 Pectinesterase [Fibrobacter succinogenes subsp. succinogenes S85]_x0001_ADL24629.1 putative pectinesterase [Fibrobacter succinogenes subsp. succinogenes S85]
Meta_PME	loc_103567978:2-578	576	0	1	1	0	0	0	0	0	0	0	45	6	2	81	1	11	5	0	2	0	155	72.4299	0.125746	hypothetical protein [Prevotella bergensis]_x0001_EFA44047.1 Pectinesterase [Prevotella bergensis DSM 17361]
Meta_PME	loc_103569334:1-247	246	0	6	0	1	0	0	1	4	0	4	28	0	0	1	0	0	8	3	0	1	57	26.6355	0.108274	pectinesterase [Prevotella sp. RM4]
Meta_PME	loc_103580277:2-590	588	0	0	9	0	0	15	0	1	0	9	39	0	0	0	0	0	1	1	0	54	129	60.2804	0.102518	uncharacterized protein BN458_01809 [Prevotella sp. CAG:1058]
Meta_PME	loc_103598866:1-463	462	9	0	16	0	0	0	0	0	0	0	42	0	0	3	0	1	15	10	0	4	100	46.729	0.101145	uncharacterized protein BN465_01698 [Prevotella sp. CAG:1092]
Meta_PME	loc_103604697:278-500	222	0	0	0	0	0	0	0	0	0	1	4	5	0	1	0	0	0	0	1	0	12	5.60748	0.0252589	pectinesterase [Prevotella sp. P6B4]
Meta_PME	loc_103606338:0-438	438	4	2	0	0	0	0	3	0	19	8	9	497	15	165	50	7	27	0	58	15	879	410.748	0.93778	pectinesterase [Prevotella sp. RM4]
Meta_PME	loc_103615596:0-390	390	15	3	0	0	0	0	6	0	1	48	5	28	1	31	29	70	23	2	7	14	283	132.243	0.339085	pectinesterase [Prevotella sp. RM4]
Meta_PME	loc_103617739:1-301	300	0	0	0	0	0	0	0	0	0	0	0	1	0	0	0	1	0	0	0	0	2	0.934579	0.00311526	pectinesterase [Prevotella sp. MA2016]
Meta_PME	loc_103619370:0-444	444	1	4	0	0	1	0	1	0	2	3	4	7	5	20	5	4	1	0	1	5	64	29.9065	0.0673571	pectinesterase [Prevotella sp. RM4]
Meta_PME	loc_103619577:619-1708	1089	0	0	0	81	1	3	1	0	1	27	17	219	0	58	115	125	20	0	1563	241	2472	1155.14	1.06073	MULTISPECIES: hypothetical protein [Bacteroides]
Meta_PME	loc_103624725:929-1985	1056	3	19	0	0	316	36	3	16	0	0	72	612	53	116	375	89	596	5	940	307	3558	1662.62	1.57445	pectinesterase [Roseburia intestinalis]_x0001_EEV00330.1 Pectinesterase [Roseburia intestinalis L1-82]_x0001_CBL08524.1 Pectin methylesterase [Roseburia intestinalis M50/1]
Meta_PME	loc_103626419:0-1443	1443	0	73	66	120	196	71	91	10	489	328	161	290	90	388	377	791	252	0	1820	1309	6922	3234.58	2.24157	pectinesterase [Prevotella bryantii]
Meta_PME	loc_103627096:2-2168	2166	0	1	0	0	0	0	0	2	1	10	175	369	1	130	305	85	4	0	68	21	1172	547.664	0.252846	hypothetical protein ST43_06480 [Prevotella sp. P5-60]
Meta_PME	loc_103627397:1-751	750	1	165	18	23	12	165	91	14	63	44	17	176	40	38	37	359	59	0	945	246	2513	1174.3	1.56573	pectinesterase [Prevotella ruminicola]_x0001_ADE82952.1 putative pectinesterase [Prevotella ruminicola 23]
Meta_PME	loc_103629329:110-860	750	0	0	0	1	0	1	0	0	0	0	33	161	0	407	360	48	2	0	21	26	1060	495.327	0.660436	pectinesterase domain protein [Prevotella sp. CAG:1092]
Meta_PME	loc_103630225:1156-1579	423	0	1	0	0	0	1	0	0	1	1	0	368	0	17	0	0	0	0	44	0	433	202.336	0.478337	MULTISPECIES: hypothetical protein [Prevotella]
Meta_PME	loc_103631916:0-483	483	0	0	0	9	0	2	0	0	0	21	65	65	0	162	110	169	58	0	601	466	1728	807.477	1.67179	pectinesterase [Prevotella bryantii]_x0001_EFI73369.1 pectinesterase domain protein [Prevotella bryantii B14]
Meta_PME	loc_103632098:0-945	945	0	0	0	0	0	0	0	0	0	0	0	0	0	0	0	0	0	0	0	0	0	0	0	hypothetical protein [Prevotella bergensis]_x0001_EFA44047.1 Pectinesterase [Prevotella bergensis DSM 17361]
Meta_PME	loc_103632311:0-549	549	2	8	1	0	0	0	4	2	0	72	22	118	9	62	41	42	12	0	41	16	452	211.215	0.384727	putative pectinesterase [Prevotella ruminicola 23]
Meta_PME	loc_103632360:2-353	351	28	1	10	0	0	0	0	0	0	0	0	17	0	38	2	3	0	0	7	4	110	51.4019	0.146444	pectinesterase [Prevotella sp. MA2016]
Meta_PME	loc_103633814:939-1920	981	0	11	0	0	1	128	15	2	3	1	0	964	4	46	4	3	5	0	126	1	1314	614.019	0.625911	pectinesterase [Prevotella ruminicola]_x0001_ADE82952.1 putative pectinesterase [Prevotella ruminicola 23]
Meta_PME	loc_103634257:0-672	672	0	4	6	76	4	7	7	0	1	35	64	160	5	172	150	146	64	1	1082	752	2736	1278.5	1.90254	pectinesterase [Prevotella sp. CAG:592]
Meta_PME	loc_103635198:0-861	861	0	2	20	0	0	2	6	0	5	8	26	987	2	192	31	13	3	2	146	38	1483	692.991	0.804867	pectinesterase [Prevotella sp. P4-76]
Meta_PME	loc_103636762:702-1677	975	5	1	5	0	0	0	0	0	1	12	0	123	1	50	3	6	0	3	22	14	246	114.953	0.117901	pectinesterase [Prevotella ruminicola]_x0001_ADE82952.1 putative pectinesterase [Prevotella ruminicola 23]
Meta_PME	loc_103639521:2-707	705	0	8	1	53	0	0	7	2	0	4	3	108	2	44	3	35	1	0	14	1	286	133.645	0.189567	hypothetical protein [[Bacteroides] pectinophilus]
Meta_PME	loc_103640001:598-832	234	1	1	8	0	0	38	0	0	0	0	0	1	0	0	0	0	0	1	0	0	50	23.3645	0.0998482	pectinesterase [Prevotella sp. MA2016]
Meta_PME	loc_103640099:2-890	888	0	5	4	62	2	12	8	0	0	36	38	222	3	103	123	88	39	5	1164	789	2703	1263.08	1.42239	pectinesterase [Prevotella sp. P4-65]
Meta_PME	loc_103640314:2-635	633	0	4	6	0	0	10	0	0	40	68	22	71	9	71	11	7	8	0	98	22	447	208.879	0.329982	putative uncharacterized protein [Prevotella sp. CAG:1092]
Meta_PME	loc_103641079:291-495	204	0	0	0	3	0	0	0	0	0	4	5	24	0	29	21	16	4	0	196	20	322	150.467	0.737585	pectinesterase [Prevotella sp. FD3004]
Meta_PME	loc_103641624:1-544	543	0	0	1	3	0	0	0	0	0	10	10	120	1	51	38	75	22	0	729	64	1124	525.234	0.967281	pectinesterase domain protein [Prevotella sp. CAG:1320]
Meta_PME	loc_103644002:2-794	792	0	45	1	0	0	0	12	0	0	10	7	66	0	156	41	3	5	10	77	13	446	208.411	0.263145	pectinesterase [Prevotella oryzae]_x0001_EXG77731.1 pectin methylesterase [Prevotella oryzae DSM 17970]
Meta_PME	loc_103644828:0-1326	1326	0	1	99	5	0	2	16	0	65	67	130	2204	23	691	176	42	12	30	419	326	4308	2013.08	1.51816	pectinesterase [Prevotella sp. CAG:255]
Meta_PME	loc_103646800:2-383	381	0	46	1	5	14	11	14	8	7	3	3	103	7	218	10	51	6	0	25	112	644	300.935	0.789855	pectinesterase [Prevotella ruminicola]_x0001_ADE82952.1 putative pectinesterase [Prevotella ruminicola 23]
Meta_PME	loc_103647189:0-1266	1266	51	10	99	4	0	5	48	5	20	25	77	1529	10	306	85	20	49	62	306	189	2900	1355.14	1.07041	silent information regulator protein Sir2 [Candidatus Bacteroides timonensis]
Meta_PME	loc_103647490:39-990	951	8	5	32	0	0	115	40	0	16	147	84	180	26	186	99	556	36	1	113	88	1732	809.346	0.851047	pectinesterase [Prevotella sp. P5-125]
Meta_PME	loc_103647650:2-698	696	6	17	0	0	0	0	17	0	0	5	1	68	0	7	32	3	0	2	6	6	170	79.4393	0.114137	pectinesterase [Prevotella oryzae]_x0001_EXG77731.1 pectin methylesterase [Prevotella oryzae DSM 17970]
Meta_PME	loc_103648040:0-615	615	0	6	0	0	0	10	0	0	18	16	0	588	0	26	3	3	0	7	76	2	755	352.804	0.573665	MULTISPECIES: hypothetical protein [Prevotella]
Meta_PME	loc_103648562:1-247	246	0	0	0	0	0	0	0	0	6	3	0	13	0	3	0	2	0	0	7	0	34	15.8879	0.0645848	pectinesterase domain protein [Prevotella sp. CAG:1092]
Meta_PME	loc_103650325:0-723	723	0	0	0	0	2	18	0	0	0	0	94	351	4	1	51	22	149	8	192	0	892	416.822	0.576518	hypothetical protein [Lachnospiraceae bacterium AB2028]
Meta_PME	loc_103653694:0-378	378	0	0	0	0	7	4	27	91	0	9	41	182	10	31	39	120	10	12	101	7	691	322.897	0.854225	pectinesterase [Prevotella sp. MA2016]
Meta_PME	loc_103654121:0-1173	1173	0	0	0	112	0	1	0	0	0	55	41	266	0	148	139	177	59	0	1856	1135	3989	1864.02	1.5891	uncharacterized protein BN458_01623 [Prevotella sp. CAG:1058]
Meta_PME	loc_103657911:2-1610	1608	24	35	32	0	1	52	14	1	136	187	223	2006	19	593	77	62	53	78	493	115	4201	1963.08	1.22082	uncharacterized protein BN496_01823 [Bacteroides sp. CAG:144]
Meta_PME	loc_103658569:591-750	159	0	0	2	0	0	13	0	0	0	2	2	10	1	9	1	5	0	0	4	0	49	22.8972	0.144008	pectinesterase [Prevotella sp. FD3004]
Meta_PME	loc_103658998:0-1074	1074	38	2	6	26	0	0	2	1	4	7	2	90	5	30	85	29	34	10	21	6	398	185.981	0.173167	pectinesterase family [Prevotella sp. CAG:732]
Meta_PME	loc_103659730:0-516	516	0	0	6	0	0	0	0	0	4	0	14	31	2	25	13	0	0	0	10	0	105	49.0654	0.095088	hypothetical protein ST44_02570 [Prevotella sp. P5-119]
Meta_PME	loc_103660544:1-373	372	2	0	0	0	0	5	0	0	3	18	12	36	0	43	16	20	0	0	20	10	185	86.4486	0.232389	MULTISPECIES: hypothetical protein [Bacteroides]
Meta_PME	loc_103662819:0-1176	1176	0	0	0	71	0	5	0	0	0	60	111	268	0	335	269	364	201	0	1857	976	4517	2110.75	1.79485	silent information regulator protein Sir2 [Bacteroides sp. 14(A)]
Meta_PME	loc_103663130:0-558	558	0	33	46	0	0	5	8	0	16	30	80	656	2	242	76	14	9	0	139	50	1406	657.009	1.17744	MULTISPECIES: hypothetical protein [Bacteroides]
Meta_PME	loc_103666204:549-816	267	0	0	2	3	4	2	0	0	1	4	0	3	0	0	0	6	1	0	1	0	27	12.6168	0.047254	MULTISPECIES: hypothetical protein [Prevotella]
Meta_PME	loc_103669781:17-740	723	20	28	4	0	0	11	1	0	0	0	14	57	0	82	0	19	48	0	6	0	290	135.514	0.187433	hypothetical protein [Ruminococcus flavefaciens]
Meta_PME	loc_103670266:0-1095	1095	3	20	53	8	3	4	12	6	4	18	103	484	10	263	64	6	21	20	123	98	1323	618.224	0.564588	silent information regulator protein Sir2 [Candidatus Bacteroides timonensis]
Meta_PME	loc_103672507:2-620	618	2	0	3	0	0	20	2	0	4	90	32	102	12	102	38	202	3	0	44	17	673	314.486	0.508877	pectinesterase family [Prevotella sp. CAG:592]
Meta_PME	loc_103676860:541-943	402	0	0	0	0	0	0	0	2	0	0	0	65	2	15	0	6	0	0	15	0	105	49.0654	0.122053	pectinesterase domain protein [Prevotella sp. CAG:1124]
Meta_PME	loc_103682935:2-992	990	0	0	0	0	0	0	0	0	7	0	102	271	0	62	132	0	2	0	41	0	617	288.318	0.29123	G13-pect [uncultured Prevotella sp.]
Meta_PME	loc_103686832:0-795	795	0	47	10	3	0	140	21	7	29	9	30	164	13	302	61	213	22	0	41	127	1239	578.972	0.728267	hypothetical protein [Prevotella bergensis]_x0001_EFA44047.1 Pectinesterase [Prevotella bergensis DSM 17361]
Meta_PME	loc_103690773:2-539	537	5	40	145	14	8	5	9	19	24	177	1	57	6	18	1	17	14	26	22	24	632	295.327	0.549957	hypothetical protein [Prevotella bergensis]_x0001_EFA44047.1 Pectinesterase [Prevotella bergensis DSM 17361]
Meta_PME	loc_103691913:0-603	603	7	8	0	2	1	0	4	3	6	155	7	234	7	45	33	61	15	2	981	12	1583	739.72	1.22673	putative pectinesterase [Prevotella ruminicola 23]
Meta_PME	loc_103693584:0-507	507	49	33	12	1	1	0	3	3	1	21	2	41	3	37	15	13	0	3	14	2	254	118.692	0.234106	uncharacterized protein BN496_01823 [Bacteroides sp. CAG:144]
Meta_PME	loc_103693835:0-471	471	0	0	0	0	0	0	0	0	1	0	0	64	5	30	26	62	1	0	14	13	216	100.935	0.214298	pectinesterase [Bacteroides salyersiae]_x0001_EIY69600.1 hypothetical protein HMPREF1071_00620 [Bacteroides salyersiae CL02T12C01]_x0001_EOA51158.1 hypothetical protein HMPREF1532_01011 [Bacteroides salyersiae WAL 10018 = DSM 18765 = JCM 12988]
Meta_PME	loc_103695854:34-595	561	0	0	0	0	0	0	1	0	0	0	0	5	0	4	0	0	0	0	0	0	10	4.6729	0.00832959	pectinesterase [Prevotella paludivivens]
Meta_PME	loc_103696623:2-686	684	0	1	15	0	1	0	15	0	3	19	26	118	2	136	9	26	2	29	41	119	562	262.617	0.383943	pectinesterase [Prevotella sp. CAG:592]
Meta_PME	loc_103699205:0-852	852	0	0	2	0	6	17	0	0	18	0	3	28	0	63	5	15	4	49	7	65	282	131.776	0.154666	pectinesterase domain protein [Prevotella sp. CAG:1092]
Meta_PME	loc_103704595:0-1044	1044	81	27	10	9	6	0	14	4	12	39	10	216	11	202	328	41	28	22	32	3	1095	511.682	0.490117	pectinesterase family [Prevotella sp. CAG:732]
Meta_PME	loc_103705018:2-449	447	0	8	13	0	0	16	0	0	54	85	33	99	9	63	16	13	17	1	135	47	609	284.579	0.636643	pectinesterase [Prevotella sp. MA2016]
Meta_PME	loc_103707823:2-2012	2010	0	569	36	105	13	153	106	63	275	61	42	600	70	72	65	515	112	2	2907	1000	6766	3161.68	1.57298	hypothetical protein [Prevotella bergensis]_x0001_EFA44047.1 Pectinesterase [Prevotella bergensis DSM 17361]
Meta_PME	loc_103713437:422-557	135	0	0	0	0	0	0	0	0	0	0	0	0	0	0	0	0	0	0	0	0	0	0	0	MULTISPECIES: pectinesterase [Streptomyces]_x0001_KPC79215.1 pectin esterase [Streptomyces sp. NRRL S-4]
Meta_PME	loc_103714208:0-561	561	0	1	0	0	0	0	0	0	0	0	0	0	0	0	0	1	0	0	0	0	2	0.934579	0.00166592	MULTISPECIES: hypothetical protein [Prevotella]
Meta_PME	loc_103716510:807-1131	324	6	0	0	0	0	0	0	0	0	2	0	1	0	1	0	0	0	0	0	0	10	4.6729	0.0144225	pectinesterase [Prevotella ruminicola]_x0001_ADE82952.1 putative pectinesterase [Prevotella ruminicola 23]
Meta_PME	loc_103719264:819-2436	1617	2	0	0	120	1	0	0	0	65	211	106	209	22	97	7	2	89	223	431	426	2011	939.72	0.58115	pectinesterase family [Prevotella sp. CAG:1124]
Meta_PME	loc_103719264:0-813	813	0	0	0	25	0	0	0	0	23	67	37	98	1	37	3	0	24	29	113	65	522	243.925	0.300031	pectinesterase family [Prevotella sp. CAG:1058]
Meta_PME	loc_103721144:0-630	630	0	17	3	0	0	0	3	0	1	0	11	196	0	112	21	5	1	0	31	13	414	193.458	0.307076	pectinesterase family [Prevotella sp. CAG:592]
Meta_PME	loc_103725855:2-626	624	0	0	0	0	0	0	0	1	0	0	17	40	1	78	115	7	5	1	5	7	277	129.439	0.207435	putative pectinesterase [Prevotella copri CAG:164]
Meta_PME	loc_103736560:455-701	246	0	0	0	0	2	0	27	36	0	5	25	92	5	17	15	84	4	6	48	0	366	171.028	0.695236	pectinesterase [Prevotella ruminicola]_x0001_ADE82952.1 putative pectinesterase [Prevotella ruminicola 23]
Meta_PME	loc_103736735:0-915	915	0	17	12	0	9	46	0	0	74	7	17	988	1	200	14	14	3	65	158	135	1760	822.43	0.89883	G13-pect [uncultured Prevotella sp.]
Meta_PME	loc_103739405:161-680	519	0	0	2	0	0	1	0	0	2	3	0	283	0	40	2	1	2	0	36	2	374	174.766	0.336737	MULTISPECIES: hypothetical protein [Bacteroides]
Meta_PME	loc_103740881:1-466	465	0	0	0	0	0	0	0	0	0	0	0	0	0	0	0	0	0	0	0	0	0	0	0	pectinesterase domain protein [Prevotella sp. CAG:1092]
Meta_PME	loc_103741513:2-527	525	0	10	0	0	0	19	0	0	0	0	4	33	9	21	6	7	1	7	3	1	121	56.5421	0.107699	hypothetical protein [Ruminococcus flavefaciens]_x0001_EWM52494.1 hypothetical protein RF007C_08120 [Ruminococcus flavefaciens 007c]
Meta_PME	loc_103744414:2-1127	1125	0	21	27	26	0	15	181	5	0	0	135	388	2	5	0	5	0	32	435	19	1296	605.607	0.538318	pectinesterase [Fibrobacter succinogenes]_x0001_ACX74291.1 Pectinesterase [Fibrobacter succinogenes subsp. succinogenes S85]_x0001_ADL24629.1 putative pectinesterase [Fibrobacter succinogenes subsp. succinogenes S85]
Meta_PME	loc_103749742:1-457	456	0	1	2	3	3	3	2	0	0	3	4	31	1	7	3	1	92	59	10	0	225	105.14	0.230571	pectinesterase [Prevotella sp. 109]_x0001_CCX68675.1 pectinesterase domain protein [Prevotella sp. CAG:255]_x0001_KOO67651.1 pectin esterase [Prevotella sp. 109]
Meta_PME	loc_103754741:0-453	453	0	0	2	9	0	0	0	0	0	14	0	28	1	5	11	0	0	1	21	0	92	42.9907	0.0949021	pectinesterase [Erysipelotrichaceae bacterium NK3D112]
Meta_PME	loc_103761356:28-556	528	0	0	3	0	0	0	0	0	0	0	3	32	11	10	0	2	0	9	11	7	88	41.1215	0.0778816	carbohydrate Esterase Family 8-like pectin methylesterase [Eubacterium sp. CAG:38]
Meta_PME	loc_103764399:2-641	639	6	17	13	11	0	8	5	18	4	5	7	38	8	48	4	13	12	15	8	10	250	116.822	0.182821	hypothetical protein [Neosynechococcus sphagnicola]_x0001_KGF71965.1 hypothetical protein DO97_13710 [Neosynechococcus sphagnicola sy1]
Meta_PME	loc_103768043:0-423	423	29	10	10	9	84	54	0	15	13	9	18	47	33	5	13	8	16	82	37	0	492	229.907	0.543514	putative uncharacterized protein [Alistipes sp. CAG:831]
Meta_PME	loc_103768064:2-503	501	0	0	0	4	1	0	0	4	0	21	11	32	0	6	51	0	0	0	27	18	175	81.7757	0.163225	multimodular carbohydrate-active enzyme [Eubacterium sp. CAG:274]
Meta_PME	loc_103769568:0-471	471	0	0	0	0	0	0	0	0	1	0	0	362	4	49	35	92	4	0	40	1	588	274.766	0.583368	pectinesterase [Bacteroides salyersiae]_x0001_EIY69600.1 hypothetical protein HMPREF1071_00620 [Bacteroides salyersiae CL02T12C01]_x0001_EOA51158.1 hypothetical protein HMPREF1532_01011 [Bacteroides salyersiae WAL 10018 = DSM 18765 = JCM 12988]
Meta_PME	loc_103769951:2-422	420	0	0	6	0	0	0	0	0	2	1	4	313	0	56	11	0	1	1	36	0	431	201.402	0.479528	pectinesterase [Prevotella ruminicola]_x0001_ADE82952.1 putative pectinesterase [Prevotella ruminicola 23]
Meta_PME	loc_103770301:0-468	468	10	0	0	0	0	4	0	0	5	0	1	321	11	167	79	172	19	0	55	2	846	395.327	0.844716	Pectinesterase [Bacteroidales bacterium KA00344]
Meta_PME	loc_103776269:1735-4402	2667	405	0	0	0	0	26	0	0	14	0	0	2511	235	2729	928	1529	253	0	399	282	9311	4350.93	1.6314	multimodular carbohydrate-active enzyme [Eubacterium sp. CAG:274]
Meta_PME	loc_103776270:2-299	297	0	0	0	0	0	0	0	0	0	0	0	43	15	43	14	31	2	0	8	7	163	76.1682	0.256459	multimodular carbohydrate-active enzyme [Eubacterium sp. CAG:38]
Meta_PME	loc_103777221:236-899	663	0	31	6	0	0	1	2	0	4	0	15	637	3	121	36	10	0	0	91	22	979	457.477	0.69001	hypothetical protein [Prevotella sp. P5-119]
Meta_PME	loc_103781752:83-716	633	0	1	7	0	0	3	0	0	0	2	29	308	1	127	47	0	3	1	40	1	570	266.355	0.420782	MULTISPECIES: hypothetical protein [Bacteroides]
Meta_PME	loc_103785381:2-299	297	0	0	0	0	0	0	0	0	0	0	0	12	0	2	1	0	0	0	4	0	19	8.8785	0.029894	multimodular carbohydrate-active enzyme [Eubacterium sp. CAG:38]
Meta_PME	loc_103791435:2-704	702	0	0	0	0	5	0	0	0	13	0	1	49	0	41	0	6	3	11	12	41	182	85.0467	0.121149	pectinesterase family [Prevotella sp. CAG:592]
Meta_PME	loc_103800779:0-516	516	0	5	5	0	9	8	0	0	42	4	0	23	1	9	0	0	0	0	0	39	145	67.757	0.131312	putative uncharacterized protein [Prevotella sp. CAG:1092]
Meta_PME	loc_103807009:0-570	570	0	0	4	0	0	0	0	0	0	0	5	33	6	11	0	0	0	10	11	6	86	40.1869	0.0705034	pectin methylesterase [Lachnoclostridium phytofermentans]
Meta_PME	loc_103822014:319-673	354	0	0	0	27	0	0	1	0	0	1	2	35	0	12	14	0	1	0	11	10	114	53.271	0.150483	pectinesterase [Prevotella sp. P5-60]_x0001_CDD05269.1 pectinesterase domain protein [Prevotella sp. CAG:592]_x0001_KIP56548.1 pectin esterase [Prevotella sp. P5-60]
Meta_PME	loc_103822568:215-479	264	0	3	3	8	4	4	6	2	2	9	3	8	2	4	3	0	11	11	9	2	94	43.9252	0.166383	pectinesterase [Prevotella sp. RM4]
Meta_PME	loc_103830766:1-709	708	0	0	0	0	0	0	0	0	0	0	2	27	0	28	0	0	0	0	3	0	60	28.0374	0.0396008	Pectinesterase [Ruminococcus albus 8]
Meta_PME	loc_103833592:0-855	855	0	20	6	39	0	2	2	0	10	4	73	47	0	25	12	7	18	87	75	20	447	208.879	0.244302	pectinesterase [Prevotella sp. 109]
Meta_PME	loc_103836614:2-635	633	68	80	27	89	64	59	41	60	39	166	56	70	45	46	6	28	39	50	25	24	1082	505.607	0.798748	hypothetical protein [Gammaproteobacteria bacterium Q1]_x0001_KMT66789.1 hypothetical protein XM47_01320 [Gammaproteobacteria bacterium Q1]
Meta_PME	loc_103839710:1-505	504	0	0	0	0	0	0	0	0	2	0	0	30	0	0	0	2	0	0	5	0	39	18.2243	0.0361593	uncharacterized protein BN465_01698 [Prevotella sp. CAG:1092]
Meta_PME	loc_103845335:1-709	708	0	0	0	0	0	0	0	0	0	0	0	0	0	0	0	0	0	0	0	0	0	0	0	hypothetical protein ST45_11950 [Prevotella sp. P5-125]
Meta_PME	loc_103853568:1-481	480	2	0	0	1	12	0	0	2	2	14	6	16	2	38	77	30	17	3	4	0	226	105.607	0.220016	pectinesterase [Prevotella sp. P4-76]
Meta_PME	loc_103857603:0-537	537	0	1	2	0	10	13	26	3	0	23	0	27	11	0	21	7	0	0	3	20	167	78.0374	0.145321	pectinesterase family [Prevotella sp. CAG:1185]
Meta_PME	loc_103859134:367-580	213	1	0	0	2	0	7	0	4	0	0	45	72	8	28	10	1	17	5	126	6	332	155.14	0.728358	pectinesterase [Erysipelotrichaceae bacterium NK3D112]
Meta_PME	loc_103870234:1-1039	1038	4	0	107	3	4	10	0	2	5	14	16	35	0	38	0	19	196	364	5	395	1217	568.692	0.547872	pectinesterase family [Prevotella sp. CAG:592]
Meta_PME	loc_103872106:0-489	489	0	5	2	0	0	2	0	0	0	0	0	26	0	31	0	0	0	0	1	0	67	31.3084	0.0640254	Pectinesterase [Ruminococcus albus 8]
Meta_PME	loc_103872368:0-483	483	0	0	0	0	0	0	0	0	0	0	3	24	0	12	2	0	0	0	1	0	42	19.6262	0.0406339	CHU large protein; candidate pectate lyase, polysaccharide lyase family 1 protein [Prevotella bryantii B14]
Meta_PME	loc_103888301:1-124	123	0	0	0	0	0	0	0	0	0	0	0	1	0	0	0	0	0	0	1	0	2	0.934579	0.00759821	pectinesterase domain protein [Prevotella sp. CAG:1092]
Meta_PME	loc_103892057:1-700	699	0	0	0	3	0	0	0	0	2	0	38	63	0	27	4	1	20	11	123	15	307	143.458	0.205233	pectinesterase family [Prevotella sp. CAG:732]
Meta_PME	loc_103892497:1-469	468	0	0	0	9	0	0	0	0	36	23	35	32	20	14	3	0	8	0	168	0	348	162.617	0.347472	pectinesterase [Prevotella bryantii]
Meta_PME	loc_103893591:2-1688	1686	0	0	0	0	0	0	0	0	113	17	20	191	396	22	159	179	87	71	78	91	1424	665.421	0.394674	hypothetical protein [Prevotella bergensis]_x0001_EFA44047.1 Pectinesterase [Prevotella bergensis DSM 17361]
Meta_PME	loc_103893736:0-450	450	0	0	0	0	0	0	0	0	27	4	8	64	62	8	34	33	16	15	16	32	319	149.065	0.331256	hypothetical protein [Prevotella bergensis]_x0001_EFA44047.1 Pectinesterase [Prevotella bergensis DSM 17361]
Meta_PME	loc_103896412:1-385	384	0	0	0	0	0	0	0	0	0	0	0	9	0	17	0	0	0	0	0	0	26	12.1495	0.0316394	pectate lyase [Ruminococcus flavefaciens]
Meta_PME	loc_103896765:0-483	483	2	5	0	0	0	4	0	0	0	0	1	15	0	23	0	2	4	0	1	0	57	26.6355	0.055146	hypothetical protein [Ruminococcus flavefaciens]_x0001_EWM52494.1 hypothetical protein RF007C_08120 [Ruminococcus flavefaciens 007c]
Meta_PME	loc_103896875:85-856	771	0	0	0	0	0	0	0	0	0	0	0	45	0	52	0	0	0	0	5	0	102	47.6636	0.0618204	Pectinesterase [Ruminococcus albus 8]
Meta_PME	loc_103908516:2-500	498	18	2	0	0	0	12	0	6	0	0	75	183	15	47	26	4	31	25	293	11	748	349.533	0.701873	pectinesterase [Erysipelotrichaceae bacterium NK3D112]
Meta_PME	loc_103913193:2-731	729	0	0	22	0	32	0	0	0	122	9	13	116	3	228	79	36	2	173	48	321	1204	562.617	0.771765	pectinesterase [Bacteroides reticulotermitis]_x0001_GAE82316.1 hypothetical protein JCM10512_512 [Bacteroides reticulotermitis JCM 10512]
Meta_PME	loc_103915383:1-928	927	1	0	24	0	1	1	0	0	0	19	7	87	0	32	0	12	120	96	12	118	530	247.664	0.267167	uncharacterized protein BN465_01698 [Prevotella sp. CAG:1092]
Meta_PME	loc_103916999:2-599	597	0	0	0	0	0	0	0	0	10	3	1	15	0	2	1	3	3	0	10	0	48	22.4299	0.037571	G13-pect [uncultured Prevotella sp.]
Meta_PME	loc_103917267:0-495	495	0	2	0	0	0	7	0	1	4	12	18	75	2	42	29	7	1	11	17	16	244	114.019	0.230341	hypothetical protein [Prevotella bergensis]_x0001_EFA44047.1 Pectinesterase [Prevotella bergensis DSM 17361]
Meta_PME	loc_103918804:0-513	513	0	0	3	0	12	34	0	0	10	2	1	28	1	44	5	13	4	47	3	72	279	130.374	0.25414	MULTISPECIES: hypothetical protein [Bacteroides]
Meta_PME	loc_103920382:1-820	819	6	57	151	3	3	13	7	9	12	72	8	57	10	11	2	11	8	65	12	96	613	286.449	0.349754	putative pectinesterase [Prevotella ruminicola 23]
Meta_PME	loc_103929041:0-309	309	1	0	0	0	0	0	0	0	1	1	0	18	1	6	3	0	2	0	10	0	43	20.0935	0.0650274	pectinesterase [Prevotella sp. FD3004]
Meta_PME	loc_103930078:1-301	300	0	0	12	0	0	1	0	0	0	2	22	102	0	74	21	0	0	0	19	0	253	118.224	0.394081	pectinesterase [Prevotella sp. P6B4]
Meta_PME	loc_103932337:62-467	405	0	7	13	0	0	19	2	0	59	104	42	117	4	60	15	15	26	0	118	35	636	297.196	0.733818	uncharacterized protein BN496_01823 [Bacteroides sp. CAG:144]
Meta_PME	loc_103933151:2-467	465	0	6	0	1	0	3	9	0	0	10	7	73	2	26	8	4	1	0	6	3	159	74.2991	0.159783	MULTISPECIES: hypothetical protein [Bacteroides]
Meta_PME	loc_103933476:2-467	465	0	0	0	0	0	0	0	0	0	0	19	65	0	182	63	12	0	0	11	12	364	170.093	0.365792	pectinesterase [Pseudomonas luteola]
Meta_PME	loc_103934613:439-1036	597	0	0	0	0	0	0	0	0	0	0	31	146	2	413	236	28	0	0	21	44	921	430.374	0.720894	pectinesterase family [Prevotella sp. CAG:1058]
Meta_PME	loc_103939484:0-447	447	1	0	9	0	1	1	0	0	0	0	1	25	0	13	0	1	66	61	4	33	216	100.935	0.225804	pectinesterase domain protein [Prevotella sp. CAG:1058]
Meta_PME	loc_103939537:0-468	468	65	88	40	100	72	51	60	61	55	180	68	75	38	58	10	21	34	69	15	26	1186	554.206	1.1842	putative uncharacterized protein [Alistipes sp. CAG:831]
Meta_PME	loc_103940839:0-594	594	0	0	11	0	9	2	0	0	29	2	7	88	2	128	28	12	1	72	24	48	463	216.355	0.364234	hypothetical protein [Prevotella sp. P5-119]
Meta_PME	loc_103943366:90-474	384	0	0	0	0	0	0	0	0	0	0	0	23	0	35	0	0	0	0	0	0	58	27.1028	0.0705802	Pectinesterase [Ruminococcus albus 8]
Meta_PME	loc_103953845:2-539	537	0	198	3	0	39	137	3	6	225	18	6	4	23	10	2	14	3	39	5	14	749	350	0.651769	pectinesterase [Prevotella sp. MA2016]
Meta_PME	loc_103955420:1-2209	2208	96	8	18	8	454	0	3	232	58	9	1	10	545	42	19	81	1	12	11	13	1621	757.477	0.34306	uncharacterized protein BN725_01990 [Prevotella sp. CAG:592]
Meta_PME	loc_103956193:1853-2252	399	0	1	6	1	0	0	0	0	21	2	1	1	29	27	394	31	467	5	0	4	990	462.617	1.15944	PREDICTED: pectinesterase 2-like [Nelumbo nucifera]
Meta_PME	loc_103957140:4549-9019	4470	8	5	12	5	41	1	0	21	8	1	3	5	47	2	3	2	1	2	3	3	173	80.8411	0.0180853	putative uncharacterized protein [Prevotella sp. CAG:1092]
Meta_PME	loc_103959008:473-650	177	0	0	3	0	264	0	0	1	3	7	0	0	24	0	0	0	0	0	0	0	302	141.121	0.797297	pectinesterase [Prevotella sp. RM4]
Meta_PME	loc_103959356:0-402	402	98	36	39	0	342	7	4	206	58	2	0	4	501	1	8	3	2	4	6	1	1322	617.757	1.53671	MULTISPECIES: hypothetical protein [Prevotella]
Meta_PME	loc_103961452:0-561	561	2	6	11	1	0	0	0	0	16	0	1	1	28	4	7	13	611	2	0	1	704	328.972	0.586403	pectinesterase [Prevotella paludivivens]
Meta_PME	loc_103961918:0-558	558	2	0	20	3	0	9	0	0	57	1	0	4	38	4	106	24	800	3	1	3	1075	502.336	0.900245	pectinesterase [Prevotella sp. MA2016]
Meta_PME	loc_103962096:2-1631	1629	100	206	43	58	290	93	43	25	43	143	91	119	520	23	15	72	60	123	212	34	2313	1080.84	0.6635	hypothetical protein [Bacteroides nordii]_x0001_EIY54246.1 hypothetical protein HMPREF1068_00473 [Bacteroides nordii CL02T12C05]
Meta_PME	loc_103963773:1-2710	2709	2	2	2	0	3	7	0	0	210	153	4	0	406	4	7	29	1	2	3	4	839	392.056	0.144724	uncharacterized protein BN567_01209 [Prevotella sp. CAG:255]
Meta_PME	loc_103965546:1711-2686	975	0	0	0	0	0	0	0	0	0	0	1	1	0	0	1	0	0	0	1	0	4	1.86916	0.00191709	pectinesterase [Prevotella ruminicola]_x0001_ADE82952.1 putative pectinesterase [Prevotella ruminicola 23]
Meta_PME	loc_103969187:531-1200	669	0	36	8	16	4	20	35	15	16	82	7	17	164	47	54	15	23	0	4	66	629	293.925	0.43935	pectinesterase family [Prevotella sp. CAG:1185]
Meta_PME	loc_103970494:11857-12721	864	0	0	3	2	0	0	0	0	5	7	0	0	18	1	2	6	1	9	0	0	54	25.2336	0.0292056	pectate disaccharide-lyase [Clostridium sp. CAG:307]
Meta_PME	loc_103970740:1933-3205	1272	2	0	0	0	0	0	0	0	1	0	1	0	0	0	0	0	0	0	0	0	4	1.86916	0.00146946	pectinesterase family [Prevotella sp. CAG:1185]
Meta_PME	loc_103971686:260-1244	984	20	20	3019	106	0	233	1291	1	175	67	25	5	393	46	14	135	45	43	62	27	5727	2676.17	2.71968	pectinesterase domain protein [Prevotella sp. CAG:1124]
Meta_PME	loc_103971792:40264-41197	933	0	0	0	0	0	0	0	0	0	0	0	0	0	0	0	0	0	0	0	0	0	0	0	pectinesterase [Clostridium sp. CAG:307]
Meta_PME	loc_103972182:10708-14044	3336	0	3	6	5	2	1	0	0	6	59	6	8	636	7	7	11	8	39	0	4	808	377.57	0.11318	hypothetical protein [Acholeplasma oculi]_x0001_CDR30287.1 Pectine lyase with bacterial Ig-like domain [Acholeplasma oculi]
Meta_PME	loc_103973805:1975-4093	2118	0	103	11	0	0	18	70	7	11	105	1	34	586	78	14	1	31	0	21	55	1146	535.514	0.252839	pectinesterase family [Prevotella sp. CAG:1185]
Meta_PME	loc_103974305:2-2654	2652	32	0	0	0	0	3	0	0	4	0	0	150	465	153	54	230	32	0	18	11	1152	538.318	0.202986	multimodular carbohydrate-active enzyme [Eubacterium sp. CAG:274]
Meta_PME	loc_103974496:1-175	174	0	0	0	0	0	0	0	0	0	0	0	0	0	0	0	0	0	0	0	0	0	0	0	pectinesterase domain protein [Prevotella sp. CAG:1092]
Meta_PME	loc_103976191:913-2299	1386	245	0	0	0	0	8	0	0	38	0	1	14	260	80	201	315	115	0	35	7	1319	616.355	0.444701	putative pectinesterase [Prevotella sp. CAG:604]
Meta_PME	loc_103978975:2-1325	1323	9	4	4	3	103	10	5	5	3	30	5	2	394	3	1	0	2	9	12	2	606	283.178	0.214042	pectinesterase [Prevotella copri]_x0001_EFB36932.1 Pectinesterase [Prevotella copri DSM 18205]
Meta_PME	loc_103980074:1418-5480	4062	700	992	32	12	1034	495	45	53	63	391	91	97	1369	17	80	248	153	53	377	15	6317	2951.87	0.726703	pectinesterase [Prevotella sp. CAG:255]
Meta_PME	loc_103980405:305-1247	942	0	0	0	0	0	0	0	0	71	4	11	87	201	13	92	95	42	26	28	53	723	337.85	0.358652	Pectinesterase [Bacteroidales bacterium KA00344]
Meta_PME	loc_103980526:1496-2720	1224	0	0	0	91	0	3	0	0	4	7	0	2	1	0	4	0	0	2	4	1	119	55.6075	0.0454309	hypothetical protein [Butyrivibrio proteoclasticus]
Meta_PME	loc_103983873:2-2051	2049	314	319	1	0	299	143	4	14	10	116	39	31	654	2	21	79	50	19	75	0	2190	1023.36	0.499446	uncharacterized protein BN465_01698 [Prevotella sp. CAG:1092]
Meta_PME	loc_103984141:10431-11916	1485	5	2	0	1	0	0	1	2	6	12	8	14	388	35	99	69	9	2	49	31	733	342.523	0.230655	hypothetical protein [Prevotella sp. RM4]
Meta_PME	loc_103984909:1365-1731	366	8	168	377	9	17	52	24	44	33	253	15	62	64	26	3	133	43	76	14	97	1518	709.346	1.9381	pectinesterase [Prevotella sp. RM4]
Meta_PME	loc_103986439:1712-2876	1164	1	0	0	1	0	0	0	0	8	0	0	0	2	0	0	0	1	0	0	0	13	6.07477	0.00521887	pectinesterase family [Prevotella sp. CAG:592]
Meta_PME	loc_103989046:327-1899	1572	112	158	9	52	158	75	8	5	17	57	41	41	556	34	19	73	63	143	127	19	1767	825.701	0.525255	G13-pect [uncultured Prevotella sp.]
Meta_PME	loc_103989411:1116-2859	1743	5	23	47	2	0	59	14	6	230	148	125	26	210	28	149	298	69	288	35	163	1925	899.533	0.516083	pectinesterase [Prevotella bryantii]_x0001_EFI71086.1 pectinesterase family [Prevotella bryantii B14]
Meta_PME	loc_103992945:2-446	444	16	8	0	3	1	0	7	1	24	26	14	105	26	79	43	43	31	0	47	23	497	232.243	0.52307	pectinesterase [Prevotella sp. MA2016]
Meta_PME	loc_103994627:2-776	774	1	0	0	0	0	0	0	0	0	0	0	0	171	1	7	43	2	0	0	4	229	107.009	0.138255	pectinesterase [Bacteroides ovatus]_x0001_EDO09043.1 Pectinesterase [Bacteroides ovatus ATCC 8483]_x0001_ALJ48951.1 Pectinesterase A precursor [Bacteroides ovatus]
Meta_PME	loc_103996335:2-1061	1059	7	1	1427	4	0	88	662	0	58	2	4	0	284	0	0	28	1	5	4	0	2575	1203.27	1.13623	pectinesterase [Prevotella buccae]_x0001_EFC75120.1 Pectinesterase [Prevotella buccae D17]
Meta_PME	loc_103996388:2-1001	999	0	2	24	2	12	10	21	10	71	9	13	17	323	15	0	3	27	23	12	15	609	284.579	0.284864	pectinesterase [Prevotella bryantii]
Meta_PME	loc_103999546:2-437	435	0	0	3	0	0	0	0	0	41	2	7	1	52	0	7	20	13	2	6	0	154	71.9626	0.165431	pectinesterase [Prevotella bryantii]_x0001_EFI73369.1 pectinesterase domain protein [Prevotella bryantii B14]
Meta_PME	loc_104003050:1-1819	1818	149	338	11	50	284	147	5	29	8	136	104	93	530	27	47	70	59	99	116	11	2313	1080.84	0.594522	uncharacterized protein BN465_01698 [Prevotella sp. CAG:1092]
Meta_PME	loc_104004985:903-1989	1086	15	27	42	0	1	34	28	4	237	147	86	10	245	26	131	244	78	402	13	200	1970	920.561	0.847662	MULTISPECIES: hypothetical protein [Bacteroides]
Meta_PME	loc_104004985:1990-2728	738	5	13	24	0	0	42	4	0	112	77	39	7	92	21	70	88	20	217	3	68	902	421.495	0.571132	hypothetical protein ST44_02570 [Prevotella sp. P5-119]
Meta_PME	loc_104005556:0-930	930	0	118	28	33	12	24	134	24	21	282	8	20	306	107	26	14	35	0	17	136	1345	628.505	0.675811	hypothetical protein [[Bacteroides] pectinophilus]
Meta_PME	loc_104009599:566-2129	1563	0	22	34	0	57	45	65	25	237	10	31	40	774	0	8	11	62	14	18	49	1502	701.869	0.449053	hypothetical protein [Bacteroides salyersiae]_x0001_EOA51156.1 hypothetical protein HMPREF1532_01009 [Bacteroides salyersiae WAL 10018 = DSM 18765 = JCM 12988]
Meta_PME	loc_104011741:0-624	624	5	73	121	2	4	10	4	9	15	72	3	38	40	6	0	78	23	25	2	14	544	254.206	0.407381	pectinesterase [Prevotella ruminicola]_x0001_ADE82952.1 putative pectinesterase [Prevotella ruminicola 23]
Meta_PME	loc_104012212:816-1791	975	30	58	0	0	84	23	0	9	0	42	13	5	271	0	10	17	10	2	36	0	610	285.047	0.292356	pectinesterase domain protein [Prevotella sp. CAG:1058]
Meta_PME	loc_104012885:7107-8037	930	2	0	9	1	0	2	18	0	5	0	3	1	105	13	15	4	6	16	0	6	206	96.2617	0.103507	pectinesterase [Ruminococcus albus]_x0001_ADU22686.1 Pectinesterase [Ruminococcus albus 7 = DSM 20455]
Meta_PME	loc_104018643:1602-2292	690	0	0	0	0	0	0	0	0	2	1	1	0	3	0	6	3	2	0	2	0	20	9.34579	0.0135446	pectinesterase [Prevotella sp. RM4]
Meta_PME	loc_104020404:0-276	276	0	0	0	0	0	0	0	0	0	0	0	0	0	0	0	0	0	0	0	0	0	0	0	pectinesterase [Prevotella ruminicola]_x0001_ADE82952.1 putative pectinesterase [Prevotella ruminicola 23]
Meta_PME	loc_104029696:2-2309	2307	83	7	6810	361	1	444	2939	3	267	382	567	22	951	138	14	351	43	103	279	14	13779	6438.79	2.79098	uncharacterized protein BN496_01823 [Bacteroides sp. CAG:144]
Meta_PME	loc_104029795:1-565	564	0	0	0	0	0	0	0	0	21	11	11	0	210	0	0	0	0	273	5	162	693	323.832	0.57417	hypothetical protein [Lachnospiraceae bacterium C6A11]
Meta_PME	loc_104041460:0-885	885	0	3	9	3	0	4	0	0	147	4	14	1	129	2	5	8	17	0	12	14	372	173.832	0.19642	pectinesterase family [Prevotella sp. CAG:1124]
Meta_PME	loc_104044374:916-1183	267	0	0	0	0	0	0	0	0	0	1	0	0	48	0	0	14	28	28	0	0	119	55.6075	0.208268	MULTISPECIES: hypothetical protein [Prevotella]
Meta_PME	loc_104053762:0-774	774	145	183	1	2	203	78	0	7	11	67	26	17	230	2	11	33	10	20	59	2	1107	517.29	0.668333	pectinesterase [Prevotella sp. P5-119]
Meta_PME	loc_104055585:1-376	375	0	1	5	12	0	0	0	0	46	3	1	0	61	0	3	1	4	0	1	2	140	65.4206	0.174455	pectinesterase domain protein [Prevotella sp. CAG:1185]
Meta_PME	loc_104061010:0-1620	1620	266	411	0	1	307	207	5	28	5	161	36	38	633	1	32	75	55	13	126	0	2400	1121.5	0.692281	silent information regulator protein Sir2 [Candidatus Bacteroides timonensis]
Meta_PME	loc_104074400:2-1415	1413	0	0	0	0	0	0	0	0	0	0	13	0	584	0	29	14	14	2	0	0	656	306.542	0.216944	neck passage structure [Lactococcus phage 936 group phage Phi19.3]_x0001_ALM64855.1 neck passage structure [Lactococcus phage 936 group phage Phi19.2]
Meta_PME	loc_104082521:993-1860	867	0	0	0	0	0	0	19	2	8	0	2	0	68	13	15	1	0	12	0	4	144	67.2897	0.0776121	pectate disaccharide-lyase [Clostridium sp. CAG:307]
Meta_PME	loc_104091145:1615-2680	1065	20	3	10	2	4	0	7	35	13	0	0	2	157	2	4	0	0	18	19	9	305	142.523	0.133825	pectinesterase [Roseburia intestinalis]_x0001_EEV00330.1 Pectinesterase [Roseburia intestinalis L1-82]_x0001_CBL08524.1 Pectin methylesterase [Roseburia intestinalis M50/1]
Meta_PME	loc_104098018:0-1242	1242	16	20	12	9	4	6	47	14	10	32	24	13	177	82	36	169	61	81	46	138	997	465.888	0.375111	ig domain protein group 2 domain protein [Clostridium sp. CAG:307]
Meta_PME	loc_104110392:2-1700	1698	232	238	548	23	16	50	32	76	62	409	19	107	96	34	25	213	53	125	32	141	2531	1182.71	0.696531	hypothetical protein [Prevotella bergensis]_x0001_EFA44047.1 Pectinesterase [Prevotella bergensis DSM 17361]
Meta_PME	loc_104116397:2-392	390	26	0	10	10	0	45	0	2	0	0	11	3	149	0	0	0	6	15	0	0	277	129.439	0.331896	pectinesterase [Erysipelotrichaceae bacterium NK3D112]
Meta_PME	loc_104124897:1-1447	1446	38	159	187	10	7	22	15	48	64	365	7	63	219	12	1	259	133	202	26	112	1949	910.748	0.629839	putative pectinesterase [Prevotella ruminicola 23]
Meta_PME	loc_104127186:0-462	462	0	1	0	0	0	4	7	0	4	1	8	0	38	5	6	0	2	6	0	0	82	38.3178	0.0829389	ig domain protein group 2 domain protein [Clostridium sp. CAG:307]
Meta_PME	loc_104130778:1-268	267	0	0	0	3	1	0	0	0	0	0	0	0	14	0	0	0	0	0	0	0	18	8.41121	0.0315027	pectinesterase [Bacteroides plebeius]_x0001_EDY94006.1 GDSL-like protein [Bacteroides plebeius DSM 17135]
Meta_PME	loc_104138513:0-570	570	0	17	2	29	35	6	0	1	111	70	3	13	26	39	4	27	6	34	13	17	453	211.682	0.371372	pectate lyase [Bacteroides sp. CAG:462]
Meta_PME	loc_104175218:493-1066	573	0	0	0	0	0	0	0	0	20	4	13	45	59	6	30	23	16	15	19	22	272	127.103	0.22182	pectinesterase [Prevotella sp. RM4]
Meta_PME	loc_104202307:2-239	237	0	0	0	0	0	0	0	0	6	4	1	0	72	0	0	1	0	143	1	58	286	133.645	0.563902	hypothetical protein [Lachnospiraceae bacterium C6A11]
Meta_PME	loc_104208236:0-873	873	0	9	11	0	29	17	15	6	35	46	3	0	55	7	33	46	0	0	2	25	339	158.411	0.181456	pectinesterase [Prevotella sp. MA2016]
Meta_PME	loc_104223818:1-463	462	0	0	0	0	0	0	0	0	0	3	0	0	25	3	2	0	0	0	1	0	34	15.8879	0.0343893	ig domain protein group 2 domain protein [Clostridium sp. CAG:307]
Meta_PME	loc_104241751:2-401	399	42	1	0	1	292	0	0	194	49	1	0	0	377	0	0	0	3	1	1	1	963	450	1.12782	Pectinesterase 2 [Morus notabilis]_x0001_EXB76240.1 Pectinesterase 2 [Morus notabilis]
Meta_PME	loc_104242606:749-1031	282	0	0	0	0	0	1	0	0	0	0	0	0	0	0	0	0	0	0	0	0	1	0.46729	0.00165706	MULTISPECIES: hypothetical protein [Prevotella]
Meta_PME	loc_104244316:1-340	339	0	0	0	0	2	0	0	1	0	0	0	0	0	0	1	0	0	0	0	0	4	1.86916	0.00551374	G13-pect [uncultured Prevotella sp.]
Meta_PME	loc_104244402:0-321	321	0	0	0	0	0	0	0	0	0	0	0	0	0	0	0	0	0	0	0	0	0	0	0	MULTISPECIES: hypothetical protein [Prevotella]
Meta_PME	loc_104252058:1-790	789	7	78	76	68	184	76	55	16	562	321	181	143	145	272	317	777	224	143	879	749	5273	2464.02	3.12296	hypothetical protein [Prevotella sp. AGR2160]
Meta_PME	loc_104262808:2-524	522	2	0	16	2	0	2	4	0	3	0	3	4	37	33	3	57	707	7	2	7	889	415.421	0.795825	MULTISPECIES: hypothetical protein [Bacteroides]
Meta_PME	loc_104263569:2-635	633	1	17	0	2	9	0	5	7	1	13	0	0	14	5	0	1	0	33	3	35	146	68.2243	0.107779	ig domain protein group 2 domain protein [Clostridium sp. CAG:307]
Meta_PME	loc_104268843:1-661	660	0	5	0	6	18	3	29	0	84	19	0	3	19	3	15	11	5	0	7	17	244	114.019	0.172756	T9SS C-terminal target domain-containing protein [Nafulsella turpanensis]
Meta_PME	loc_104273915:0-471	471	0	0	0	0	0	0	0	0	0	0	0	0	26	0	0	0	13	2	0	0	41	19.1589	0.040677	pectinesterase [Prevotella sp. 109]
Meta_PME	loc_104276801:1-514	513	0	5	1	0	0	0	9	8	13	10	22	4	27	8	40	14	5	0	0	1	167	78.0374	0.15212	hypothetical protein [Butyrivibrio proteoclasticus]
Meta_PME	loc_104284303:0-486	486	0	35	9	7	4	12	43	13	2	20	11	12	49	3	5	4	9	7	10	4	259	121.028	0.249029	hypothetical protein [Gilvimarinus agarilyticus]
Meta_PME	loc_104287051:2-500	498	0	0	0	0	0	0	3	2	18	13	12	0	25	0	36	0	2	0	0	0	111	51.8692	0.104155	hypothetical protein [Butyrivibrio sp. MC2021]
Meta_PME	loc_104292266:0-222	222	0	0	2	6	0	0	0	0	2	0	0	3	11	0	0	2	1	0	0	0	27	12.6168	0.0568325	pectinesterase [Bacteroides stercoris]_x0001_EPH20203.1 pectinesterase [Bacteroides stercoris CC31F]
Meta_PME	loc_104299695:0-573	573	0	16	0	18	13	0	0	1	2	14	0	5	28	1	3	0	0	10	54	8	173	80.8411	0.141084	ig domain protein group 2 domain protein [Clostridium sp. CAG:307]
Meta_PME	loc_104308040:1-511	510	0	9	6	18	1614	6	0	1	103	89	2	6	209	20	5	9	1	27	6	5	2136	998.131	1.95712	pectinesterase domain protein [Prevotella sp. CAG:1320]
Meta_PME	loc_104336604:1-502	501	0	13	0	5	1582	6	0	7	30	12	0	5	227	15	0	5	4	12	1	8	1932	902.804	1.802	pectate lyase [Bacteroides sp. CAG:462]
Meta_PME	loc_104343782:1-322	321	0	0	0	0	0	0	0	0	0	0	0	0	26	0	5	0	0	14	15	0	60	28.0374	0.0873439	hypothetical protein [Butyrivibrio sp. FCS014]
Meta_PME	loc_104345799:2-740	738	42	4	0	0	0	0	1	0	10	12	21	30	48	54	122	49	1236	17	10	4	1660	775.701	1.05109	pectinesterase family [Prevotella sp. CAG:1124]
Meta_PME	loc_104363505:1-484	483	0	37	0	0	95	0	5	0	1	0	5	3	29	50	12	18	0	93	0	0	348	162.617	0.336681	T9SS C-terminal target domain-containing protein [Alkaliflexus imshenetskii]
Meta_PME	loc_104377962:2-692	690	3	0	0	3	0	0	21	0	8	2	5	0	29	0	0	10	0	23	2	7	113	52.8037	0.0765272	hypothetical protein [Lachnospira multipara]
Meta_PME	loc_104382163:0-1008	1008	6	0	2	38	14	0	5	2	0	12	0	14	61	0	4	0	0	19	74	5	256	119.626	0.118677	pectin methylesterase [Saccharophagus degradans]_x0001_ABD82702.1 pectin methylesterase-like protein [Saccharophagus degradans 2-40]
Meta_PME	loc_104395276:911-1421	510	0	0	0	0	1	0	20	2	6	0	0	0	23	0	0	8	2	12	0	5	79	36.9159	0.0723841	hypothetical protein [Lachnospira multipara]
Meta_PME	loc_104400537:305-677	372	0	0	0	0	7	14	0	2	0	0	2	4	28	0	6	0	1	8	2	0	74	34.5794	0.0929555	putative uncharacterized protein [Alistipes sp. CAG:831]
Meta_PME	loc_104416277:0-456	456	0	1	1	0	0	20	0	1	0	0	0	0	13	6	0	0	0	0	0	0	42	19.6262	0.0430398	ig domain protein group 2 domain protein [Clostridium sp. CAG:307]
Meta_PME	loc_104420417:1-601	600	2	13	4	3	2	6	2	3	0	5	0	3	18	7	0	8	5	27	6	8	122	57.0093	0.0950156	pectinesterase [Clostridium sp. CAG:307]
Meta_PME	loc_104434824:2-485	483	0	0	2	5	1	0	4	2	0	0	0	0	20	0	0	5	0	19	0	6	64	29.9065	0.0619183	hypothetical protein [Lachnospira multipara]
Meta_PME	loc_104446672:1-532	531	0	0	0	0	2	0	0	0	42	3	15	74	95	17	77	57	34	13	40	34	503	235.047	0.442649	pectinesterase [Prevotella sp. RM4]
Meta_PME	loc_104446727:2-635	633	0	0	0	4	7	0	11	0	0	0	0	2	19	0	0	0	5	0	2	0	50	23.3645	0.0369107	hypothetical protein [Ruminococcus flavefaciens]
Meta_PME	loc_104447577:0-237	237	0	0	0	0	1	0	0	2	0	0	0	0	7	0	0	0	0	3	0	0	13	6.07477	0.0256319	hypothetical protein [Lachnospiraceae bacterium AB2028]
Meta_PME	loc_104448675:0-519	519	0	18	23	1	0	50	53	0	31	33	25	16	24	33	50	48	17	0	68	24	514	240.187	0.462788	pectinesterase [Prevotella sp. CAG:592]
Meta_PME	loc_104450255:1-286	285	0	0	0	0	0	0	0	0	0	0	2	0	10	0	0	1	0	0	0	1	14	6.54206	0.0229546	pectinesterase [Ruminococcus albus]_x0001_EGC02591.1 Pectinesterase [Ruminococcus albus 8]
Meta_PME	loc_104451502:2-695	693	0	0	7	28	18	14	0	0	0	14	91	26	50	0	0	0	21	146	8	1	424	198.131	0.285903	hypothetical protein [Bacteroides nordii]_x0001_EIY54246.1 hypothetical protein HMPREF1068_00473 [Bacteroides nordii CL02T12C05]
Meta_PME	loc_104451828:0-501	501	10	12	1	3	0	3	17	35	52	7	66	75	127	23	85	122	33	38	61	11	781	364.953	0.72845	putative pectinesterase [Prevotella ruminicola 23]
Meta_PME	loc_104459456:1-496	495	0	0	0	5	0	0	10	0	5	0	3	0	25	0	0	2	0	21	0	5	76	35.514	0.0717455	hypothetical protein [Lachnospira multipara]
Meta_PME	loc_104472237:1-463	462	0	0	0	0	20	0	0	0	0	0	1	6	22	2	21	7	7	23	2	18	129	60.2804	0.130477	pectinesterase [Fusobacterium mortiferum]_x0001_EEO35782.2 pectinesterase A family protein [Fusobacterium mortiferum ATCC 9817]
Meta_PME	loc_104478694:1-472	471	0	0	0	0	0	0	0	0	0	0	0	0	0	0	0	0	0	0	0	0	0	0	0	hypothetical protein [Butyrivibrio sp. XBB1001]
Meta_PME	loc_104481087:229-544	315	52	10	132	13	20	44	46	32	4	108	51	29	44	73	39	6	72	25	37	12	849	396.729	1.25946	hypothetical protein [Lachnospiraceae bacterium C6A11]
Meta_PME	loc_104492081:0-816	816	0	0	0	0	0	0	0	0	44	9	24	88	137	8	67	84	38	19	28	36	582	271.963	0.333288	hypothetical protein [Prevotella bergensis]_x0001_EFA44047.1 Pectinesterase [Prevotella bergensis DSM 17361]
Meta_PME	loc_104493402:264-495	231	0	0	0	0	5	0	0	0	0	0	1	0	9	0	3	2	1	3	2	7	33	15.4206	0.0667557	pectinesterase [Thermophagus xiamenensis]
Meta_PME	loc_104500595:2-476	474	0	0	0	4	0	2	1	0	35	7	9	1	32	13	5	3	19	21	14	11	177	82.7103	0.174494	hypothetical protein [Gilvimarinus agarilyticus]
Meta_PME	loc_104505076:0-1563	1563	5	0	0	25	4	0	153	6	27	0	14	2	98	3	0	41	3	97	0	21	499	233.178	0.149186	hypothetical protein [Lachnospira multipara]
Meta_PME	loc_104522056:0-732	732	0	0	0	0	25	0	0	0	0	0	3	8	41	0	23	14	3	23	2	17	159	74.2991	0.101501	pectinesterase [Clostridium sp. CAG:307]
Meta_PME	loc_104523185:2-818	816	10	75	132	6	16	11	13	30	52	232	8	54	112	12	1	92	77	99	15	29	1076	502.804	0.616181	hypothetical protein [Prevotella bergensis]_x0001_EFA44047.1 Pectinesterase [Prevotella bergensis DSM 17361]
Meta_PME	loc_104530105:2-608	606	0	0	0	7	3	0	21	0	5	0	2	0	32	1	0	5	0	22	0	6	104	48.5981	0.0801949	hypothetical protein [Lachnospira multipara]
Meta_PME	loc_104533118:2-566	564	0	0	5	8	0	0	4	0	2	3	4	7	3	1	2	0	8	0	4	2	53	24.7664	0.043912	Pectinesterase [Bacteroidales bacterium KA00344]
Meta_PME	loc_104549390:1-511	510	3	6	1	11	0	0	3	0	22	0	2	3	33	12	542	50	809	1	2	6	1506	703.738	1.37988	hypothetical protein [Prevotella sp. P5-60]
Meta_PME	loc_104556694:165-675	510	2	0	1	3	1	0	19	0	7	0	4	0	28	3	0	7	2	29	0	3	109	50.9346	0.0998717	hypothetical protein [Lachnospira multipara]
Meta_PME	loc_104580214:0-609	609	0	2	3	13	14	38	25	15	7	34	33	9	28	13	2	4	19	11	55	16	341	159.346	0.261652	pectinesterase [Fibrobacter succinogenes]_x0001_ACX74291.1 Pectinesterase [Fibrobacter succinogenes subsp. succinogenes S85]_x0001_ADL24629.1 putative pectinesterase [Fibrobacter succinogenes subsp. succinogenes S85]
Meta_PME	loc_104589247:2087-3269	1182	0	5	0	99	0	2	2	0	49	9	50	15	44	1820	8	1	12	6	4	1	2127	993.925	0.840884	uncharacterized protein BN666_01854 [Bacteroides sp. CAG:462]
Meta_PME	loc_104592942:975-1965	990	2	15	22	61	16	3	19	42	9	9	3	10	4	836	2	9	2	19	11	1	1095	511.682	0.516851	pectinesterase domain protein [Prevotella sp. CAG:1124]
Meta_PME	loc_104593859:2743-3775	1032	0	0	0	38	0	0	0	3	0	36	1	21	2	1023	0	0	5	21	7	0	1157	540.654	0.52389	pectinesterase [Prevotella sp. MSX73]
Meta_PME	loc_104594112:0-552	552	0	0	0	21	0	0	0	0	2	10	9	57	0	22	54	33	3	0	324	65	600	280.374	0.507924	MULTISPECIES: hypothetical protein [Bacteroides]
Meta_PME	loc_104602908:1-493	492	0	0	0	0	0	0	0	0	0	0	0	0	0	0	0	1	0	0	0	0	1	0.46729	0.000949776	pectinesterase [Prevotella sp. RM4]
Meta_PME	loc_104612263:0-609	609	35	34	7	2	17	136	4	9	5	36	8	16	17	73	81	160	2	14	33	36	725	338.785	0.556297	MULTISPECIES: hypothetical protein [Prevotella]
Meta_PME	loc_104613259:617-962	345	2	2	1	3	5	0	0	0	0	4	2	1	0	1	1	4	1	4	0	1	32	14.9533	0.0433428	hypothetical protein [Butyrivibrio fibrisolvens]
Meta_PME	loc_104614595:1-271	270	0	0	8	0	0	0	0	0	0	0	0	61	0	44	3	0	0	0	3	0	119	55.6075	0.205954	pectinesterase [Prevotella sp. MA2016]
Meta_PME	loc_104615399:0-531	531	10	4	0	5	39	3	1	8	2	17	2	18	2	35	2	5	3	11	2	17	186	86.9159	0.163683	hypothetical protein [Butyrivibrio sp. XBB1001]
Meta_PME	loc_104622263:7-517	510	209	64	30	47	57	58	117	11	31	64	17	18	9	96	16	36	23	10	1	283	1197	559.346	1.09676	pectinesterase [Prevotella sp. RM4]
Meta_PME	loc_104624251:1-304	303	0	0	2	2	0	0	0	0	0	7	5	3	0	17	16	17	2	0	24	21	116	54.2056	0.178896	silent information regulator protein Sir2 [Bacteroides intestinalis]_x0001_KXT43974.1 pectate lyase [Bacteroides intestinalis]
Meta_PME	loc_104624746:0-705	705	0	0	24	0	0	0	0	0	2	3	57	254	0	221	100	0	0	0	48	1	710	331.776	0.470604	pectinesterase domain protein [Prevotella sp. CAG:1092]
Meta_PME	loc_104625270:5763-7248	1485	89	0	0	2	0	0	0	0	2	2	0	6	12	216	122	262	15	0	25	30	783	365.888	0.246389	hypothetical protein [Prevotella sp. RM4]
Meta_PME	loc_104625934:2-1175	1173	0	0	6	0	9	4	0	0	21	4	80	284	3	706	505	68	3	36	31	119	1879	878.037	0.74854	pectinesterase [Prevotella sp. P4-76]
Meta_PME	loc_104628841:1-1177	1176	40	42	27	51	113	134	11	2	231	220	37	36	104	578	22	82	13	116	47	125	2031	949.065	0.807028	pectate lyase [Bacteroides salanitronis DSM 18170]
Meta_PME	loc_104628851:0-3054	3054	35	33	0	0	2	0	5	1	0	5	0	32	2	88	7	4	0	0	63	0	277	129.439	0.0423835	putative uncharacterized protein [Prevotella sp. CAG:1092]
Meta_PME	loc_104629954:0-903	903	1	7	0	0	65	3	3	7	7	64	13	94	15	322	464	207	45	0	31	10	1358	634.579	0.702746	pectinesterase [Prevotella sp. CAG:592]
Meta_PME	loc_104631007:1-943	942	0	2	0	0	5	28	0	108	0	0	55	35	9	418	10	5	19	4	25	19	742	346.729	0.368077	pectinesterase [Roseburia intestinalis]_x0001_EEV00330.1 Pectinesterase [Roseburia intestinalis L1-82]_x0001_CBL08524.1 Pectin methylesterase [Roseburia intestinalis M50/1]
Meta_PME	loc_104633871:1-517	516	1	1	0	0	12	0	4	0	3	1	4	77	0	73	6	10	3	11	10	10	226	105.607	0.204666	G13-pect [uncultured Prevotella sp.]
Meta_PME	loc_104633908:1-472	471	0	0	9	0	0	0	0	0	1	2	25	25	0	96	35	0	0	2	5	0	200	93.4579	0.198425	pectinesterase family [Prevotella sp. CAG:592]
Meta_PME	loc_104634676:0-876	876	0	0	0	0	0	0	0	0	0	0	51	22	2	332	14	0	0	0	22	13	456	213.084	0.243247	hypothetical protein [Prevotella sp. AGR2160]
Meta_PME	loc_104635288:0-192	192	0	0	0	0	0	0	0	0	0	0	0	0	0	0	0	0	0	0	0	0	0	0	0	pectinesterase [Prevotella sp. P6B1]
Meta_PME	loc_104635768:0-519	519	0	1	9	2	0	1	1	0	5	3	3	21	0	56	0	15	1	0	5	2	125	58.4112	0.112546	hypothetical protein [Prevotella sp. P5-60]
Meta_PME	loc_104636021:1-604	603	2	32	2	0	46	16	22	16	23	67	18	95	8	299	230	208	32	0	35	21	1172	547.664	0.908231	hypothetical protein [Bacteroides nordii]_x0001_EIY54246.1 hypothetical protein HMPREF1068_00473 [Bacteroides nordii CL02T12C05]
Meta_PME	loc_104638898:0-264	264	0	2	0	0	3	9	0	5	0	0	4	2	0	57	1	0	3	0	2	0	88	41.1215	0.155763	hypothetical protein C809_04563 [Lachnospiraceae bacterium COE1]
Meta_PME	loc_104643754:2-644	642	0	159	13	0	0	0	26	1	6	1	27	33	5	217	48	33	6	4	41	86	706	329.907	0.513873	pectinesterase [Prevotella oryzae]_x0001_EXG77731.1 pectin methylesterase [Prevotella oryzae DSM 17970]
Meta_PME	loc_104645207:0-915	915	0	0	0	0	0	0	0	0	0	8	142	0	0	124	14	45	17	25	1	0	376	175.701	0.192023	hypothetical protein [Prevotella bergensis]_x0001_EFA44047.1 Pectinesterase [Prevotella bergensis DSM 17361]
Meta_PME	loc_104646888:0-786	786	0	1	0	9	0	3	0	0	0	12	68	11	0	149	126	224	194	0	15	87	899	420.093	0.53447	uncharacterized protein BN496_01823 [Bacteroides sp. CAG:144]
Meta_PME	loc_104648564:1-511	510	0	0	5	1	0	0	1	0	3	1	2	2	0	48	4	39	6	2	3	4	121	56.5421	0.110867	hypothetical protein [Bacteroides nordii]_x0001_EIY54246.1 hypothetical protein HMPREF1068_00473 [Bacteroides nordii CL02T12C05]
Meta_PME	loc_104651388:267-489	222	0	0	0	0	0	0	0	0	0	1	0	0	0	0	3	6	0	0	1	2	13	6.07477	0.0273638	uncharacterized protein BN496_01823 [Bacteroides sp. CAG:144]
Meta_PME	loc_104653477:129-576	447	1	52	0	0	4	12	35	0	1	0	16	23	0	102	8	32	21	20	4	0	331	154.673	0.346024	pectinesterase [Prevotella sp. RM4]
Meta_PME	loc_104655931:2-857	855	0	25	6	0	0	0	6	0	9	1	11	19	0	159	29	31	2	0	18	68	384	179.439	0.20987	hypothetical protein ACU52_06250 [Prevotella sp. 109]
Meta_PME	loc_104661344:0-510	510	0	0	0	0	0	0	0	0	0	0	0	0	0	0	0	0	0	0	0	0	0	0	0	pectinesterase family [Prevotella sp. CAG:732]
Meta_PME	loc_104662567:1-1381	1380	0	0	0	0	0	0	0	0	0	5	237	75	10	946	167	1	2	3	93	190	1729	807.944	0.585467	G13-pect [uncultured Prevotella sp.]
Meta_PME	loc_104663227:1-469	468	0	0	0	0	0	0	0	0	0	0	2	13	0	27	0	0	0	0	4	0	46	21.4953	0.0459302	hypothetical protein [Ruminococcus flavefaciens]_x0001_EWM52494.1 hypothetical protein RF007C_08120 [Ruminococcus flavefaciens 007c]
Meta_PME	loc_104663228:2-506	504	0	0	0	0	0	0	0	0	0	0	0	0	0	0	0	0	0	0	0	0	0	0	0	hypothetical protein [Ruminococcus flavefaciens]
Meta_PME	loc_104663595:2-734	732	0	0	1	0	0	0	0	0	0	0	22	161	0	516	134	19	2	0	24	24	903	421.963	0.576452	MULTISPECIES: hypothetical protein [Bacteroides]
Meta_PME	loc_104663595:730-1534	804	0	0	0	0	0	0	0	0	0	0	48	158	0	585	254	35	4	0	18	39	1141	533.178	0.663156	pectinesterase family [Prevotella sp. CAG:592]
Meta_PME	loc_104665338:2-1622	1620	0	194	81	4	2	683	130	35	104	80	211	333	49	877	319	1445	132	3	125	615	5422	2533.64	1.56398	pectinesterase [Prevotella bryantii]
Meta_PME	loc_104667447:0-561	561	0	1	0	0	33	0	3	0	4	34	13	42	3	157	235	127	33	0	13	3	701	327.57	0.583904	pectinesterase [Prevotella sp. P4-76]
Meta_PME	loc_104669565:1-1030	1029	0	0	0	0	0	0	0	0	0	0	0	51	0	81	0	0	0	0	7	0	139	64.9533	0.0631227	Pectinesterase [Ruminococcus albus 8]
Meta_PME	loc_104671326:136-1033	897	7	10	3	2	0	1	30	36	29	333	182	288	27	241	266	438	88	47	795	76	2899	1354.67	1.51023	putative pectinesterase [Prevotella ruminicola 23]
Meta_PME	loc_104673218:2-896	894	0	0	0	0	0	0	0	0	2	0	92	22	2	198	5	29	12	1	3	0	366	171.028	0.191307	hypothetical protein [Prevotella bergensis]_x0001_EFA44047.1 Pectinesterase [Prevotella bergensis DSM 17361]
Meta_PME	loc_104674029:2-545	543	0	18	3	15	11	7	0	0	88	64	7	7	36	198	9	132	26	17	9	7	654	305.607	0.562813	pectinesterase domain protein [Prevotella sp. CAG:1092]
Meta_PME	loc_104674382:1-532	531	0	0	0	0	0	0	0	0	0	0	17	2	0	88	7	0	0	0	6	10	130	60.7477	0.114402	hypothetical protein [Bacteroides nordii]_x0001_EIY54246.1 hypothetical protein HMPREF1068_00473 [Bacteroides nordii CL02T12C05]
Meta_PME	loc_104674587:0-843	843	0	0	0	0	0	0	0	0	0	0	57	16	6	209	35	0	0	0	20	44	387	180.841	0.214521	hypothetical protein [Bacteroides nordii]_x0001_EIY54246.1 hypothetical protein HMPREF1068_00473 [Bacteroides nordii CL02T12C05]
Meta_PME	loc_104674805:0-489	489	3	0	2	0	0	3	0	0	0	40	6	26	2	20	20	11	2	0	21	12	168	78.5047	0.160541	MULTISPECIES: hypothetical protein [Bacteroides]
Meta_PME	loc_104674805:491-1241	750	0	1	1	0	0	4	0	0	0	55	17	68	1	82	23	150	0	0	16	12	430	200.935	0.267913	pectinesterase family [Prevotella sp. CAG:592]
Meta_PME	loc_104675162:0-468	468	0	0	2	7	0	4	0	0	1	8	54	41	0	254	97	101	73	0	24	116	782	365.421	0.780813	pectinesterase [Prevotella sp. CAG:592]
Meta_PME	loc_104675489:0-600	600	0	0	4	0	6	0	0	0	7	0	5	15	0	23	14	9	0	20	3	52	158	73.8318	0.123053	pectinesterase [Bacteroides reticulotermitis]_x0001_GAE82316.1 hypothetical protein JCM10512_512 [Bacteroides reticulotermitis JCM 10512]
Meta_PME	loc_104678292:2-305	303	0	0	0	7	0	2	0	0	0	4	6	1	0	25	13	41	8	0	5	48	160	74.7664	0.246754	silent information regulator protein Sir2 [Bacteroides intestinalis]_x0001_KXT43974.1 pectate lyase [Bacteroides intestinalis]
Meta_PME	loc_104679144:0-327	327	0	0	0	1	0	1	0	0	1	5	9	5	0	39	14	20	8	0	15	47	165	77.1028	0.235788	hypothetical protein [Prevotella sp. P5-119]
Meta_PME	loc_104683148:2-233	231	0	0	3	0	0	22	0	0	0	1	6	13	0	16	1	4	0	0	3	0	69	32.243	0.13958	pectinesterase [Prevotella sp. RM4]
Meta_PME	loc_104683540:2-464	462	0	1	2	7	1	5	2	0	0	8	16	23	0	59	28	43	22	0	115	137	469	219.159	0.47437	pectinesterase [Prevotella sp. P4-76]
Meta_PME	loc_104684759:245-1220	975	2	30	53	0	0	0	17	0	5	3	11	52	1	124	64	7	2	9	63	19	462	215.888	0.221423	pectinesterase [Prevotella ruminicola]_x0001_ADE82952.1 putative pectinesterase [Prevotella ruminicola 23]
Meta_PME	loc_104687508:0-504	504	0	0	0	0	0	0	0	0	0	0	32	109	0	381	110	15	0	0	14	14	675	315.421	0.625834	pectinesterase [Prevotella sp. CAG:592]
Meta_PME	loc_104688168:169-592	423	0	0	0	0	0	0	0	0	0	0	0	0	0	0	0	0	0	0	0	0	0	0	0	Pectinesterase [Ruminococcus albus 8]
Meta_PME	loc_104688375:586-763	177	0	0	0	0	0	0	0	0	1	0	0	0	1	0	0	1	0	0	0	0	3	1.40187	0.00792016	pectinesterase [Prevotella sp. MA2016]
Meta_PME	loc_104688590:1-562	561	0	1	0	4	0	0	1	0	0	16	26	18	0	104	69	99	25	0	51	101	515	240.654	0.428974	hypothetical protein [Prevotella sp. P5-60]
Meta_PME	loc_104696912:663-1638	975	13	7	136	7	2	0	10	1	55	13	15	25	5	99	123	100	17	10	7	14	659	307.944	0.31584	pectinesterase [Prevotella ruminicola]_x0001_ADE82952.1 putative pectinesterase [Prevotella ruminicola 23]
Meta_PME	loc_104699078:0-672	672	0	0	0	0	0	0	0	0	0	0	0	0	0	0	0	0	0	0	0	0	0	0	0	pectinesterase [Prevotella oryzae]_x0001_EXG77731.1 pectin methylesterase [Prevotella oryzae DSM 17970]
Meta_PME	loc_104700412:2-203	201	0	0	1	0	0	0	0	0	8	0	0	0	2	17	0	0	0	0	0	0	28	13.0841	0.0650951	pectinesterase [Actinoplanes rectilineatus]
Meta_PME	loc_104703879:1-643	642	48	27	8	17	11	14	50	8	1	37	4	4	6	35	2	14	2	1	0	6	295	137.85	0.21472	hypothetical protein [Prevotella sp. P5-119]
Meta_PME	loc_104704670:0-678	678	5	27	13	3	0	1	6	1	0	7	0	62	3	91	10	31	0	7	17	14	298	139.252	0.205387	uncharacterized protein BN496_01823 [Bacteroides sp. CAG:144]
Meta_PME	loc_104707904:1-727	726	67	9	0	1	0	0	0	0	2	47	0	3	0	63	11	518	7	49	7	6	790	369.159	0.508483	hypothetical protein [Prevotella sp. AGR2160]
Meta_PME	loc_104707997:0-645	645	3	0	48	4	2	36	1	4	25	75	12	100	51	190	250	93	60	94	149	81	1278	597.196	0.925886	putative uncharacterized protein [Alistipes sp. CAG:831]
Meta_PME	loc_104708856:0-717	717	0	0	0	0	0	0	0	0	0	0	165	77	6	633	83	3	1	0	98	114	1180	551.402	0.76904	silent information regulator protein Sir2 [Bacteroides salanitronis]
Meta_PME	loc_104711113:1032-2013	981	2	4	0	3	0	0	4	2	2	1	13	0	0	8	4	10	3	3	2	1	62	28.972	0.0295331	pectinesterase [Prevotella ruminicola]_x0001_ADE82952.1 putative pectinesterase [Prevotella ruminicola 23]
Meta_PME	loc_104713805:278-467	189	0	0	0	0	0	0	0	0	0	0	0	1	0	27	0	2	3	0	0	0	33	15.4206	0.0815903	pectinesterase [Prevotella sp. MA2016]
Meta_PME	loc_104715562:1-1009	1008	5	10	2	0	0	11	0	0	0	0	9	34	0	40	0	8	14	0	2	0	135	63.0841	0.0625834	hypothetical protein [Ruminococcus flavefaciens]_x0001_EWM52494.1 hypothetical protein RF007C_08120 [Ruminococcus flavefaciens 007c]
Meta_PME	loc_104717034:219-705	486	0	142	6	0	0	10	14	0	37	39	49	74	7	213	39	36	13	0	74	96	849	396.729	0.816315	MULTISPECIES: hypothetical protein [Bacteroides]
Meta_PME	loc_104720441:123-654	531	0	0	0	0	0	0	0	0	0	1	11	0	0	58	35	57	17	0	2	22	203	94.8598	0.178644	uncharacterized protein BN496_01823 [Bacteroides sp. CAG:144]
Meta_PME	loc_104723557:2-446	444	0	0	0	0	0	0	0	0	0	0	31	20	0	167	23	2	0	0	33	19	295	137.85	0.310474	hypothetical protein [Bacteroides nordii]_x0001_EIY54246.1 hypothetical protein HMPREF1068_00473 [Bacteroides nordii CL02T12C05]
Meta_PME	loc_104731788:1-526	525	1	1	0	1	0	0	0	0	1	1	41	30	6	146	11	21	9	0	6	0	275	128.505	0.244771	pectinesterase [Prevotella sp. RM4]
Meta_PME	loc_104731911:0-390	390	0	0	78	2	1	0	3	0	9	1	4	2	1	56	19	18	8	2	0	0	204	95.3271	0.244428	pectinesterase [Prevotella sp. MA2016]
Meta_PME	loc_104735335:1-454	453	0	0	0	0	0	0	0	0	0	2	17	1	0	91	11	0	0	0	10	15	147	68.6916	0.151637	pectinesterase family [Prevotella sp. CAG:732]
Meta_PME	loc_104735366:16-463	447	0	0	0	0	5	0	0	2	0	13	4	24	2	110	122	46	19	1	5	4	357	166.822	0.373205	pectinesterase [Prevotella sp. P6B4]
Meta_PME	loc_104737228:1-433	432	0	8	3	1	2	21	9	2	6	2	0	9	2	60	2	13	0	0	3	22	165	77.1028	0.178479	pectinesterase [Prevotella sp. RM4]
Meta_PME	loc_104739861:208-460	252	0	0	0	0	0	0	0	0	0	0	23	5	0	34	2	0	2	1	1	0	68	31.7757	0.126094	pectinesterase [Prevotella sp. RM4]
Meta_PME	loc_104739958:67-553	486	0	70	8	0	0	0	9	0	6	3	13	16	2	139	25	31	4	0	26	76	428	200	0.411523	MULTISPECIES: hypothetical protein [Bacteroides]
Meta_PME	loc_104740091:2-338	336	0	0	0	17	0	0	0	0	0	5	15	4	0	42	29	49	19	0	26	41	247	115.421	0.343514	pectate lyase [Bacteroides salanitronis DSM 18170]
Meta_PME	loc_104740434:2-257	255	0	0	0	2	0	0	0	1	0	1	0	1	0	7	2	0	0	0	0	0	14	6.54206	0.0256551	pectinesterase [Pedobacter sp. Hv1]_x0001_KQC01256.1 pectin esterase [Pedobacter sp. Hv1]
Meta_PME	loc_104743616:0-300	300	0	0	0	0	0	0	0	0	0	0	2	2	0	7	0	4	1	0	0	0	16	7.47664	0.0249221	pectinesterase [Prevotella sp. CAG:1185]
Meta_PME	loc_104744671:0-669	669	0	0	0	0	0	0	0	0	1	0	0	0	0	0	0	0	0	0	0	0	1	0.46729	0.00069849	pectinesterase [Prevotella sp. P6B1]
Meta_PME	loc_104744866:1-370	369	0	0	0	22	0	2	0	0	0	13	30	8	0	60	37	129	103	0	13	71	488	228.037	0.617987	pectinesterase [Prevotella sp. MA2016]
Meta_PME	loc_104748409:1-484	483	17	0	8	1	0	0	2	0	4	4	1	3	1	75	13	14	12	1	3	0	159	74.2991	0.153828	uncharacterized protein BN496_01823 [Bacteroides sp. CAG:144]
Meta_PME	loc_104753045:227-755	528	0	0	0	0	0	0	0	0	1	0	0	48	1	10	6	18	1	0	4	0	89	41.5888	0.0787666	pectinesterase [Bacteroides salyersiae]_x0001_EIY69600.1 hypothetical protein HMPREF1071_00620 [Bacteroides salyersiae CL02T12C01]_x0001_EOA51158.1 hypothetical protein HMPREF1532_01011 [Bacteroides salyersiae WAL 10018 = DSM 18765 = JCM 12988]
Meta_PME	loc_104753313:230-734	504	1	3	0	0	0	0	0	0	0	0	2	14	0	27	0	4	10	0	1	0	62	28.972	0.0574841	Pectinesterase [Ruminococcus albus 8]
Meta_PME	loc_104754813:126-396	270	0	0	2	0	0	0	0	0	0	0	11	14	0	27	17	0	0	0	1	0	72	33.6449	0.124611	pectinesterase [Prevotella sp. MA2016]
Meta_PME	loc_104762628:1-1282	1281	73	3	85	3	0	6	0	3	2	25	34	1	0	87	0	3	73	24	0	7	429	200.467	0.156493	MULTISPECIES: hypothetical protein [Bacteroides]
Meta_PME	loc_104764654:0-588	588	0	0	0	0	0	0	0	0	0	0	0	14	0	43	0	0	0	0	0	0	57	26.6355	0.0452985	hypothetical protein [Ruminococcus flavefaciens]_x0001_EWM52494.1 hypothetical protein RF007C_08120 [Ruminococcus flavefaciens 007c]
Meta_PME	loc_104765367:0-375	375	0	0	0	0	0	0	0	0	0	0	0	0	0	0	0	0	0	0	0	0	0	0	0	pectinesterase [Prevotella paludivivens]
Meta_PME	loc_104765809:2-494	492	0	0	1	0	0	0	1	0	0	0	0	1	0	0	1	0	0	0	0	3	7	3.27103	0.00664843	pectinesterase [Prevotella sp. P5-60]
Meta_PME	loc_104765999:0-300	300	0	0	0	0	0	0	0	0	0	2	4	1	0	23	9	9	16	0	0	15	79	36.9159	0.123053	pectinesterase [Prevotella sp. CAG:1185]
Meta_PME	loc_104767728:1-511	510	279	71	39	76	66	64	146	20	33	100	18	8	9	108	14	50	36	11	7	248	1403	655.607	1.2855	pectinesterase [Prevotella sp. RM4]
Meta_PME	loc_104768167:0-348	348	0	14	6	1	15	4	5	12	47	39	3	3	10	5	15	38	9	0	3	19	248	115.888	0.333011	hypothetical protein [Prevotella sp. P5-119]
Meta_PME	loc_104770103:0-555	555	0	0	0	9	0	0	0	0	0	9	9	0	0	39	24	50	8	0	21	75	244	114.019	0.205439	uncharacterized protein BN496_01823 [Bacteroides sp. CAG:144]
Meta_PME	loc_104775959:1-487	486	0	6	0	0	0	15	3	0	4	0	2	5	4	45	6	3	6	0	2	31	132	61.6822	0.126918	pectinesterase family [Prevotella sp. CAG:732]
Meta_PME	loc_104778816:0-237	237	0	0	0	0	0	1	0	0	0	0	1	1	0	6	0	0	0	0	0	0	9	4.20561	0.0177452	pectinesterase [Prevotella sp. P6B4]
Meta_PME	loc_104778932:0-537	537	4	9	4	7	22	0	2	20	1	10	5	4	5	9	11	6	9	10	0	5	143	66.8224	0.124437	hypothetical protein [Butyrivibrio sp. XBB1001]
Meta_PME	loc_104779637:238-790	552	0	60	70	10	191	53	71	68	378	322	71	27	64	180	206	447	155	0	45	530	2948	1377.57	2.4956	MULTISPECIES: hypothetical protein [Bacteroides]
Meta_PME	loc_104784308:1-910	909	8	4	3	0	53	0	6	1	172	13	22	198	5	309	20	60	14	311	47	591	1837	858.411	0.944347	silent information regulator protein Sir2 [Bacteroides sp. 3_1_33FAA]
Meta_PME	loc_104785117:0-480	480	0	0	0	0	2	0	0	0	5	1	2	3	0	18	0	11	110	104	0	134	390	182.243	0.379673	pectinesterase domain protein [Prevotella sp. CAG:1058]
Meta_PME	loc_104796832:2-761	759	0	0	0	0	0	0	0	2	29	0	1	0	0	36	6	107	31	0	0	1	213	99.5327	0.131137	hypothetical protein [Paenibacillus sp. FSL R7-0273]
Meta_PME	loc_104797551:226-742	516	0	0	0	0	0	0	0	0	0	0	0	5	0	6	0	0	0	0	0	0	11	5.14019	0.0099616	Pectinesterase [Ruminococcus albus 8]
Meta_PME	loc_104799269:1-436	435	0	0	1	0	0	16	1	1	1	125	2	7	1	61	39	0	0	0	13	43	311	145.327	0.334085	pectinesterase [Prevotella sp. RM4]
Meta_PME	loc_104807279:140-752	612	0	4	8	0	0	2	11	0	4	0	51	34	3	25	39	4	4	0	3	0	192	89.7196	0.146601	pectinesterase [Prevotella oryzae]_x0001_EXG77731.1 pectin methylesterase [Prevotella oryzae DSM 17970]
Meta_PME	loc_104809179:2-354	352	0	8	0	0	0	6	0	0	0	0	4	9	2	15	0	0	2	2	6	0	54	25.2336	0.0716865	hypothetical protein [Ruminococcus flavefaciens]_x0001_EWM52494.1 hypothetical protein RF007C_08120 [Ruminococcus flavefaciens 007c]
Meta_PME	loc_104810095:1-475	474	10	0	0	0	0	0	0	0	0	11	0	0	0	9	0	3	0	3	0	0	36	16.8224	0.0354904	pectinesterase [Fibrobacter succinogenes]_x0001_ACX74291.1 Pectinesterase [Fibrobacter succinogenes subsp. succinogenes S85]_x0001_ADL24629.1 putative pectinesterase [Fibrobacter succinogenes subsp. succinogenes S85]
Meta_PME	loc_104812554:150-465	315	2	8	1	1	0	13	1	0	3	12	16	25	4	44	19	23	8	2	45	8	235	109.813	0.348613	pectinesterase [Prevotella sp. P6B1]
Meta_PME	loc_104813860:1-460	459	0	8	0	0	0	17	0	0	0	0	7	11	12	16	10	5	0	10	3	3	102	47.6636	0.103842	hypothetical protein [Ruminococcus flavefaciens]
Meta_PME	loc_104826015:231-756	525	13	7	8	0	1	0	1	1	0	10	4	2	0	14	25	102	1	4	4	1	198	92.5234	0.176235	pectinesterase [Prevotella paludivivens]
Meta_PME	loc_104827519:913-1552	639	0	0	0	0	0	0	0	0	0	0	0	0	0	0	0	0	1	0	0	0	1	0.46729	0.000731283	pectinesterase [Bacteroides ovatus CAG:22]
Meta_PME	loc_104834706:298-826	528	0	0	0	0	0	0	0	0	17	0	2	9	7	205	72	125	11	0	1	2	451	210.748	0.399143	pectinesterase [Bacteroides salyersiae]_x0001_EIY69600.1 hypothetical protein HMPREF1071_00620 [Bacteroides salyersiae CL02T12C01]_x0001_EOA51158.1 hypothetical protein HMPREF1532_01011 [Bacteroides salyersiae WAL 10018 = DSM 18765 = JCM 12988]
Meta_PME	loc_104840331:2-1622	1620	0	0	0	0	0	0	0	0	0	0	0	0	0	0	0	0	0	0	0	0	0	0	0	multimodular carbohydrate-active enzyme [Eubacterium sp. CAG:38]
Meta_PME	loc_104841785:1-433	432	0	5	1	0	0	11	2	2	1	0	2	10	2	24	11	12	1	0	7	16	107	50	0.115741	pectinesterase [Prevotella sp. RM4]
Meta_PME	loc_104842188:0-594	594	0	0	0	3	0	0	0	0	0	0	0	0	0	17	0	0	0	0	0	0	20	9.34579	0.0157337	uncharacterized protein BN496_01823 [Bacteroides sp. CAG:144]
Meta_PME	loc_104842575:0-687	687	0	0	0	0	2	0	0	0	0	1	1	0	0	3	2	8	4	0	0	11	32	14.9533	0.021766	pectinesterase family [Prevotella sp. CAG:592]
Meta_PME	loc_104844598:0-606	606	0	0	0	0	0	0	0	0	1	0	0	0	1	0	0	7	0	8	0	0	17	7.94393	0.0131088	putative pectinesterase [Prevotella ruminicola 23]
Meta_PME	loc_104845304:0-402	402	0	0	0	0	0	0	0	0	0	0	0	0	0	0	0	0	0	0	0	0	0	0	0	G13-pect [uncultured Prevotella sp.]
Meta_PME	loc_104846341:0-324	324	0	7	0	0	4	0	1	1	0	1	1	26	0	57	0	3	0	0	4	34	139	64.9533	0.200473	pectinesterase domain protein [Prevotella sp. CAG:1058]
Meta_PME	loc_104847951:0-300	300	0	0	0	0	1	0	0	0	0	3	0	2	1	46	1	0	1	2	1	0	58	27.1028	0.0903427	pectinesterase domain protein [Prevotella sp. CAG:1058]
Meta_PME	loc_104852653:0-177	177	1	0	0	0	0	0	0	0	0	0	0	6	0	10	0	0	0	0	0	0	17	7.94393	0.0448809	pectinesterase [Chryseobacterium caeni]
Meta_PME	loc_104852911:2-344	342	0	0	0	0	0	0	0	0	0	0	53	19	2	244	19	0	0	0	41	31	409	191.121	0.558835	G13-pect [uncultured Prevotella sp.]
Meta_PME	loc_104857342:11-590	579	7	33	0	0	4	0	21	2	40	92	28	574	21	373	125	24	17	3	76	53	1493	697.664	1.20495	pectinesterase [Prevotella sp. MA2016]
Meta_PME	loc_104858568:0-384	384	2	0	0	0	0	0	2	0	1	16	4	4	0	21	5	1	4	0	3	5	68	31.7757	0.0827492	pectinesterase [Prevotella sp. RM4]
Meta_PME	loc_104858795:0-300	300	0	1	0	1	3	1	0	0	22	12	0	2	4	31	0	2	1	1	2	3	86	40.1869	0.133956	pectinesterase domain protein [Prevotella sp. CAG:1058]
Meta_PME	loc_104866389:2-590	588	0	0	0	0	0	0	0	0	0	0	0	6	0	17	0	9	57	9	0	48	146	68.2243	0.116028	uncharacterized protein BN465_01698 [Prevotella sp. CAG:1092]
Meta_PME	loc_104873148:2-503	501	42	0	3	0	0	0	0	0	0	0	50	16	0	59	3	0	0	58	52	0	283	132.243	0.263958	pectinesterase family [Prevotella sp. CAG:732]
Meta_PME	loc_104878397:0-768	768	0	34	0	0	57	0	4	0	4	0	6	5	32	48	17	11	0	112	0	0	330	154.206	0.200789	T9SS C-terminal target domain-containing protein [Alkaliflexus imshenetskii]
Meta_PME	loc_104883981:1-706	705	0	0	0	0	0	0	0	0	0	0	0	0	0	0	0	0	1	0	0	0	1	0.46729	0.000662822	putative uncharacterized protein [Prevotella sp. CAG:1092]
Meta_PME	loc_104885482:2-740	738	0	10	15	0	0	18	0	0	58	98	26	96	4	68	19	10	6	0	113	29	570	266.355	0.360915	hypothetical protein ST41_05765 [Prevotella sp. P4-65]
Meta_PME	loc_104893364:2-497	495	0	4	0	0	0	0	1	0	11	3	0	5	1	14	0	0	0	0	0	9	48	22.4299	0.0453129	glycosyl hydrolase family 88 [Bacteroides coprocola CAG:162]
Meta_PME	loc_104896140:2-935	933	0	0	0	5	0	0	0	0	3	6	5	7	0	5	0	0	8	10	26	8	83	38.785	0.0415703	pectinesterase family [Prevotella sp. CAG:592]
Meta_PME	loc_104901890:0-471	471	0	2	4	0	0	12	18	0	25	16	6	11	1	20	32	8	5	0	38	2	200	93.4579	0.198425	pectinesterase [Prevotella sp. 109]
Meta_PME	loc_104910364:1-766	765	0	94	8	2	1	4	58	2	0	20	2	66	21	31	5	3	3	0	34	20	374	174.766	0.228453	MULTISPECIES: hypothetical protein [Bacteroides]
Meta_PME	loc_104914212:755-1472	717	181	63	21	11	34	6	1	27	1	0	21	0	13	102	4	2	7	0	0	15	509	237.85	0.33173	pectinesterase [Fibrobacter succinogenes]_x0001_ACX74291.1 Pectinesterase [Fibrobacter succinogenes subsp. succinogenes S85]_x0001_ADL24629.1 putative pectinesterase [Fibrobacter succinogenes subsp. succinogenes S85]
Meta_PME	loc_104917966:1-625	624	0	0	0	0	0	0	0	0	0	2	33	13	0	92	2	0	16	16	22	0	196	91.5888	0.146777	pectinesterase [Erysipelotrichaceae bacterium NK3D112]
Meta_PME	loc_104918823:1-577	576	0	0	30	0	0	0	0	0	0	0	37	5	0	96	80	0	0	0	0	0	248	115.888	0.201194	pectinesterase [Prevotella bryantii]_x0001_EFI71086.1 pectinesterase family [Prevotella bryantii B14]
Meta_PME	loc_104919234:0-666	666	0	0	3	0	0	0	0	2	2	0	0	2	0	3	0	0	15	18	0	20	65	30.3738	0.0456064	pectinesterase family [Prevotella sp. CAG:592]
Meta_PME	loc_104920649:0-768	768	0	16	0	3	2	1	3	3	0	86	31	61	39	188	183	45	20	0	264	23	968	452.336	0.58898	hypothetical protein [Bacteroides nordii]_x0001_EIY54246.1 hypothetical protein HMPREF1068_00473 [Bacteroides nordii CL02T12C05]
Meta_PME	loc_104921103:2-632	630	0	1	1	0	2	1	0	1	1	1	0	0	2	34	2	0	1	0	0	2	49	22.8972	0.0363448	MULTISPECIES: hypothetical protein [Bacteroides]
Meta_PME	loc_104925094:153-699	546	5	23	6	0	1	0	9	0	0	5	1	10	0	9	0	11	6	3	6	34	129	60.2804	0.110404	pectinesterase [Ruminococcus albus]_x0001_ADU22686.1 Pectinesterase [Ruminococcus albus 7 = DSM 20455]
Meta_PME	loc_104926041:88-880	792	0	0	0	0	0	0	0	0	0	0	0	7	0	15	0	0	0	0	3	0	25	11.6822	0.0147503	hypothetical protein [Ruminococcus flavefaciens]_x0001_EWM52494.1 hypothetical protein RF007C_08120 [Ruminococcus flavefaciens 007c]
Meta_PME	loc_104926934:2-467	465	0	0	0	0	0	0	0	0	0	0	0	7	0	20	0	0	0	0	2	0	29	13.5514	0.0291428	hypothetical protein [Ruminococcus flavefaciens]_x0001_EWM52494.1 hypothetical protein RF007C_08120 [Ruminococcus flavefaciens 007c]
Meta_PME	loc_104930573:0-891	891	0	34	2	0	0	30	0	0	0	0	22	35	12	34	23	18	10	25	10	12	267	124.766	0.14003	Pectinesterase [Ruminococcus albus 8]
Meta_PME	loc_104935503:2-629	627	15	39	4	0	0	35	0	0	0	0	10	28	2	37	0	19	61	0	5	0	255	119.159	0.190046	pectate lyase [Ruminococcus flavefaciens]
Meta_PME	loc_104954046:1-517	516	0	7	0	0	32	0	0	0	2	0	1	5	12	31	6	11	0	29	0	0	136	63.5514	0.123162	T9SS C-terminal target domain-containing protein [Alkaliflexus imshenetskii]
Meta_PME	loc_104957343:1-844	843	10	0	11	0	0	0	0	0	0	47	61	0	0	51	0	0	57	35	0	14	286	133.645	0.158535	pectate lyase [Ruminococcus albus]_x0001_EGC02145.1 pectate lyase [Ruminococcus albus 8]
Meta_PME	loc_104960061:1-253	252	0	0	0	0	0	0	0	0	114	0	0	0	1	19	31	57	27	0	0	5	254	118.692	0.470998	carbohydrate esterase family 8 protein [Bacteroides sp. CAG:462]
Meta_PME	loc_104963042:1-472	471	0	0	0	19	0	0	0	0	36	10	0	3	8	35	2	2	6	43	8	0	172	80.3738	0.170645	pectinesterase [Prevotella sp. CAG:592]
Meta_PME	loc_104964509:2-497	495	12	0	0	4	4	0	0	7	0	17	10	3	13	17	2	16	7	9	3	0	124	57.9439	0.117058	hypothetical protein [Ruminococcus flavefaciens]_x0001_EWM52494.1 hypothetical protein RF007C_08120 [Ruminococcus flavefaciens 007c]
Meta_PME	loc_104974616:1-652	651	0	0	0	0	0	3	0	0	0	9	3	21	1	22	7	52	0	0	4	7	129	60.2804	0.0925966	pectinesterase [Prevotella sp. P4-65]
Meta_PME	loc_104975964:1-745	744	75	0	84	0	3	33	0	0	0	68	63	4	0	56	0	0	24	0	0	13	423	197.664	0.265677	uncharacterized protein BN465_01698 [Prevotella sp. CAG:1092]
Meta_PME	loc_104976028:1-463	462	0	0	0	0	0	2	0	0	0	1	1	3	0	9	0	3	28	44	1	15	107	50	0.108225	pectinesterase domain protein [Prevotella sp. CAG:1058]
Meta_PME	loc_104976849:1-550	549	0	0	1	0	0	0	0	1	0	50	6	28	14	98	82	31	8	0	84	9	412	192.523	0.35068	MULTISPECIES: hypothetical protein [Bacteroides]
Meta_PME	loc_104977718:2-494	492	0	6	65	0	0	7	10	0	22	50	53	44	6	74	15	22	30	0	102	163	669	312.617	0.6354	pectinesterase [Prevotella buccae]_x0001_EFU29684.1 Pectinesterase [Prevotella buccae ATCC 33574]
Meta_PME	loc_104988406:0-483	483	0	0	0	0	0	0	0	0	0	0	0	7	0	19	0	0	0	0	0	0	26	12.1495	0.0251543	hypothetical protein [Ruminococcus flavefaciens]_x0001_EWM52494.1 hypothetical protein RF007C_08120 [Ruminococcus flavefaciens 007c]
Meta_PME	loc_104993543:0-564	564	17	3	9	3	19	31	0	20	15	44	38	11	34	87	24	0	37	18	15	3	428	200	0.35461	hypothetical protein [Ruminococcus flavefaciens]
Meta_PME	loc_105001626:277-478	201	0	0	0	0	0	0	0	0	0	0	0	2	0	8	0	0	0	0	0	0	10	4.6729	0.0232482	hypothetical protein [Prevotella sp. P5-119]
Meta_PME	loc_105036340:2-635	633	1	0	0	0	0	4	0	0	0	29	0	0	0	20	11	0	0	0	0	14	79	36.9159	0.0583189	hypothetical protein [Prevotella sp. P5-119]
Meta_PME	loc_105040276:1-460	459	0	92	2	0	0	5	3	5	0	2	8	3	0	6	3	2	3	0	5	3	142	66.3551	0.144565	hypothetical protein [Oribacterium sp. NK2B42]
Meta_PME	loc_105040397:184-547	363	0	0	0	0	0	0	0	0	0	0	0	12	0	18	0	0	0	0	0	0	30	14.0187	0.038619	hypothetical protein [Ruminococcus flavefaciens]
Meta_PME	loc_105042379:1-823	822	0	45	0	0	7	0	0	0	5	0	4	5	41	107	17	17	0	89	0	2	339	158.411	0.192714	pectinesterase domain protein [Prevotella sp. CAG:1092]
Meta_PME	loc_105042772:1-754	753	46	2	213	105	1	9	0	11	24	41	75	0	0	50	0	4	68	11	2	178	840	392.523	0.521279	pectinesterase [Prevotella sp. RM4]
Meta_PME	loc_105044636:2-605	603	0	0	0	0	0	0	0	0	0	0	0	1	0	0	0	0	0	0	0	0	1	0.46729	0.000774941	G13-pect [uncultured Prevotella sp.]
Meta_PME	loc_105045452:1-235	234	0	0	0	0	0	0	0	0	0	0	0	0	0	0	0	0	0	0	0	0	0	0	0	uncharacterized protein BN496_01823 [Bacteroides sp. CAG:144]
Meta_PME	loc_105046274:2-584	582	0	0	5	0	26	47	0	0	90	7	20	101	5	160	21	22	8	138	26	263	939	438.785	0.753926	CHU large protein; candidate pectate lyase, polysaccharide lyase family 1 protein [Prevotella bryantii B14]
Meta_PME	loc_105051767:0-576	576	0	37	5	14	3	12	63	9	8	59	0	9	35	34	32	3	14	0	4	30	371	173.364	0.30098	T9SS C-terminal target domain-containing protein [Flavobacterium daejeonense]_x0001_KQB39101.1 Pectinesterase [Flavobacterium daejeonense]
Meta_PME	loc_105052361:0-657	657	0	0	0	0	0	4	0	0	7	5	9	11	0	10	1	1	2	0	14	4	68	31.7757	0.0483648	uncharacterized protein BN496_01823 [Bacteroides sp. CAG:144]
Meta_PME	loc_105053006:0-642	642	0	19	3	0	13	20	3	9	0	21	1	12	9	68	3	3	2	0	40	0	226	105.607	0.164498	pectinesterase family [Prevotella sp. CAG:1185]
Meta_PME	loc_105056878:0-300	300	0	0	0	0	0	0	0	0	4	0	0	5	0	4	1	0	2	0	2	0	18	8.41121	0.0280374	pectinesterase [Prevotella sp. RM4]
Meta_PME	loc_105081176:0-462	462	6	1	11	0	0	52	0	0	8	60	26	71	8	73	36	93	3	3	28	19	498	232.71	0.503702	pectinesterase domain protein [Prevotella sp. CAG:1124]
Meta_PME	loc_105082606:0-531	531	0	0	0	0	0	0	0	0	0	1	0	0	0	0	0	0	0	0	0	0	1	0.46729	0.000880018	putative uncharacterized protein [Prevotella sp. CAG:1092]
Meta_PME	loc_105084493:94-460	366	0	0	0	0	0	0	0	0	2	0	0	0	0	0	0	0	0	0	0	0	2	0.934579	0.0025535	pectinesterase [Prevotella sp. MA2016]
Meta_PME	loc_105085365:1-550	549	3	4	0	0	0	4	1	0	0	0	0	2	1	42	0	0	0	0	4	0	61	28.5047	0.0519211	hypothetical protein [Oribacterium sp. NK2B42]
Meta_PME	loc_105100499:2-455	453	1	0	0	0	0	0	1	2	0	0	0	10	1	37	2	1	0	12	6	45	118	55.1402	0.121722	G13-pect [uncultured Prevotella sp.]
Meta_PME	loc_105102974:0-540	540	13	0	3	2	12	29	0	14	10	36	13	6	36	71	23	0	26	17	10	1	322	150.467	0.278643	hypothetical protein [Ruminococcus flavefaciens]
Meta_PME	loc_105103274:2-2693	2691	0	0	34	5	0	0	0	0	56	2	7	0	5	11	415	29	278	0	0	0	842	393.458	0.146213	putative uncharacterized protein [Prevotella sp. CAG:1092]
Meta_PME	loc_105103746:0-525	525	0	0	0	0	0	0	0	0	0	0	3	0	0	2	362	1	0	1	0	0	369	172.43	0.328438	pectinesterase [Prevotella oryzae]_x0001_EXG77731.1 pectin methylesterase [Prevotella oryzae DSM 17970]
Meta_PME	loc_105105767:1-520	519	0	0	0	0	0	0	0	0	0	0	0	0	0	0	0	0	0	0	0	0	0	0	0	G13-pect [uncultured Prevotella sp.]
Meta_PME	loc_105105949:1223-3023	1800	171	58	295	78	9	13	40	7	93	99	28	106	126	235	2336	187	2032	29	112	17	6071	2836.92	1.57606	uncharacterized protein BN473_01799 [Prevotella sp. CAG:1185]
Meta_PME	loc_105106451:0-558	558	0	0	9	5	0	0	0	0	13	0	6	0	4	2	665	20	1	0	2	2	729	340.654	0.610491	pectinesterase [Prevotella oryzae]_x0001_EXG77731.1 pectin methylesterase [Prevotella oryzae DSM 17970]
Meta_PME	loc_105106710:0-216	216	0	7	11	0	0	0	0	2	0	1	3	0	0	1	17	4	0	0	0	0	46	21.4953	0.0995154	pectinesterase [Epilithonimonas lactis]_x0001_KFC17988.1 pectin esterase [Epilithonimonas lactis]
Meta_PME	loc_105106884:141-597	456	0	0	0	0	0	0	0	0	0	0	0	0	0	0	3	0	3	2	1	0	9	4.20561	0.00922282	pectinesterase [Prevotella sp. MA2016]
Meta_PME	loc_105107676:148-409	261	0	4	0	0	0	0	1	0	0	4	3	0	0	0	137	0	0	7	1	3	160	74.7664	0.286461	pectinesterase [Epilithonimonas lactis]_x0001_KFC17988.1 pectin esterase [Epilithonimonas lactis]
Meta_PME	loc_105107975:1-475	474	74	60	72	4	239	489	1	157	100	11	8	21	321	57	381	72	357	5	7	0	2436	1138.32	2.40151	G13-pect [uncultured Prevotella sp.]
Meta_PME	loc_105108423:322-778	456	3	26	0	0	0	0	0	0	4	0	2	0	1	0	320	1	1	0	4	0	362	169.159	0.370962	pectinesterase [Prevotella sp. MA2016]
Meta_PME	loc_105108500:0-216	216	0	0	1	1	0	0	0	0	0	2	0	0	1	2	2	2	2	1	1	0	15	7.00935	0.0324507	pectinesterase [Actinoplanes rectilineatus]
Meta_PME	loc_105108924:2-431	429	2	0	0	3	7	0	0	4	3	0	0	0	18	2	141	12	206	0	0	0	398	185.981	0.433523	pectinesterase [Paludibacter jiangxiensis]
Meta_PME	loc_105109126:0-576	576	1	1	0	1	0	0	0	0	0	0	3	0	0	1	8	35	0	1	1	0	52	24.2991	0.0421859	pectinesterase [Prevotella oryzae]_x0001_EXG77731.1 pectin methylesterase [Prevotella oryzae DSM 17970]
Meta_PME	loc_105109662:0-471	471	1	1	8	5	0	0	3	0	11	4	1	0	33	8	421	30	611	0	0	0	1137	531.308	1.12804	uncharacterized protein BN496_01823 [Bacteroides sp. CAG:144]
Meta_PME	loc_105109864:0-312	312	2	2	88	8	0	0	3	1	42	1	12	3	5	23	236	54	49	2	1	5	537	250.935	0.804277	pectinesterase [Prevotella paludivivens]
Meta_PME	loc_105110091:58-301	243	0	0	0	0	0	0	0	0	0	1	2	0	0	1	2	1	1	0	0	0	8	3.73832	0.015384	pectinesterase domain protein [Prevotella sp. CAG:1124]
Meta_PME	loc_105113921:589-874	285	11	3	3	0	3	0	1	1	1	19	2	15	0	7	28	144	1	2	5	3	249	116.355	0.408264	pectinesterase [Prevotella sp. MA2016]
Meta_PME	loc_105116068:0-828	828	2	8	1	0	1	0	5	0	4	2	28	5	7	2	181	14	1	3	3	3	270	126.168	0.152377	pectinesterase [Prevotella ruminicola]
Meta_PME	loc_105116231:1-301	300	0	0	60	0	0	0	0	0	16	1	0	0	0	14	9	17	82	0	1	0	200	93.4579	0.311526	pectinesterase [Prevotella paludivivens]
Meta_PME	loc_105116759:345-1434	1089	0	0	0	0	0	0	0	0	0	2	0	0	0	0	1	1	0	0	0	0	4	1.86916	0.0017164	MULTISPECIES: hypothetical protein [Bacteroides]
Meta_PME	loc_105123243:1-634	633	1	0	0	0	0	0	0	0	0	0	1	0	0	0	13	0	9	2	0	2	28	13.0841	0.02067	pectinesterase [Prevotella oryzae]_x0001_EXG77731.1 pectin methylesterase [Prevotella oryzae DSM 17970]
Meta_PME	loc_105127095:1-598	597	1	12	165	4	0	0	0	1	191	6	22	7	8	16	118	43	274	5	5	13	891	416.355	0.697412	uncharacterized protein BN496_01823 [Bacteroides sp. CAG:144]
Meta_PME	loc_105129087:1-1705	1704	28	0	0	0	79	0	0	0	58	45	2	0	19	19	136	6	51	72	0	0	515	240.654	0.141229	pectinesterase [Fibrobacter succinogenes]_x0001_ACX74291.1 Pectinesterase [Fibrobacter succinogenes subsp. succinogenes S85]_x0001_ADL24629.1 putative pectinesterase [Fibrobacter succinogenes subsp. succinogenes S85]
Meta_PME	loc_105130129:0-1008	1008	0	18	9	11	0	25	48	7	12	49	0	12	2	20	145	2	20	0	11	30	421	196.729	0.195168	hypothetical protein [[Bacteroides] pectinophilus]
Meta_PME	loc_105131074:1-667	666	0	0	0	0	0	0	0	0	0	3	18	39	0	46	234	10	4	0	7	33	394	184.112	0.276445	pectinesterase [Pseudopedobacter saltans]_x0001_ADY51045.1 Pectinesterase [Pseudopedobacter saltans DSM 12145]
Meta_PME	loc_105132439:1-1054	1053	1	10	11	0	17	13	89	11	68	361	0	27	34	0	322	21	12	0	25	52	1074	501.869	0.476609	MULTISPECIES: hypothetical protein [Bacteroides]
Meta_PME	loc_105132651:2-692	690	0	2	0	0	0	0	2	0	2	0	0	0	1	1	1	0	0	0	0	0	9	4.20561	0.00609508	hypothetical protein [Prevotella sp. P5-60]
Meta_PME	loc_105136781:1363-1582	219	0	0	0	0	0	0	0	0	0	0	2	2	0	0	0	0	0	0	0	0	4	1.86916	0.00853497	pectinesterase [Prevotella ruminicola]
Meta_PME	loc_105138571:0-501	501	1	2	2	2	23	0	1	1	0	31	5	42	1	132	228	88	26	1	21	1	608	284.112	0.56709	pectinesterase [Prevotella sp. P6B4]
Meta_PME	loc_105139168:1-565	564	0	0	0	0	0	0	0	0	0	0	0	0	0	0	0	0	1	0	0	0	1	0.46729	0.000828528	uncharacterized protein BN496_01823 [Bacteroides sp. CAG:144]
Meta_PME	loc_105140360:231-564	333	0	0	0	0	0	0	0	0	0	0	0	0	0	1	31	8	3	4	2	11	60	28.0374	0.0841963	pectinesterase [Bacteroides salyersiae]_x0001_EIY69600.1 hypothetical protein HMPREF1071_00620 [Bacteroides salyersiae CL02T12C01]_x0001_EOA51158.1 hypothetical protein HMPREF1532_01011 [Bacteroides salyersiae WAL 10018 = DSM 18765 = JCM 12988]
Meta_PME	loc_105142429:1237-2308	1071	0	0	0	0	0	0	0	0	0	0	37	126	0	323	435	30	4	0	10	28	993	464.019	0.433257	MULTISPECIES: hypothetical protein [Bacteroides]
Meta_PME	loc_105142429:155-1241	1086	0	0	2	0	0	2	0	0	0	2	35	18	0	16	338	22	4	0	7	29	475	221.963	0.204385	pectinesterase family [Prevotella sp. CAG:592]
Meta_PME	loc_105142776:1-1135	1134	0	5	0	1	10	65	120	3	0	73	4	60	2	2	349	9	2	7	4	47	763	356.542	0.314411	MULTISPECIES: hypothetical protein [Bacteroides]
Meta_PME	loc_105147311:1-826	825	0	10	5	8	8	10	14	2	6	13	97	49	5	259	205	189	101	5	32	322	1340	626.168	0.758992	pectinesterase [Prevotella sp. CAG:1185]
Meta_PME	loc_105147578:1-1831	1830	0	7	0	0	66	8	5	1	4	67	26	81	10	307	450	221	71	2	21	9	1356	633.645	0.346254	pectinesterase [Prevotella sp. P5-119]
Meta_PME	loc_105149235:0-816	816	0	0	0	0	0	0	0	0	0	0	0	0	0	0	0	0	0	0	0	0	0	0	0	multimodular carbohydrate-active enzyme [Eubacterium sp. CAG:274]
Meta_PME	loc_105151105:1-313	312	0	0	0	0	0	0	0	0	0	0	0	1	0	2	22	13	0	0	0	1	39	18.2243	0.0584112	pectinesterase [Bacteroides salyersiae]_x0001_EIY69600.1 hypothetical protein HMPREF1071_00620 [Bacteroides salyersiae CL02T12C01]_x0001_EOA51158.1 hypothetical protein HMPREF1532_01011 [Bacteroides salyersiae WAL 10018 = DSM 18765 = JCM 12988]
Meta_PME	loc_105151609:1-697	696	0	1	0	0	0	0	1	2	1	33	10	31	3	28	108	39	1	1	29	4	292	136.449	0.196047	putative pectinesterase [Prevotella ruminicola 23]
Meta_PME	loc_105158251:1-562	561	0	0	0	18	0	5	0	0	2	13	42	4	2	81	73	96	73	4	17	169	599	279.907	0.498942	pectinesterase domain protein [Prevotella sp. CAG:1124]
Meta_PME	loc_105159367:1-667	666	0	0	0	0	0	0	0	0	1	1	0	0	0	0	3	0	0	0	0	0	5	2.33645	0.00350818	pectinesterase [Prevotella sp. MA2016]
Meta_PME	loc_105160011:0-816	816	1	4	0	2	260	21	0	11	0	0	35	245	37	72	179	56	407	3	449	208	1990	929.907	1.13959	pectin methylesterase [[Clostridium] methoxybenzovorans]
Meta_PME	loc_105163956:312-498	186	0	0	0	0	0	0	0	0	0	0	0	0	0	0	0	0	0	0	0	0	0	0	0	pectinesterase [Prevotella ruminicola]
Meta_PME	loc_105175711:0-489	489	0	0	0	0	0	0	0	0	0	0	0	0	0	0	0	0	0	0	0	0	0	0	0	pectinesterase [Prevotella copri]_x0001_EFB36932.1 Pectinesterase [Prevotella copri DSM 18205]
Meta_PME	loc_105176140:1-472	471	0	0	0	7	0	2	0	0	0	11	11	32	0	14	24	35	11	0	179	101	427	199.533	0.423636	uncharacterized protein BN496_01823 [Bacteroides sp. CAG:144]
Meta_PME	loc_105176902:0-849	849	0	0	0	0	0	0	0	0	0	0	65	0	0	0	143	0	0	0	0	0	208	97.1963	0.114483	G13-pect [uncultured Prevotella sp.]
Meta_PME	loc_105179272:0-495	495	3	8	10	0	1	15	8	2	40	28	20	6	7	8	23	77	17	101	5	41	420	196.262	0.396488	pectinesterase family [Prevotella sp. CAG:592]
Meta_PME	loc_105184159:1-280	279	0	0	0	0	0	0	0	0	0	0	0	0	0	0	0	0	0	0	2	0	2	0.934579	0.00334975	pectinesterase [Prevotella sp. P5-60]_x0001_CDD05269.1 pectinesterase domain protein [Prevotella sp. CAG:592]_x0001_KIP56548.1 pectin esterase [Prevotella sp. P5-60]
Meta_PME	loc_105185980:1-463	462	0	0	0	1	1	2	0	0	8	4	11	1	0	19	15	21	7	0	17	24	131	61.215	0.1325	hypothetical protein [Prevotella sp. P5-119]
Meta_PME	loc_105188077:0-288	288	0	0	0	0	0	0	0	0	2	0	0	0	0	0	12	3	0	0	0	0	17	7.94393	0.0275831	pectinesterase [Bacteroides salyersiae]_x0001_EIY69600.1 hypothetical protein HMPREF1071_00620 [Bacteroides salyersiae CL02T12C01]_x0001_EOA51158.1 hypothetical protein HMPREF1532_01011 [Bacteroides salyersiae WAL 10018 = DSM 18765 = JCM 12988]
Meta_PME	loc_105195087:0-504	504	0	10	0	0	0	0	1471	0	0	0	2	0	0	0	443	0	0	0	0	0	1926	900	1.78571	hypothetical protein [Chryseobacterium koreense]
Meta_PME	loc_105200755:1-898	897	0	0	0	0	0	0	0	0	0	0	60	56	0	28	97	9	0	0	10	0	260	121.495	0.135446	pectinesterase [Prevotella oryzae]_x0001_EXG77731.1 pectin methylesterase [Prevotella oryzae DSM 17970]
Meta_PME	loc_105201917:1-1081	1080	0	0	12	2	0	0	0	0	0	0	0	7	0	0	325	0	0	0	0	2	348	162.617	0.150571	pectinesterase family [Prevotella sp. CAG:1124]
Meta_PME	loc_105209282:655-1291	636	27	1	0	0	2	1	0	1	0	8	13	1	0	1	12	0	0	2	2	0	71	33.1776	0.052166	pectinesterase [Prevotella sp. FD3004]
Meta_PME	loc_105212782:12-516	504	0	0	0	0	0	0	0	0	0	0	0	0	0	0	0	0	0	0	0	0	0	0	0	pectinesterase [Prevotella sp. MA2016]
Meta_PME	loc_105215754:2-455	453	0	0	0	0	0	1	1	0	0	0	24	3	0	2	24	2	0	0	0	0	57	26.6355	0.058798	pectinesterase domain protein [Prevotella sp. CAG:1058]
Meta_PME	loc_105217703:353-797	444	0	0	0	12	0	3	0	0	0	12	21	45	0	49	35	34	28	0	242	162	643	300.467	0.676728	carbohydrate Esterase Family 8 protein [Prevotella sp. CAG:386]
Meta_PME	loc_105218478:0-681	681	0	0	0	0	0	0	0	0	0	0	35	17	0	9	61	4	0	0	3	0	129	60.2804	0.0885174	pectinesterase family [Prevotella sp. CAG:1124]
Meta_PME	loc_105220659:2-419	417	0	0	0	0	0	0	0	0	0	0	12	0	0	0	12	0	0	0	0	0	24	11.215	0.0268944	pectinesterase [Prevotella ruminicola]_x0001_ADE82952.1 putative pectinesterase [Prevotella ruminicola 23]
Meta_PME	loc_105221283:1-652	651	0	13	19	0	24	32	69	7	62	332	0	41	17	2	261	20	10	1	99	42	1051	491.121	0.754411	hypothetical protein [Lachnoclostridium phytofermentans]
Meta_PME	loc_105225083:0-537	537	0	0	0	0	0	1	1	0	0	0	1	0	0	0	1	0	0	0	3	0	7	3.27103	0.0060913	putative pectinesterase [Prevotella copri CAG:164]
Meta_PME	loc_105227874:1-469	468	0	11	0	0	7	0	0	0	0	0	14	0	0	0	64	0	0	0	0	0	96	44.8598	0.0958543	pectinesterase family [Prevotella sp. CAG:732]
Meta_PME	loc_105228429:0-786	786	0	4	0	12	0	0	3	0	0	3	11	0	1	0	88	0	0	31	6	16	175	81.7757	0.10404	hypothetical protein [Bacteroides nordii]_x0001_EIY54246.1 hypothetical protein HMPREF1068_00473 [Bacteroides nordii CL02T12C05]
Meta_PME	loc_105235359:0-1647	1647	0	14	0	1	3	0	694	0	0	0	12	1	0	0	1477	0	0	0	0	2	2204	1029.91	0.625323	hypothetical protein ACU52_06250 [Prevotella sp. 109]
Meta_PME	loc_105239755:1027-2002	975	0	0	0	0	0	2	0	0	0	0	27	72	4	330	264	32	0	0	17	17	765	357.477	0.366643	pectinesterase [Prevotella sp. RM4]
Meta_PME	loc_105241189:2-428	426	2	3	0	0	0	0	2	0	0	0	0	2	1	6	149	0	0	0	1	0	166	77.5701	0.182089	hypothetical protein [Bacteroides nordii]_x0001_EIY54246.1 hypothetical protein HMPREF1068_00473 [Bacteroides nordii CL02T12C05]
Meta_PME	loc_105242155:2-506	504	23	11	11	1	5	1	3	4	0	7	17	4	2	6	75	3	1	3	2	1	180	84.1121	0.166889	hypothetical protein [Prevotella sp. P4-65]
Meta_PME	loc_105246580:0-495	495	4	23	3	12	1	7	3	1	1	10	4	10	0	20	292	5	3	8	11	9	427	199.533	0.403096	uncharacterized protein BN496_01823 [Bacteroides sp. CAG:144]
Meta_PME	loc_105247412:1-565	564	0	0	0	0	0	0	2	0	0	0	6	0	0	22	388	0	0	0	0	0	418	195.327	0.346325	pectinesterase family [Prevotella sp. CAG:732]
Meta_PME	loc_105252244:0-528	528	0	0	61	0	0	0	0	0	12	0	3	0	0	2	37	4	10	0	0	0	129	60.2804	0.114167	hypothetical protein [Prevotella sp. P5-60]
Meta_PME	loc_105258370:1-460	459	3	0	14	1	0	0	0	0	0	1	1	0	0	1	52	0	1	0	1	0	75	35.0467	0.0763545	hypothetical protein [Prevotella sp. P4-65]
Meta_PME	loc_105273317:1-493	492	4	0	0	5	4	0	7	3	0	8	5	5	5	0	30	17	9	0	19	2	123	57.4766	0.116822	carbohydrate esterase [[Eubacterium] eligens]_x0001_ACR72234.1 Carbohydrate Esterase Family 8-like pectin methylesterase; C-terminal bacterial surface anchor [ [[Eubacterium] eligens ATCC 27750]
Meta_PME	loc_105273514:2-524	522	0	0	0	16	0	0	0	0	0	0	9	10	5	0	91	0	0	0	54	0	185	86.4486	0.16561	glycosyl hydrolase family 88 [Bacteroides sp. CAG:702]
Meta_PME	loc_105278148:1-442	441	4	8	1	0	0	32	0	0	0	2	2	5	1	5	201	2	0	4	3	2	272	127.103	0.288215	uncharacterized protein BN496_01823 [Bacteroides sp. CAG:144]
Meta_PME	loc_105289058:1-556	555	0	0	0	0	0	0	0	0	372	0	4	0	4	6	32	84	77	0	0	39	618	288.785	0.520333	Pectinesterase [Clostridium cellulovorans 743B]
Meta_PME	loc_105290069:42-621	579	0	0	0	0	0	0	1	0	1	0	4	0	0	0	86	0	0	0	0	0	92	42.9907	0.0742498	pectinesterase family [Prevotella sp. CAG:1058]
Meta_PME	loc_105296732:1570-2554	984	0	0	1	0	0	0	0	0	0	0	0	0	0	0	0	0	0	0	0	0	1	0.46729	0.000474888	pectinesterase domain protein [Prevotella sp. CAG:1124]
Meta_PME	loc_105296839:4849-7600	2751	20	1	7211	30	0	471	3238	0	8	293	21	31	46	32	5	120	50	9	210	8	11804	5515.89	2.00505	pectinesterase [Prevotella bryantii]_x0001_EFI71086.1 pectinesterase family [Prevotella bryantii B14]
Meta_PME	loc_105297889:1-1189	1188	30	1	2537	9	0	192	1190	0	14	174	8	8	2	15	4	93	10	21	63	2	4373	2043.46	1.72008	hypothetical protein [Bacteroides salyersiae]_x0001_EIY69578.1 hypothetical protein HMPREF1071_00598 [Bacteroides salyersiae CL02T12C01]_x0001_CCY50304.1 uncharacterized protein BN523_02423 [Bacteroides sp. CAG:189]
Meta_PME	loc_105298714:982-2185	1203	23	16	1686	8	7	3	16	0	42	20	5	5	2	22	71	98	363	0	46	0	2433	1136.92	0.945067	hypothetical protein [Butyrivibrio sp. XBB1001]
Meta_PME	loc_105310059:1-1861	1860	63	12	1264	14	1	10	10	0	68	28	25	116	15	129	102	79	15	10	36	13	2010	939.252	0.504974	uncharacterized protein BN473_01799 [Prevotella sp. CAG:1185]
Meta_PME	loc_105310296:786-1818	1032	81	597	1002	6	0	127	15	5	120	134	189	56	8	14	67	59	54	3	41	42	2620	1224.3	1.18634	pectinesterase [Prevotella ruminicola]_x0001_ADE82952.1 putative pectinesterase [Prevotella ruminicola 23]
Meta_PME	loc_105311723:0-285	285	0	0	62	0	0	0	0	0	1	0	0	0	1	2	47	5	4	1	0	2	125	58.4112	0.204952	pectinesterase [Prevotella paludivivens]
Meta_PME	loc_105313931:0-342	342	31	1	41	0	0	0	0	0	0	1	0	0	0	0	0	0	2	1	0	2	79	36.9159	0.107941	pectinesterase [Prevotella paludivivens]
Meta_PME	loc_105314842:226-649	423	0	0	19	0	0	2	0	0	0	2	0	0	0	2	0	1	4	2	0	0	32	14.9533	0.0353505	pectinesterase [Prevotella paludivivens]
Meta_PME	loc_105315787:432-1419	987	0	0	216	14	0	2	9	0	4	17	2	1	4	12	6	25	11	21	0	0	344	160.748	0.162865	uncharacterized protein BN496_01823 [Bacteroides sp. CAG:144]
Meta_PME	loc_105324801:273-1968	1695	0	0	0	0	0	0	0	0	0	0	0	0	0	0	0	0	0	0	0	0	0	0	0	MULTISPECIES: hypothetical protein [Bacteroides]
Meta_PME	loc_105326858:1-220	219	16	0	19	0	0	0	0	0	0	10	0	1	0	1	1	0	0	2	1	10	61	28.5047	0.130158	pectinesterase [Prevotella sp. MA2016]
Meta_PME	loc_105328907:0-246	246	0	0	0	0	0	0	0	0	0	0	0	0	0	0	4	0	0	0	0	0	4	1.86916	0.00759821	pectinesterase [Prevotella paludivivens]
Meta_PME	loc_105329690:1-199	198	0	0	6	4	0	0	0	0	0	0	0	0	0	0	0	0	0	0	0	0	10	4.6729	0.0236005	pectinesterase [Epilithonimonas lactis]_x0001_KFC17988.1 pectin esterase [Epilithonimonas lactis]
Meta_PME	loc_105330612:0-576	576	6	2	64	13	0	0	3	0	23	22	0	0	2	13	3	21	14	0	9	6	201	93.9252	0.163065	pectinesterase [Prevotella buccae]_x0001_EFC75120.1 Pectinesterase [Prevotella buccae D17]
Meta_PME	loc_105342047:124-781	657	6	0	328	0	0	0	0	0	7	0	10	2	0	13	8	22	0	0	0	1	397	185.514	0.282365	uncharacterized protein BN496_01823 [Bacteroides sp. CAG:144]
Meta_PME	loc_105343864:0-735	735	3	83	156	220	0	8	833	4	174	63	4	10	0	0	2	8	0	0	0	42	1610	752.336	1.02359	hypothetical protein [Prevotella sp. P5-60]
Meta_PME	loc_105346908:1507-4252	2745	5	923	711	357	0	875	895	11	0	31	14	13	11	108	25	11	4	0	2	10	4006	1871.96	0.681954	MULTISPECIES: hypothetical protein [Bacteroides]
Meta_PME	loc_105347668:948-3255	2307	17	0	302	3	2	27	0	8	7	42	21	131	0	82	0	67	774	1147	20	1048	3698	1728.04	0.749041	MULTISPECIES: hypothetical protein [Bacteroides]
Meta_PME	loc_105347668:1-952	951	8	0	185	0	7	14	0	0	13	16	41	54	0	44	0	24	195	213	7	324	1145	535.047	0.562615	hypothetical protein ST41_05765 [Prevotella sp. P4-65]
Meta_PME	loc_105350456:3541-4504	963	15	4	451	104	4	563	17	2	18	11	7	29	2	0	10	1	2	0	8	9	1257	587.383	0.609951	hypothetical protein [Butyrivibrio sp. XBB1001]
Meta_PME	loc_105357523:7725-11049	3324	102	1302	2260	293	0	328	39	0	180	151	240	176	19	67	96	79	79	2	27	59	5499	2569.63	0.773052	pectinesterase family [Prevotella sp. CAG:1185]
Meta_PME	loc_105357677:4058-5921	1863	1089	639	969	54	108	269	60	93	53	1	163	2	81	67	25	25	98	22	2	239	4059	1896.73	1.0181	pectinesterase [Fibrobacter succinogenes]_x0001_ACX74291.1 Pectinesterase [Fibrobacter succinogenes subsp. succinogenes S85]_x0001_ADL24629.1 putative pectinesterase [Fibrobacter succinogenes subsp. succinogenes S85]
Meta_PME	loc_105358416:1002-1998	996	0	0	267	73	42	12	0	0	19	7	1	7	19	0	3	28	0	11	0	0	489	228.505	0.229422	rhamnogalacturonan acetylesterase [Bacteroides graminisolvens DSM 19988 = JCM 15093]
Meta_PME	loc_105359269:0-2139	2139	11	0	762	1966	754	90	0	3	62	240	127	55	145	0	20	164	36	296	35	8	4774	2230.84	1.04294	putative pectinesterase [Bacteroides sp. CAG:144]
Meta_PME	loc_105360983:793-3316	2523	25	3	467	0	13	74	0	5	8	78	0	10	0	22	0	61	127	270	1	410	1574	735.514	0.291524	pectinesterase [Prevotella bryantii]
Meta_PME	loc_105364417:0-3015	3015	50	32	637	63	0	181	0	7	0	420	468	0	0	42	0	19	193	88	0	382	2582	1206.54	0.40018	multimodular carbohydrate-active enzyme [Eubacterium sp. CAG:38]
Meta_PME	loc_105365703:2-2645	2643	34	0	549	0	21	44	0	0	14	76	0	208	0	111	0	93	887	1657	26	1189	4909	2293.93	0.867925	putative pectinesterase [Prevotella sp. CAG:386]
Meta_PME	loc_105366180:1-1141	1140	0	0	312	75	10	17	0	0	7	35	0	5	9	2	0	26	4	4	7	0	513	239.72	0.21028	pectate lyase [Prevotella sp. CAG:386]
Meta_PME	loc_105367360:1-2815	2814	1271	56	2866	2794	47	620	5	150	2838	3793	2210	141	2	462	1	249	1668	1134	41	3272	23620	11037.4	3.92231	Por secretion system C-terminal sorting domain-containing protein [Flavobacterium sp. CF136]_x0001_EJL67102.1 Por secretion system C-terminal sorting domain-containing protein [Flavobacterium sp. CF136]
Meta_PME	loc_105367827:0-918	918	0	0	187	0	0	2	0	0	0	8	0	0	0	0	0	0	0	0	0	0	197	92.0561	0.100279	uncharacterized protein BN496_01823 [Bacteroides sp. CAG:144]
Meta_PME	loc_105371702:2-1004	1002	0	0	154	1	0	0	0	0	0	4	2	2	0	0	1	0	3	6	0	1	174	81.3084	0.0811461	pectinesterase [Prevotella sp. P5-119]
Meta_PME	loc_105371952:1523-3125	1602	7	0	546	921	191	49	0	2	36	121	0	20	41	3	7	107	36	42	19	8	2156	1007.48	0.628887	hypothetical protein [Prevotella sp. RM4]
Meta_PME	loc_105379253:171-858	687	14	0	118	31	0	2	7	0	6	100	1	4	9	24	0	18	27	25	11	5	402	187.85	0.273436	pectinesterase domain protein [Prevotella sp. CAG:1124]
Meta_PME	loc_105380038:0-549	549	0	0	22	2	0	0	0	0	2	4	0	0	0	0	1	1	0	0	0	2	34	15.8879	0.0289396	pectinesterase [Prevotella copri]_x0001_EFB36932.1 Pectinesterase [Prevotella copri DSM 18205]
Meta_PME	loc_105381235:2507-3323	816	4	0	310	722	163	24	0	0	26	76	0	11	44	0	11	70	15	44	9	0	1529	714.486	0.875596	pectinesterase [Prevotella copri]_x0001_EFB36932.1 Pectinesterase [Prevotella copri DSM 18205]
Meta_PME	loc_105382396:0-612	612	8	0	54	0	2	4	0	0	0	6	6	15	0	8	0	6	129	178	0	121	537	250.935	0.410024	pectinesterase domain protein [Prevotella sp. CAG:1124]
Meta_PME	loc_105384626:2-965	963	2	2	349	24	0	477	15	2	35	3	8	10	2	2	24	2	11	0	0	2	970	453.271	0.470686	MULTISPECIES: hypothetical protein [Bacteroides]
Meta_PME	loc_105385351:141-894	753	28	122	11	0	0	63	8	0	0	0	24	0	0	3	0	32	94	0	0	0	385	179.907	0.23892	hypothetical protein [Ruminococcus flavefaciens]_x0001_EWM52494.1 hypothetical protein RF007C_08120 [Ruminococcus flavefaciens 007c]
Meta_PME	loc_105390026:0-1920	1920	10	0	380	0	19	29	1	1	2	44	12	62	0	67	0	34	817	477	13	504	2472	1155.14	0.601636	putative pectinesterase [Prevotella sp. CAG:386]
Meta_PME	loc_105390856:1-955	954	8	0	163	0	3	11	0	0	0	23	5	16	0	13	1	6	44	141	2	76	512	239.252	0.250789	MULTISPECIES: hypothetical protein [Bacteroides]
Meta_PME	loc_105392792:1-1693	1692	55	0	575	13	0	6	0	0	0	1	111	0	0	34	0	2	60	13	0	108	978	457.009	0.2701	uncharacterized protein BN465_01698 [Prevotella sp. CAG:1092]
Meta_PME	loc_105395864:0-1059	1059	0	0	153	1	0	3	0	0	3	10	2	0	1	1	2	2	3	3	0	0	184	85.9813	0.081191	hypothetical protein [Prevotella ruminicola]
Meta_PME	loc_105396164:0-540	540	0	0	74	0	0	19	0	0	0	17	3	0	0	0	0	0	16	7	0	9	145	67.757	0.125476	pectinesterase [Prevotella copri]_x0001_EFB36932.1 Pectinesterase [Prevotella copri DSM 18205]
Meta_PME	loc_105400134:0-1245	1245	45	0	207	7	0	47	0	13	1	17	200	2	0	14	0	0	42	3	2	12	612	285.981	0.229704	putative pectinesterase [Prevotella sp. CAG:604]
Meta_PME	loc_105400347:547-1561	1014	0	0	198	0	2	0	23	8	0	8	0	0	0	15	0	0	11	0	0	0	265	123.832	0.122122	hypothetical protein [Treponema succinifaciens]
Meta_PME	loc_105404810:1301-2327	1026	0	0	185	0	0	0	0	0	0	2	0	1	0	0	0	0	0	0	0	0	188	87.8505	0.0856242	pectinesterase [Prevotella oryzae]_x0001_EXG77731.1 pectin methylesterase [Prevotella oryzae DSM 17970]
Meta_PME	loc_105407800:0-561	561	0	33	95	0	61	262	16	6	2	34	0	2	27	107	0	17	14	0	40	8	724	338.318	0.603062	hypothetical protein [Butyrivibrio sp. XBB1001]
Meta_PME	loc_105407982:1-1099	1098	3	0	186	0	3	86	0	11	1	4	91	6	2	1	0	12	59	41	0	361	867	405.14	0.36898	uncharacterized protein BN465_01698 [Prevotella sp. CAG:1092]
Meta_PME	loc_105418554:977-3239	2262	7	0	824	1550	382	73	0	2	61	191	0	31	85	7	13	153	28	57	21	13	3498	1634.58	0.722626	pectinesterase [Prevotella sp. P5-125]
Meta_PME	loc_105420095:0-726	726	18	20	143	7	0	102	0	0	36	0	0	0	0	4	0	0	8	22	2	0	362	169.159	0.233001	putative pectinesterase [Prevotella ruminicola 23]
Meta_PME	loc_105422786:1-1165	1164	6	0	191	0	7	17	0	0	0	21	8	38	0	38	0	22	320	316	4	331	1319	616.355	0.529515	uncharacterized protein BN465_01698 [Prevotella sp. CAG:1092]
Meta_PME	loc_105427451:2-905	903	15	61	166	75	0	7	40	2	298	87	7	8	3	6	4	41	0	1	21	44	886	414.019	0.458492	uncharacterized protein BN458_01400 [Prevotella sp. CAG:1058]
Meta_PME	loc_105427600:205-1234	1029	14	158	319	668	0	15	757	1	381	173	19	16	6	26	28	37	7	1	13	67	2706	1264.49	1.22885	pectinesterase [Prevotella ruminicola]_x0001_ADE82952.1 putative pectinesterase [Prevotella ruminicola 23]
Meta_PME	loc_105433158:0-432	432	1	0	126	3	0	0	0	1	0	0	0	0	0	6	0	0	6	0	0	1	144	67.2897	0.155763	pectinesterase domain protein [Prevotella sp. CAG:1185]
Meta_PME	loc_105433903:2-800	798	0	16	122	0	27	224	11	3	2	12	3	4	12	31	4	2	3	0	6	10	492	229.907	0.288103	pectinesterase family [Prevotella sp. CAG:1185]
Meta_PME	loc_105436757:2-1709	1707	1	0	276	0	0	0	2	0	0	4	1	0	0	0	0	1	0	0	0	0	285	133.178	0.0780185	pectinesterase [Prevotella sp. CAG:1185]
Meta_PME	loc_105463656:0-366	366	0	0	15	4	0	4	0	1	0	3	2	0	0	2	0	1	0	0	0	0	32	14.9533	0.0408559	pectinesterase domain protein [Prevotella sp. CAG:1058]
Meta_PME	loc_105466973:149-908	759	77	329	44	0	2	260	14	0	0	0	73	0	0	0	0	116	301	0	3	0	1219	569.626	0.750496	pectate lyase [Ruminococcus flavefaciens]
Meta_PME	loc_105470725:1-376	375	2	0	54	0	1	3	0	0	0	7	1	8	0	6	0	2	32	63	2	38	219	102.336	0.272897	pectinesterase domain protein [Prevotella sp. CAG:1185]
Meta_PME	loc_105477576:2-2597	2595	20	44	3951	0	5	111	86	13	68	247	99	169	6	59	166	199	679	8	275	55	6260	2925.23	1.12726	putative uncharacterized protein [Prevotella sp. CAG:1092]
Meta_PME	loc_105482974:1-364	363	0	1	14	0	0	0	0	0	5	2	0	0	0	0	0	0	0	0	0	0	22	10.2804	0.0283206	hypothetical protein [Prevotella sp. P5-125]
Meta_PME	loc_105488158:0-1062	1062	4	0	483	4	0	1	10	0	16	3	21	3	4	52	31	60	63	18	1	17	791	369.626	0.348047	hypothetical protein ACU52_06250 [Prevotella sp. 109]
Meta_PME	loc_105497529:362-866	504	78	24	230	25	40	77	110	45	6	190	104	66	77	116	77	14	134	29	53	23	1518	709.346	1.40743	hypothetical protein [Lachnospiraceae bacterium AB2028]
Meta_PME	loc_105506087:301-880	579	0	2	3	0	0	0	0	0	0	0	0	0	0	0	0	0	0	0	0	0	5	2.33645	0.00403532	pectinesterase [Prevotella sp. RM4]
Meta_PME	loc_105510281:1-598	597	0	0	36	1	0	2	1	0	22	0	1	2	1	10	2	2	0	5	2	6	93	43.4579	0.0727939	hypothetical protein [Bacteroides nordii]_x0001_EIY54246.1 hypothetical protein HMPREF1068_00473 [Bacteroides nordii CL02T12C05]
Meta_PME	loc_105512314:125-1283	1158	224	606	62	0	7	415	30	0	0	0	200	15	4	23	0	253	644	0	10	0	2493	1164.95	1.006	pectate lyase [Ruminococcus flavefaciens]
Meta_PME	loc_105519079:0-600	600	1	2	56	11	1	0	1	2	3	2	0	2	5	2	2	15	2	1	0	0	108	50.4673	0.0841121	uncharacterized protein BN496_01823 [Bacteroides sp. CAG:144]
Meta_PME	loc_105529665:1-502	501	0	0	6	3	0	0	15	0	6	1	0	0	2	0	0	3	0	0	0	4	40	18.6916	0.0373086	pectate lyase [Prevotella dentalis]_x0001_EGQ16073.1 pectate lyase [Prevotella dentalis DSM 3688]_x0001_AGB28243.1 pectin methylesterase [Prevotella dentalis DSM 3688]
Meta_PME	loc_105532185:0-363	363	0	2	32	1	0	1	6	0	0	0	0	0	0	0	0	0	0	0	0	0	42	19.6262	0.0540666	hypothetical protein [Prevotella sp. P5-125]
Meta_PME	loc_105532873:1-709	708	0	4	18	0	1	0	4	0	0	5	0	0	0	0	0	0	0	0	0	4	36	16.8224	0.0237605	pectinesterase [Prevotella bryantii]
Meta_PME	loc_105545084:2-500	498	1	2	37	1	0	0	2	0	21	2	3	1	11	17	14	51	15	0	2	0	180	84.1121	0.1689	hypothetical protein [Prevotella sp. P5-60]
Meta_PME	loc_105551710:2-695	693	0	1	124	0	1	33	0	0	20	4	6	33	5	8	15	6	23	1	38	0	318	148.598	0.214427	MULTISPECIES: hypothetical protein [Bacteroides]
Meta_PME	loc_105552270:2-449	447	0	0	0	0	0	0	0	0	0	0	0	0	0	0	0	0	0	0	0	0	0	0	0	hypothetical protein [Ruminococcus flavefaciens]
Meta_PME	loc_105563746:0-327	327	2	1	9	0	0	3	0	0	0	1	2	0	0	0	0	4	2	0	0	0	24	11.215	0.0342965	pectinesterase domain protein [Prevotella sp. CAG:1185]
Meta_PME	loc_105572218:2-1445	1443	0	0	253	0	0	0	0	0	0	12	0	0	0	0	0	0	0	0	0	0	265	123.832	0.0858155	MULTISPECIES: hypothetical protein [Bacteroides]
Meta_PME	loc_105573006:1-670	669	0	1	2	0	28	2	1	1	16	7	0	0	1	0	3	2	1	0	0	6	71	33.1776	0.0495928	pectinesterase family [Prevotella sp. CAG:592]
Meta_PME	loc_105597948:2-1115	1113	3	0	8	13	2	0	0	0	0	14	0	0	0	0	0	0	0	0	0	0	40	18.6916	0.0167939	carbohydrate Esterase Family 8-like pectin methylesterase C-terminal bacterial surface anchor [Eubacterium sp. CAG:38]
Meta_PME	loc_105603615:2-545	543	0	0	23	0	11	0	113	0	3	0	2	2	7	0	6	0	7	2	5	0	181	84.5794	0.155763	multimodular carbohydrate-active enzyme [Eubacterium sp. CAG:274]
Meta_PME	loc_105607222:2-626	624	0	0	40	0	0	0	0	0	0	1	5	1	0	0	3	5	0	0	4	2	61	28.5047	0.0456806	pectinesterase [Prevotella bryantii]_x0001_EFI71086.1 pectinesterase family [Prevotella bryantii B14]
Meta_PME	loc_105617115:0-468	468	18	0	55	6	0	0	32	0	0	0	8	5	1	10	3	0	27	153	5	5	328	153.271	0.327502	silent information regulator protein Sir2 [Bacteroides salanitronis]
Meta_PME	loc_105619939:354-726	372	15	25	14	0	3	4	11	0	0	10	18	3	0	4	0	4	1	0	4	11	127	59.3458	0.159532	pectinesterase [Ruminococcus albus]_x0001_ADU22686.1 Pectinesterase [Ruminococcus albus 7 = DSM 20455]
Meta_PME	loc_105620160:153-780	627	0	0	0	0	0	0	0	0	0	0	0	0	0	0	0	0	0	0	0	0	0	0	0	carbohydrate Esterase Family 8-like pectin methylesterase [Eubacterium sp. CAG:248]
Meta_PME	loc_105623353:1-256	255	0	0	0	0	0	0	0	0	0	0	0	0	0	0	0	0	0	0	0	0	0	0	0	hypothetical protein [Butyrivibrio fibrisolvens]
Meta_PME	loc_105627176:1-355	354	0	3	28	0	3	0	2	0	0	2	1	8	1	24	19	1	0	0	6	0	98	45.7944	0.129363	Pectinesterase 2 [Morus notabilis]_x0001_EXB76240.1 Pectinesterase 2 [Morus notabilis]
Meta_PME	loc_105627302:2-305	303	0	0	18	2	0	0	0	0	0	3	3	0	0	4	0	0	0	1	0	0	31	14.486	0.0478085	Pectinesterase [Bacteroidales bacterium KA00344]
Meta_PME	loc_105629361:2-1706	1704	1	0	0	0	0	0	0	1	0	0	1	0	0	0	4	0	0	1	0	0	8	3.73832	0.00219385	hypothetical protein [Prevotella bergensis]_x0001_EFA44047.1 Pectinesterase [Prevotella bergensis DSM 17361]
Meta_PME	loc_105631522:2-464	462	0	0	0	0	0	0	0	0	0	0	0	0	0	0	0	0	0	0	0	0	0	0	0	pectinesterase [Prevotella ruminicola]_x0001_ADE82952.1 putative pectinesterase [Prevotella ruminicola 23]
Meta_PME	loc_105631736:1028-4616	3588	266	4	1880	37	1	35	0	0	27	377	121	2	0	125	0	21	277	98	2	119	3392	1585.05	0.441763	multimodular carbohydrate-active enzyme [Eubacterium sp. CAG:274]
Meta_PME	loc_105633184:0-333	333	0	0	0	0	0	0	0	0	0	0	0	0	0	0	0	0	0	0	0	0	0	0	0	MULTISPECIES: hypothetical protein [Bacteroides]
Meta_PME	loc_105634328:0-618	618	5	6	89	0	1	0	0	0	0	0	0	0	0	0	2	0	1	0	0	0	104	48.5981	0.0786378	pectinesterase [Prevotella ruminicola]
Meta_PME	loc_105636109:0-378	378	0	0	19	0	0	0	0	0	3	0	1	0	1	3	2	1	3	0	0	0	33	15.4206	0.0407951	pectinesterase [Prevotella sp. MA2016]
Meta_PME	loc_105640631:0-657	657	0	0	1	0	0	0	0	0	0	1	1	0	0	0	0	0	0	0	0	0	3	1.40187	0.00213374	pectinesterase family [Prevotella sp. CAG:1124]
Meta_PME	loc_105642236:2-482	480	1	0	6	0	0	2	0	0	0	2	7	0	0	1	0	2	6	3	0	10	40	18.6916	0.0389408	pectinesterase family [Prevotella sp. CAG:1124]
Meta_PME	loc_105643838:2-308	306	0	0	0	0	0	0	0	0	0	0	0	0	0	0	0	0	0	0	0	0	0	0	0	Pectinesterase [Bacteroidales bacterium KA00344]
Meta_PME	loc_105645137:0-3249	3249	0	0	1667	0	7	20	0	0	6	1	9	11	0	47	0	94	164	402	3	422	2853	1333.18	0.410335	putative pectinesterase [Prevotella sp. CAG:386]
Meta_PME	loc_105652599:0-633	633	0	1	23	1	0	1	1	0	9	1	0	0	1	5	15	7	27	3	0	1	96	44.8598	0.0708686	uncharacterized protein BN496_01823 [Bacteroides sp. CAG:144]
Meta_PME	loc_105652660:0-357	357	16	1	15	1	0	7	0	3	61	70	7	0	0	2	0	4	18	7	0	27	239	111.682	0.312835	MULTISPECIES: hypothetical protein [Bacteroides]
Meta_PME	loc_105653802:2-887	885	3	0	408	2	0	14	0	1	1	1	9	0	0	5	0	0	7	0	0	14	465	217.29	0.245525	pectinesterase [Prevotella copri]_x0001_EFB36932.1 Pectinesterase [Prevotella copri DSM 18205]
Meta_PME	loc_105655743:236-473	237	0	0	17	0	0	4	0	0	0	0	0	0	0	0	0	0	2	0	0	2	25	11.6822	0.0492922	carbohydrate Esterase Family 8 protein [Prevotella copri CAG:164]
Meta_PME	loc_105659650:1-553	552	4	0	53	0	0	22	0	0	0	5	1	0	0	0	0	0	5	2	0	2	94	43.9252	0.0795747	pectinesterase [Prevotella sp. 109]_x0001_CCX68675.1 pectinesterase domain protein [Prevotella sp. CAG:255]_x0001_KOO67651.1 pectin esterase [Prevotella sp. 109]
Meta_PME	loc_105664888:2-470	468	143	17	211	4	4	0	8	1	7	49	4	33	10	78	8	45	12	9	51	35	729	340.654	0.727894	uncharacterized protein BN496_01823 [Bacteroides sp. CAG:144]
Meta_PME	loc_105664889:0-399	399	78	1	105	0	0	0	0	0	0	0	0	0	5	1	2	1	0	2	2	3	200	93.4579	0.23423	Pectinesterase 2 [Morus notabilis]_x0001_EXB76240.1 Pectinesterase 2 [Morus notabilis]
Meta_PME	loc_105667940:0-387	387	5	0	88	0	0	1	0	0	0	0	1	0	0	0	0	0	1	0	0	0	96	44.8598	0.115917	MULTISPECIES: hypothetical protein [Bacteroides]
Meta_PME	loc_105668996:1-433	432	0	4	62	0	1	4	1	12	3	55	2	4	0	1	0	2	0	1	0	0	152	71.028	0.164417	hypothetical protein [Prevotella bergensis]_x0001_EFA44047.1 Pectinesterase [Prevotella bergensis DSM 17361]
Meta_PME	loc_105672019:0-216	216	0	0	1	0	0	0	0	0	0	1	1	1	0	2	2	2	0	0	0	0	10	4.6729	0.0216338	pectinesterase [Epilithonimonas lactis]_x0001_KFC17988.1 pectin esterase [Epilithonimonas lactis]
Meta_PME	loc_105672475:144-606	462	1	0	165	0	0	7	0	11	0	19	0	0	0	0	0	1	0	9	1	11	225	105.14	0.227576	pectinesterase [Prevotella ruminicola]_x0001_ADE82952.1 putative pectinesterase [Prevotella ruminicola 23]
Meta_PME	loc_105673592:2-380	378	0	0	1	0	0	0	0	0	0	0	0	0	0	0	0	0	0	0	0	0	1	0.46729	0.00123622	hypothetical protein [Prevotella ruminicola]
Meta_PME	loc_105673948:1-310	309	0	0	38	1	0	2	0	1	0	1	0	0	0	3	0	1	4	0	0	0	51	23.8318	0.0771255	MULTISPECIES: hypothetical protein [Bacteroides]
Meta_PME	loc_105677150:1-616	615	46	34	226	3	5	23	10	29	15	153	1	18	14	9	0	50	12	33	5	24	710	331.776	0.539473	hypothetical protein [Prevotella bergensis]_x0001_EFA44047.1 Pectinesterase [Prevotella bergensis DSM 17361]
Meta_PME	loc_105680906:0-300	300	2	0	40	0	0	3	0	7	3	7	0	0	3	0	0	1	0	1	3	0	70	32.7103	0.109034	putative pectinesterase [Prevotella ruminicola 23]
Meta_PME	loc_105681593:208-550	342	0	0	33	0	0	0	0	0	0	0	0	0	0	0	0	0	0	0	0	0	33	15.4206	0.0450894	pectinesterase [Prevotella paludivivens]
Meta_PME	loc_105681665:1-388	387	0	0	0	0	0	0	0	0	0	0	0	0	0	0	0	0	0	0	0	0	0	0	0	hypothetical protein [Prevotella bergensis]_x0001_EFA44047.1 Pectinesterase [Prevotella bergensis DSM 17361]
Meta_PME	loc_105687738:1-349	348	0	0	0	0	0	0	0	0	0	0	1	0	0	0	0	0	0	0	0	0	1	0.46729	0.00134279	MULTISPECIES: hypothetical protein [Bacteroides]
Meta_PME	loc_105690507:0-693	693	0	1	60	0	0	0	0	0	15	2	0	3	2	11	14	5	2	4	2	0	121	56.5421	0.0815903	pectinesterase [Prevotella ruminicola]
Meta_PME	loc_105690983:1-307	306	0	0	5	0	0	0	0	0	4	0	2	0	0	0	2	7	2	0	1	0	23	10.7477	0.0351231	pectinesterase [Prevotella sp. MA2016]
Meta_PME	loc_105691115:0-309	309	0	0	13	0	0	0	0	0	0	0	0	0	0	0	0	0	1	0	0	0	14	6.54206	0.0211717	MULTISPECIES: hypothetical protein [Bacteroides]
Meta_PME	loc_105691810:0-246	246	0	0	8	0	0	0	0	0	3	0	0	0	0	7	1	7	2	2	0	0	30	14.0187	0.0569866	pectinesterase [Prevotella paludivivens]
Meta_PME	loc_105692052:0-2874	2874	0	0	0	0	0	0	0	0	0	0	0	0	0	0	0	0	0	0	0	0	0	0	0	multimodular carbohydrate-active enzyme [Eubacterium sp. CAG:86]
Meta_PME	loc_105703208:0-1101	1101	48	0	238	30	0	0	82	3	4	4	9	7	7	15	9	4	58	174	26	1	719	335.981	0.30516	pectinesterase [Prevotella sp. 109]
Meta_PME	loc_105712926:1-670	669	3	2	30	0	2	45	0	7	0	34	25	1	0	0	0	0	6	5	0	269	429	200.467	0.299652	uncharacterized protein BN458_01809 [Prevotella sp. CAG:1058]
Meta_PME	loc_105715902:0-576	576	0	0	4	0	0	1	0	0	3	3	0	3	5	7	8	4	5	6	7	7	63	29.4393	0.0511098	putative uncharacterized protein [Alistipes sp. CAG:831]
Meta_PME	loc_105717395:2-551	549	0	0	44	480	0	38	45	14	13	196	15	3	0	1	23	34	7	1	13	39	966	451.402	0.822226	pectinesterase [Prevotella copri]_x0001_EFB36932.1 Pectinesterase [Prevotella copri DSM 18205]
Meta_PME	loc_105728500:0-222	222	0	0	0	0	0	0	0	0	0	0	0	0	0	0	0	0	0	0	0	0	0	0	0	pectinesterase [Prevotella bryantii]_x0001_EFI73369.1 pectinesterase domain protein [Prevotella bryantii B14]
Meta_PME	loc_105729962:1-241	240	0	0	19	4	0	4	1	0	0	1	0	0	0	0	0	0	0	0	0	0	29	13.5514	0.0564642	pectinesterase [Prevotella sp. P6B1]
Meta_PME	loc_105732740:1-799	798	35	2	74	2	25	9	0	13	8	49	11	7	10	1	3	0	20	10	2	3	284	132.71	0.166304	pectate lyase [Ruminococcus flavefaciens]
Meta_PME	loc_105739648:43-772	729	44	1	89	20	0	0	42	5	6	1	14	16	1	24	8	7	51	188	4	1	522	243.925	0.334603	pectinesterase domain protein [Prevotella sp. CAG:1058]
Meta_PME	loc_105747720:0-342	342	0	0	0	0	0	0	0	0	0	0	0	0	0	0	0	0	0	0	0	0	0	0	0	pectinesterase [Prevotella bryantii]_x0001_EFI73369.1 pectinesterase domain protein [Prevotella bryantii B14]
Meta_PME	loc_105748779:0-603	603	21	5	62	0	18	11	29	1	6	26	6	1	2	11	2	0	0	2	3	0	206	96.2617	0.159638	pectate lyase [Ruminococcus flavefaciens]
Meta_PME	loc_105782793:2-734	732	122	34	161	0	15	345	38	43	3	0	0	0	0	0	0	0	0	0	0	0	761	355.607	0.485803	hypothetical protein [Collinsella aerofaciens]_x0001_EBA40294.1 Pectinesterase [Collinsella aerofaciens ATCC 25986]
Meta_PME	loc_105791480:0-450	450	270	0	42	2	0	6	0	0	366	49	28	10	0	12	4	49	3	2	48	19	910	425.234	0.944964	MULTISPECIES: hypothetical protein [Bacteroides]
Meta_PME	loc_105792330:2-569	567	4	0	25	0	5	42	0	0	0	14	0	0	0	0	0	0	0	1	0	299	390	182.243	0.321416	pectinesterase family [Prevotella sp. CAG:732]
Meta_PME	loc_105795535:0-396	396	0	0	0	0	0	0	0	0	0	0	0	0	0	0	0	0	0	0	0	0	0	0	0	pectinesterase [Prevotella bryantii]_x0001_EFI73369.1 pectinesterase domain protein [Prevotella bryantii B14]
Meta_PME	loc_105796294:0-459	459	0	1	28	178	1	10	5	8	14	40	3	1	4	0	8	21	7	0	4	20	353	164.953	0.359375	pectinesterase family [Prevotella sp. CAG:732]
Meta_PME	loc_105797097:0-522	522	9	0	27	10	28	5	1	8	1	5	3	4	5	0	0	0	0	0	0	0	106	49.5327	0.0948902	pectinesterase [Clostridium sp. CAG:307]
Meta_PME	loc_105801840:2-311	309	0	0	31	28	0	17	1	2	4	15	3	0	1	0	2	14	0	0	0	16	134	62.6168	0.202643	pectinesterase [Prevotella ruminicola]
Meta_PME	loc_105808340:0-1023	1023	2	16	90	23	0	3	0	0	120	85	9	17	0	12	7	0	0	0	18	27	429	200.467	0.19596	G13-pect [uncultured Prevotella sp.]
Meta_PME	loc_105814447:2-674	672	0	4	127	0	2	50	0	0	27	2	6	51	3	15	10	5	19	0	24	6	351	164.019	0.244075	hypothetical protein [Chryseobacterium koreense]
Meta_PME	loc_105822253:0-660	660	0	0	0	0	0	0	0	0	0	0	0	2	0	0	0	0	0	0	0	0	2	0.934579	0.00141603	hypothetical protein [Ruminococcus flavefaciens]_x0001_EWM52494.1 hypothetical protein RF007C_08120 [Ruminococcus flavefaciens 007c]
Meta_PME	loc_105828564:415-1021	606	0	0	81	13	25	0	0	9	0	0	20	33	3	13	32	2	23	1	6	4	265	123.832	0.204343	pectinesterase [Fibrobacter succinogenes]_x0001_ACX74291.1 Pectinesterase [Fibrobacter succinogenes subsp. succinogenes S85]_x0001_ADL24629.1 putative pectinesterase [Fibrobacter succinogenes subsp. succinogenes S85]
Meta_PME	loc_105838326:0-513	513	0	8	35	0	7	3	1	0	10	4	8	7	29	21	17	8	13	16	10	2	199	92.9907	0.181268	hypothetical protein [Gilvimarinus agarilyticus]
Meta_PME	loc_105839105:1-1000	999	13	83	46	0	2	1	2	0	0	3	0	0	1	0	0	0	0	0	0	0	151	70.5607	0.0706314	pectinesterase [Prevotella bryantii]_x0001_EFI72813.1 pectinesterase family [Prevotella bryantii B14]
Meta_PME	loc_105851383:2-494	492	0	0	27	2	4	0	5	0	0	0	0	0	0	0	8	6	0	1	0	0	53	24.7664	0.0503381	hypothetical protein [Treponema saccharophilum]_x0001_EIC01640.1 hypothetical protein TresaDRAFT_2029 [Treponema saccharophilum DSM 2985]
Meta_PME	loc_105861563:2-527	525	0	0	42	1	0	0	0	0	13	22	1	0	0	0	0	4	0	0	4	4	91	42.5234	0.0809969	uncharacterized protein BN496_01823 [Bacteroides sp. CAG:144]
Meta_PME	loc_105862185:0-483	483	10	6	23	5	0	6	0	7	0	8	0	0	9	12	1	3	16	27	9	6	148	69.1589	0.143186	hypothetical protein [Uliginosibacterium gangwonense]
Meta_PME	loc_105877275:2-788	786	84	0	121	0	0	23	0	0	0	72	73	4	0	45	0	2	30	0	0	14	468	218.692	0.278234	uncharacterized protein BN465_01698 [Prevotella sp. CAG:1092]
Meta_PME	loc_105880638:0-540	540	70	1	46	4	0	6	0	8	1	5	12	2	0	5	0	3	17	2	0	1	183	85.514	0.158359	putative pectinesterase [Prevotella sp. CAG:604]
Meta_PME	loc_105881158:21-450	429	0	0	0	0	0	0	0	0	0	0	0	0	0	0	0	0	0	0	0	0	0	0	0	hypothetical protein [Ruminococcus flavefaciens]
Meta_PME	loc_105883073:1-490	489	0	0	186	0	0	1	0	0	4	0	0	0	4	3	6	25	0	1	0	0	230	107.477	0.219789	pectinesterase [Prevotella oryzae]_x0001_EXG77731.1 pectin methylesterase [Prevotella oryzae DSM 17970]
Meta_PME	loc_105883627:1-448	447	39	0	35	4	0	0	0	0	0	4	0	0	1	1	1	0	0	3	1	0	89	41.5888	0.0930398	pectinesterase domain protein [Prevotella sp. CAG:1320]
Meta_PME	loc_105883628:1-319	318	0	0	0	0	0	0	0	0	0	0	0	0	0	0	0	0	0	0	0	0	0	0	0	pectinesterase [Prevotella sp. MA2016]
Meta_PME	loc_105884361:708-966	258	0	0	0	0	0	0	0	0	0	0	0	0	0	0	0	0	0	0	0	0	0	0	0	MULTISPECIES: hypothetical protein [Prevotella]
Meta_PME	loc_105885895:2-551	549	0	0	0	0	0	0	0	0	0	0	1	1	0	0	0	0	0	0	0	0	2	0.934579	0.00170233	pectinesterase [Prevotella bryantii]
Meta_PME	loc_105888548:0-258	258	0	0	59	0	0	1	0	10	0	10	0	2	0	0	0	2	0	0	0	0	84	39.2523	0.152141	MULTISPECIES: hypothetical protein [Prevotella]
Meta_PME	loc_105888770:0-375	375	0	1	152	1	0	0	1	0	8	3	1	1	2	21	14	19	9	2	0	0	235	109.813	0.292835	pectinesterase [Prevotella sp. MA2016]
Meta_PME	loc_105893227:0-489	489	0	0	112	1	0	1	0	0	5	0	8	0	0	3	21	5	1	2	2	1	162	75.7009	0.154808	pectinesterase [Prevotella oryzae]_x0001_EXG77731.1 pectin methylesterase [Prevotella oryzae DSM 17970]
Meta_PME	loc_105894549:0-414	414	35	0	56	0	0	0	4	0	0	0	0	0	0	0	0	0	0	1	0	0	96	44.8598	0.108357	G13-pect [uncultured Prevotella sp.]
Meta_PME	loc_105900753:0-558	558	92	113	22	0	2	0	8	0	0	17	0	0	0	0	1	0	0	0	0	6	261	121.963	0.218571	pectinesterase [Prevotella bryantii]_x0001_EFI72813.1 pectinesterase family [Prevotella bryantii B14]
Meta_PME	loc_105904337:1-478	477	0	0	0	0	0	0	0	0	0	0	0	0	0	0	0	0	0	0	0	0	0	0	0	pectinesterase domain protein [Prevotella sp. CAG:1092]
Meta_PME	loc_105912785:1-679	678	0	0	0	0	0	0	0	0	0	0	0	0	0	0	0	0	0	0	0	0	0	0	0	hypothetical protein [Ruminococcus flavefaciens]_x0001_EWM52494.1 hypothetical protein RF007C_08120 [Ruminococcus flavefaciens 007c]
Meta_PME	loc_105914112:2-1301	1299	0	4	90	0	3	158	2	11	0	82	76	6	0	0	0	26	43	25	0	578	1104	515.888	0.397142	MULTISPECIES: hypothetical protein [Bacteroides]
Meta_PME	loc_105923720:2-539	537	0	0	0	0	0	2	0	0	0	0	0	0	0	0	0	0	0	0	0	0	2	0.934579	0.00174037	pectinesterase [Prevotella copri]_x0001_EFB36932.1 Pectinesterase [Prevotella copri DSM 18205]
Meta_PME	loc_105925757:0-519	519	0	0	20	0	2	11	0	0	0	2	5	1	0	0	0	4	5	1	2	16	69	32.243	0.0621252	putative pectinesterase [Prevotella sp. CAG:1124]
Meta_PME	loc_105926851:2-479	477	4	14	20	2	0	12	2	0	3	7	21	5	5	9	6	6	18	0	29	34	197	92.0561	0.19299	hypothetical protein ACU52_06250 [Prevotella sp. 109]
Meta_PME	loc_105928833:0-513	513	0	2	57	5	5	17	25	34	19	7	5	14	12	2	19	0	3	10	62	4	302	141.121	0.275091	hypothetical protein [Treponema succinifaciens]
Meta_PME	loc_105931903:1843-2188	345	0	0	0	0	0	0	0	0	0	0	0	0	0	0	0	0	0	0	1	0	1	0.46729	0.00135446	MULTISPECIES: hypothetical protein [Prevotella]
Meta_PME	loc_105932617:2762-3761	999	0	711	5	0	36	260	6	8	452	27	7	13	74	16	7	823	96	105	21	325	2992	1398.13	1.39953	pectinesterase [Prevotella ruminicola]_x0001_ADE82952.1 putative pectinesterase [Prevotella ruminicola 23]
Meta_PME	loc_105933177:2788-2992	204	0	0	0	0	0	0	0	0	0	0	0	0	0	0	0	0	0	0	0	0	0	0	0	pectinesterase [Actinoplanes rectilineatus]
Meta_PME	loc_105934044:2-1262	1260	384	103	168	55	24	80	35	22	25	84	37	206	56	314	605	1317	26	237	108	144	4030	1883.18	1.49459	hypothetical protein ACU52_08560 [Prevotella sp. 109]
Meta_PME	loc_105934573:1-721	720	8	5	12	1	22	29	1	7	5	0	2	0	37	4	11	15	6	3	1	7	176	82.243	0.114226	MULTISPECIES: hypothetical protein [Prevotella]
Meta_PME	loc_105935149:249-1047	798	0	60	13	8	3	100	28	9	39	11	9	49	10	70	24	1105	48	0	39	103	1728	807.477	1.01188	pectinesterase [Prevotella sp. RM4]
Meta_PME	loc_105937674:2-209	207	0	0	0	0	0	0	0	0	2	0	0	0	3	0	1	26	0	0	0	3	35	16.3551	0.0790103	hypothetical protein [Bacteroides coprocola]_x0001_EDU99836.1 Pectinesterase [Bacteroides coprocola DSM 17136]
Meta_PME	loc_105941833:0-453	453	7	9	1	0	3	0	0	2	0	26	10	2	3	16	48	210	2	11	13	0	363	169.626	0.374451	pectinesterase [Prevotella sp. MA2016]
Meta_PME	loc_105942544:1-3154	3153	322	95	370	67	2	2	32	0	67	350	41	44	55	379	282	2640	1352	400	78	176	6754	3156.07	1.00098	pectinesterase family [Prevotella sp. CAG:1185]
Meta_PME	loc_105942712:1533-2622	1089	6	6	14	0	0	71	1	0	10	218	70	290	15	270	90	1136	5	0	105	78	2385	1114.49	1.0234	pectinesterase family [Prevotella sp. CAG:592]
Meta_PME	loc_105942712:484-1531	1047	8	0	17	0	0	51	3	0	5	152	32	115	4	90	64	707	2	0	64	56	1370	640.187	0.611449	MULTISPECIES: hypothetical protein [Bacteroides]
Meta_PME	loc_105942758:0-189	189	0	0	0	0	0	0	0	0	0	1	0	0	0	0	1	20	0	0	0	0	22	10.2804	0.0543935	pectinesterase [Prevotella sp. MA2016]
Meta_PME	loc_105944450:2-653	651	0	0	0	3	0	0	0	0	0	0	1	5	0	3	12	5	1	0	57	14	101	47.1963	0.0724981	MULTISPECIES: hypothetical protein [Bacteroides]
Meta_PME	loc_105953217:0-864	864	10	1	33	2	1	160	2	1	12	317	111	295	19	273	106	905	5	1	156	81	2491	1164.02	1.34724	hypothetical protein [Bacteroides salyersiae]_x0001_EIY66707.1 hypothetical protein HMPREF1071_01468 [Bacteroides salyersiae CL02T12C01]
Meta_PME	loc_105955280:1-1672	1671	0	108	12	0	1	9	55	5	2	27	23	68	68	22	31	946	0	0	21	24	1422	664.486	0.397658	MULTISPECIES: hypothetical protein [Bacteroides]
Meta_PME	loc_105959705:0-531	531	3	11	12	1	1	17	1	2	11	56	5	3	5	6	41	41	7	22	3	27	275	128.505	0.242005	pectinesterase [Prevotella sp. MA2016]
Meta_PME	loc_105961129:1-625	624	0	5	4	5	0	1	3	0	2	9	23	37	6	106	136	71	25	1	66	96	596	278.505	0.446322	pectinesterase [Prevotella sp. P4-65]
Meta_PME	loc_105964814:280-496	216	0	0	0	0	0	0	0	0	0	0	0	0	0	0	0	0	0	0	0	0	0	0	0	pectinesterase [Prevotella ruminicola]_x0001_ADE82952.1 putative pectinesterase [Prevotella ruminicola 23]
Meta_PME	loc_105965763:2-533	531	0	0	0	3	1	3	0	0	0	2	1	6	2	6	0	60	3	5	1	0	93	43.4579	0.0818417	pectinesterase [Ruminococcus albus]_x0001_EGC02591.1 Pectinesterase [Ruminococcus albus 8]
Meta_PME	loc_105967438:1-1180	1179	0	0	0	0	0	0	0	0	0	0	0	5	3	3	2	3	1	0	0	2	19	8.8785	0.00753054	hypothetical protein [Bacillus vallismortis]
Meta_PME	loc_105969707:1-466	465	0	0	3	0	0	0	1	6	5	8	0	9	0	6	0	62	1	2	1	0	104	48.5981	0.104512	hypothetical protein [Prevotella bergensis]_x0001_EFA44047.1 Pectinesterase [Prevotella bergensis DSM 17361]
Meta_PME	loc_105969778:1-1003	1002	0	4	2	13	3	6	5	0	0	14	81	71	2	279	199	234	158	30	101	283	1485	693.925	0.69254	pectinesterase [Prevotella sp. CAG:1185]
Meta_PME	loc_105972772:0-468	468	0	0	0	0	0	0	0	0	0	0	0	10	0	0	0	71	0	0	0	0	81	37.8505	0.0808771	carbohydrate esterase [[Eubacterium] eligens]_x0001_ACR72234.1 Carbohydrate Esterase Family 8-like pectin methylesterase; C-terminal bacterial surface anchor [ [[Eubacterium] eligens ATCC 27750]
Meta_PME	loc_105973390:1-583	582	0	0	0	0	0	0	0	0	0	0	0	0	0	0	0	0	0	0	0	0	0	0	0	pectinesterase [Prevotella sp. P5-60]
Meta_PME	loc_105974669:2-851	849	0	0	0	0	0	0	0	0	0	0	0	0	0	0	0	0	0	0	0	0	0	0	0	hypothetical protein [Ruminococcus flavefaciens]_x0001_EWM52494.1 hypothetical protein RF007C_08120 [Ruminococcus flavefaciens 007c]
Meta_PME	loc_105975150:1-541	540	5	28	7	23	0	41	10	6	12	34	3	7	12	0	11	130	18	0	10	6	363	169.626	0.314123	pectinesterase [Prevotella sp. FD3004]
Meta_PME	loc_105978370:1-568	567	1	2	0	2	0	0	1	1	5	109	37	67	5	52	33	124	15	9	267	15	745	348.131	0.613987	putative pectinesterase [Prevotella ruminicola 23]
Meta_PME	loc_105978490:1-703	702	7	0	9	0	0	6	4	0	8	140	44	179	6	141	60	520	0	1	51	46	1222	571.028	0.81343	pectinesterase [Prevotella sp. CAG:592]
Meta_PME	loc_105981177:1084-1975	891	9	0	14	2	0	34	4	0	10	128	48	133	11	92	91	740	7	5	76	65	1469	686.449	0.770425	pectinesterase domain protein [Prevotella sp. CAG:1092]
Meta_PME	loc_105984543:0-507	507	4	0	10	0	0	62	0	0	3	87	28	115	6	111	40	361	1	0	55	31	914	427.103	0.842412	pectinesterase [Pseudopedobacter saltans]_x0001_ADY51045.1 Pectinesterase [Pseudopedobacter saltans DSM 12145]
Meta_PME	loc_105988433:561-4989	4428	1	24	8	41	0	0	94	0	48	8	0	0	0	0	4	2	0	0	0	12	242	113.084	0.0255384	G13-pect [uncultured Prevotella sp.]
Meta_PME	loc_105989028:0-1095	1095	0	0	0	0	0	0	0	0	0	0	5	0	0	0	1	1	0	0	0	0	7	3.27103	0.00298724	hypothetical protein [Prevotella bergensis]_x0001_EFA44047.1 Pectinesterase [Prevotella bergensis DSM 17361]
Meta_PME	loc_105989504:0-927	927	0	0	0	0	1	0	0	0	0	0	0	0	0	0	0	0	0	0	0	0	1	0.46729	0.000504088	MULTISPECIES: hypothetical protein [Bacteroides]
Meta_PME	loc_105990420:1-712	711	0	0	0	0	0	0	0	0	24	3	1	0	0	0	0	7	0	0	0	1	36	16.8224	0.0236602	pectinesterase [Prevotella oryzae]_x0001_EXG77731.1 pectin methylesterase [Prevotella oryzae DSM 17970]
Meta_PME	loc_105991731:2-461	459	0	5	2	0	5	1	1	1	0	6	0	0	0	7	1	53	6	5	6	13	112	52.3364	0.114023	ig domain protein group 2 domain protein [Clostridium sp. CAG:307]
Meta_PME	loc_105994147:0-501	501	0	1	0	0	0	0	0	0	0	2	0	0	0	0	0	0	0	0	0	0	3	1.40187	0.00279814	pectinesterase [Prevotella sp. CAG:592]
Meta_PME	loc_105994400:1-982	981	0	3	0	4	0	2	1	0	0	3	16	0	0	59	50	85	75	0	4	30	332	155.14	0.158145	uncharacterized protein BN496_01823 [Bacteroides sp. CAG:144]
Meta_PME	loc_105995822:0-501	501	0	0	0	0	0	0	0	0	0	0	0	6	0	0	0	65	0	0	0	0	71	33.1776	0.0662227	carbohydrate esterase [[Eubacterium] eligens]_x0001_ACR72234.1 Carbohydrate Esterase Family 8-like pectin methylesterase; C-terminal bacterial surface anchor [ [[Eubacterium] eligens ATCC 27750]
Meta_PME	loc_105996186:2-560	558	2	0	0	1	0	1	0	0	3	10	8	6	2	3	13	14	0	3	5	6	77	35.9813	0.0644826	hypothetical protein [Prevotella bergensis]_x0001_EFA44047.1 Pectinesterase [Prevotella bergensis DSM 17361]
Meta_PME	loc_106001684:0-486	486	10	7	0	0	0	1	0	0	0	0	13	0	0	1	0	22	27	0	0	0	81	37.8505	0.0778816	hypothetical protein [Ruminococcus flavefaciens]_x0001_EWM52494.1 hypothetical protein RF007C_08120 [Ruminococcus flavefaciens 007c]
Meta_PME	loc_106002875:305-572	267	0	0	21	0	0	9	0	0	5	15	3	0	0	0	0	42	0	0	1	3	99	46.2617	0.173265	MULTISPECIES: hypothetical protein [Prevotella]
Meta_PME	loc_106003242:1-478	477	0	0	0	0	0	0	0	0	1	0	0	0	0	0	0	0	0	0	0	0	1	0.46729	0.000979643	multimodular carbohydrate-active enzyme [Eubacterium sp. CAG:274]
Meta_PME	loc_106010127:116-1223	1107	41	31	2	0	0	9	2	0	0	0	41	0	0	0	0	51	135	0	0	0	312	145.794	0.131702	Pectinesterase [Ruminococcus albus 8]
Meta_PME	loc_106028960:2-203	201	0	0	0	1	6	10	0	0	3	0	0	0	3	1	0	1	3	2	0	8	38	17.757	0.0883433	pectinesterase [Prevotella sp. RM4]
Meta_PME	loc_106033686:756-1767	1011	0	0	0	0	0	0	0	3	0	19	0	1	0	0	0	134	0	0	0	0	157	73.3645	0.0725663	pectinesterase [Prevotella ruminicola]_x0001_ADE82952.1 putative pectinesterase [Prevotella ruminicola 23]
Meta_PME	loc_106044771:0-687	687	0	0	0	0	0	0	0	0	121	0	3	0	0	17	16	61	47	0	0	12	277	129.439	0.188412	pectinesterase [Clostridium cellulovorans]
Meta_PME	loc_106048250:149-1313	1164	0	0	0	0	0	0	0	0	0	0	0	0	0	1	0	0	0	0	0	0	1	0.46729	0.000401452	pectate lyase [Ruminococcus flavefaciens]
Meta_PME	loc_106051742:1-253	252	0	0	0	0	0	0	0	0	0	0	0	0	0	0	0	0	0	0	0	0	0	0	0	uncharacterized protein BN473_00918 [Prevotella sp. CAG:1185]
Meta_PME	loc_106054565:0-243	243	0	1	0	0	0	0	0	0	0	0	0	3	0	2	0	9	0	5	7	1	28	13.0841	0.0538441	carbohydrate Esterase Family 8-like pectin methylesterase [Eubacterium sp. CAG:248]
Meta_PME	loc_106055929:820-1150	330	0	0	0	0	0	0	0	0	0	0	0	1	0	1	1	4	0	0	0	0	7	3.27103	0.00991221	pectinesterase [Bacteroides salyersiae]_x0001_EIY69600.1 hypothetical protein HMPREF1071_00620 [Bacteroides salyersiae CL02T12C01]_x0001_EOA51158.1 hypothetical protein HMPREF1532_01011 [Bacteroides salyersiae WAL 10018 = DSM 18765 = JCM 12988]
Meta_PME	loc_106060522:0-561	561	0	0	0	1	0	0	0	0	0	1	2	1	0	7	10	6	2	0	5	15	50	23.3645	0.0416479	uncharacterized protein BN496_01823 [Bacteroides sp. CAG:144]
Meta_PME	loc_106063639:1-601	600	21	30	210	6	53	184	0	23	103	8	7	6	64	51	470	95	547	7	10	0	1895	885.514	1.47586	G13-pect [uncultured Prevotella sp.]
Meta_PME	loc_106066591:0-459	459	0	0	0	0	0	0	0	0	157	0	0	0	3	18	63	90	26	0	0	7	364	170.093	0.370574	pectinesterase family protein [Bacteroides ovatus str. 3725 D1 iv]
Meta_PME	loc_106067316:2-989	987	0	0	0	0	0	1	1	0	0	29	7	21	0	13	12	62	0	1	7	8	162	75.7009	0.076698	pectinesterase [Prevotella sp. P4-76]
Meta_PME	loc_106074676:1-700	699	30	127	13	0	0	78	3	0	0	0	42	0	0	0	0	67	148	0	0	0	508	237.383	0.339604	hypothetical protein [Ruminococcus flavefaciens]_x0001_EWM52494.1 hypothetical protein RF007C_08120 [Ruminococcus flavefaciens 007c]
Meta_PME	loc_106075830:2-806	804	137	349	50	0	2	281	23	0	0	0	124	7	2	8	0	159	410	0	4	0	1556	727.103	0.904357	pectate lyase [Ruminococcus flavefaciens]
Meta_PME	loc_106075846:2328-3555	1227	0	15	5	21	26	22	0	3	151	103	8	20	36	171	46	863	161	41	18	38	1748	816.822	0.665707	pectate lyase [Bacteroides salanitronis DSM 18170]
Meta_PME	loc_106076677:0-612	612	0	2	18	1	0	1	2	0	8	7	1	2	1	3	21	73	15	10	0	14	179	83.6449	0.136675	pectinesterase [Prevotella oryzae]_x0001_EXG77731.1 pectin methylesterase [Prevotella oryzae DSM 17970]
Meta_PME	loc_106077797:2-242	240	0	0	0	0	0	0	0	0	0	4	18	0	0	24	26	50	46	0	3	21	192	89.7196	0.373832	uncharacterized protein BN496_01823 [Bacteroides sp. CAG:144]
Meta_PME	loc_106078137:715-886	171	0	0	0	0	0	0	0	0	0	0	3	0	0	11	2	8	2	0	0	0	26	12.1495	0.0710499	pectinesterase [Prevotella sp. FD3004]
Meta_PME	loc_106079448:0-933	933	0	119	31	0	0	335	68	22	36	37	45	55	19	71	86	1159	46	0	52	205	2386	1114.95	1.19502	hypothetical protein [Prevotella bergensis]_x0001_EFA44047.1 Pectinesterase [Prevotella bergensis DSM 17361]
Meta_PME	loc_106080434:2-803	801	0	25	5	17	16	11	0	2	134	96	4	11	41	90	21	314	45	47	15	76	970	453.271	0.565881	pectinesterase [Prevotella ruminicola]
Meta_PME	loc_106082183:352-661	309	0	0	1	0	0	0	0	0	0	0	1	0	0	0	0	0	0	0	0	0	2	0.934579	0.00302453	pectinesterase [Prevotella bryantii]_x0001_EFI73369.1 pectinesterase domain protein [Prevotella bryantii B14]
Meta_PME	loc_106084038:1-817	816	3	3	4	0	0	7	1	0	8	48	49	4	2	5	24	114	44	36	12	23	387	180.841	0.221619	pectinesterase [Prevotella bryantii]
Meta_PME	loc_106084199:0-624	624	12	42	0	1	3	0	138	1	14	51	19	136	12	79	153	226	113	2	76	31	1109	518.224	0.830488	pectinesterase [Prevotella sp. RM4]
Meta_PME	loc_106085621:1-610	609	0	0	0	0	0	0	0	0	0	0	0	0	0	0	0	0	0	0	0	0	0	0	0	hypothetical protein [Ruminococcus flavefaciens]
Meta_PME	loc_106085768:2-461	459	0	11	7	0	0	11	5	0	25	47	29	4	5	5	40	55	7	56	1	57	365	170.561	0.371592	pectinesterase family [Prevotella sp. CAG:592]
Meta_PME	loc_106085958:1-697	696	0	0	26	0	0	0	0	0	24	0	1	0	1	1	13	2	35	0	0	0	103	48.1308	0.0691535	uncharacterized protein BN496_01823 [Bacteroides sp. CAG:144]
Meta_PME	loc_106088780:154-463	309	0	0	0	0	0	0	0	0	0	0	0	0	0	0	0	0	0	0	0	0	0	0	0	pectate lyase [Ruminococcus flavefaciens]
Meta_PME	loc_106089629:0-300	300	10	0	0	0	0	0	0	0	0	0	7	0	0	0	0	13	23	0	0	0	53	24.7664	0.0825545	hypothetical protein [Ruminococcus flavefaciens]
Meta_PME	loc_106092106:0-498	498	0	0	8	0	4	21	3	3	18	40	6	16	1	10	27	116	29	99	6	48	455	212.617	0.426941	pectinesterase family [Prevotella sp. CAG:592]
Meta_PME	loc_106092686:2-683	681	14	40	1	0	1	0	1	0	2	6	0	5	0	39	10	488	5	86	6	37	741	346.262	0.508461	uncharacterized protein BN496_01823 [Bacteroides sp. CAG:144]
Meta_PME	loc_106093384:0-486	486	28	0	0	0	0	3	0	0	1	0	0	1	3	22	5	21	6	0	2	0	92	42.9907	0.0884581	Pectinesterase [Bacteroidales bacterium KA00344]
Meta_PME	loc_106102733:1-466	465	0	0	0	0	0	0	0	0	0	0	0	0	0	0	0	0	0	0	0	0	0	0	0	pectinesterase [Prevotella paludivivens]
Meta_PME	loc_106111471:1-475	474	0	0	0	0	0	0	0	0	0	0	71	5	0	14	38	72	25	1	14	46	286	133.645	0.281951	hypothetical protein [Coprobacter fastidiosus]_x0001_ERM89138.1 hypothetical protein NSB1T_03045 [Coprobacter fastidiosus NSB1]
Meta_PME	loc_106112773:1-460	459	0	0	0	0	0	0	0	0	0	0	0	0	0	1	0	65	7	0	0	0	73	34.1121	0.0743184	putative pectinesterase [Prevotella sp. CAG:604]
Meta_PME	loc_106114430:2-485	483	5	0	9	6	4	0	0	3	12	0	2	11	4	9	2	29	10	41	1	0	148	69.1589	0.143186	ig domain protein group 2 domain protein [Clostridium sp. CAG:307]
Meta_PME	loc_106121165:100-574	474	14	34	0	0	0	7	1	0	0	0	19	9	0	15	0	18	69	0	4	0	190	88.785	0.18731	Pectinesterase [Ruminococcus albus 8]
Meta_PME	loc_106122727:273-2679	2406	398	45	781	11	43	5	59	17	144	80	115	448	185	576	1693	585	3679	82	78	59	9083	4244.39	1.76409	pectinesterase [Prevotella denticola]
Meta_PME	loc_106124196:1-334	333	0	0	2	0	0	0	0	0	5	0	2	0	0	2	3	8	39	0	0	0	61	28.5047	0.0855996	pectinesterase [Prevotella sp. MA2016]
Meta_PME	loc_106124338:2-1820	1818	7	3	10	2	1	1	1	0	18	5	2	7	51	18	24	12	1248	1	4	1	1416	661.682	0.363962	uncharacterized protein BN473_01799 [Prevotella sp. CAG:1185]
Meta_PME	loc_106124404:0-756	756	0	0	1	0	0	0	0	0	9	0	0	0	11	9	169	10	239	1	0	3	452	211.215	0.279385	uncharacterized protein BN496_01823 [Bacteroides sp. CAG:144]
Meta_PME	loc_106125178:0-429	429	0	0	0	0	0	0	0	0	0	0	0	0	0	0	0	0	0	0	0	0	0	0	0	Pectinesterase [Ruminococcus albus 8]
Meta_PME	loc_106125203:1110-1869	759	0	4	21	0	0	0	0	1	4	0	2	2	1	4	13	14	12	0	3	4	85	39.7196	0.0523315	uncharacterized protein BN496_01823 [Bacteroides sp. CAG:144]
Meta_PME	loc_106125373:361-658	297	0	0	0	0	0	0	0	0	0	0	0	0	0	0	0	0	0	0	0	0	0	0	0	pectinesterase [Prevotella paludivivens]
Meta_PME	loc_106125633:1-1246	1245	1	3	0	6	2	3	5	6	40	36	85	177	29	21	13	15	1789	548	94	5	2878	1344.86	1.08021	pectinesterase [Prevotella sp. P4-65]
Meta_PME	loc_106125825:0-333	333	0	0	0	1	0	0	0	0	0	0	0	0	0	0	0	3	0	0	0	0	4	1.86916	0.00561309	pectinesterase [Prevotella sp. MA2016]
Meta_PME	loc_106127027:244-1351	1107	1	0	0	0	0	0	0	0	0	0	0	0	0	0	0	0	0	0	0	0	1	0.46729	0.000422123	Pectinesterase [Ruminococcus albus 8]
Meta_PME	loc_106127559:2-3044	3042	0	0	785	52	2	0	0	2	896	12	29	2	19	47	1251	209	1156	0	7	0	4469	2088.32	0.686495	putative uncharacterized protein [Prevotella sp. CAG:1092]
Meta_PME	loc_106128317:0-537	537	0	0	9	0	1	0	0	0	13	0	0	4	0	4	16	7	24	1	0	0	79	36.9159	0.0687447	pectinesterase [Prevotella oryzae]_x0001_EXG77731.1 pectin methylesterase [Prevotella oryzae DSM 17970]
Meta_PME	loc_106128706:1140-1488	348	9	0	33	8	0	0	3	0	75	17	1	9	14	3	22	13	325	2	4	22	560	261.682	0.75196	MULTISPECIES: hypothetical protein [Prevotella]
Meta_PME	loc_106131471:1-1822	1821	96	63	447	35	3	67	9	4	602	42	44	29	16	79	372	248	917	34	31	8	3146	1470.09	0.8073	uncharacterized protein BN473_01799 [Prevotella sp. CAG:1185]
Meta_PME	loc_106132420:0-390	390	0	0	0	0	0	0	0	0	0	0	0	0	0	0	0	0	0	0	0	0	0	0	0	G13-pect [uncultured Prevotella sp.]
Meta_PME	loc_106132846:0-297	297	0	0	0	0	0	0	0	0	7	0	0	0	0	3	0	10	100	0	0	0	120	56.0748	0.188804	pectinesterase [Prevotella paludivivens]
Meta_PME	loc_106136221:200-1364	1164	0	0	0	0	0	0	0	0	0	0	0	0	0	1	0	0	0	0	0	0	1	0.46729	0.000401452	pectate lyase [Ruminococcus flavefaciens]
Meta_PME	loc_106136357:226-808	582	0	0	0	0	0	0	0	0	0	0	1	0	0	0	0	0	0	0	0	0	1	0.46729	0.000802903	Pectinesterase [Ruminococcus albus 8]
Meta_PME	loc_106137413:138-1302	1164	0	0	0	0	0	0	0	0	0	0	0	0	0	0	0	0	0	0	0	0	0	0	0	pectate lyase [Ruminococcus flavefaciens]
Meta_PME	loc_106139476:161-986	825	0	0	0	0	0	0	0	0	28	10	30	11	8	0	18	62	228	597	2	29	1023	478.037	0.579439	MULTISPECIES: hypothetical protein [Bacteroides]
Meta_PME	loc_106141133:1098-3642	2544	96	3	26	140	10	1	0	1	8	324	82	7	0	75	0	7	365	46	0	127	1318	615.888	0.242094	multimodular carbohydrate-active enzyme [Eubacterium sp. CAG:274]
Meta_PME	loc_106146176:900-5556	4656	8	122	102	420	0	8	694	0	330	72	4	2	0	2	37	37	33	0	2	34	1907	891.121	0.191392	G13-pect [uncultured Prevotella sp.]
Meta_PME	loc_106146814:0-1992	1992	16	37	112	2131	0	34	7	0	133	42	202	16	161	36	52	19	421	0	82	139	3640	1700.93	0.853883	pectinesterase family [Prevotella sp. CAG:1058]
Meta_PME	loc_106149595:1-397	396	0	7	5	717	0	0	0	0	1	2	0	0	0	1	2	3	138	0	1	0	877	409.813	1.03488	pectinesterase [Prevotella copri]_x0001_EFB36005.1 Pectinesterase [Prevotella copri DSM 18205]
Meta_PME	loc_106151523:971-1598	627	0	0	0	5	0	0	0	0	1	4	42	0	0	36	25	73	57	3	12	24	282	131.776	0.210169	pectinesterase [Prevotella sp. MA2016]
Meta_PME	loc_106156274:1-1072	1071	10	3	199	2	6	0	7	178	23	63	14	3	0	18	17	24	106	1	4	2	680	317.757	0.296692	peptidase [Butyrivibrio sp. AE3009]
Meta_PME	loc_106160505:2-785	783	0	0	0	0	0	0	0	0	0	0	0	0	0	0	0	0	21	0	0	0	21	9.81308	0.0125327	pectinesterase family [Prevotella sp. CAG:592]
Meta_PME	loc_106162324:149-1313	1164	0	0	0	0	0	0	0	0	0	0	0	0	0	0	0	0	0	0	0	0	0	0	0	Pectinesterase [Ruminococcus albus 8]
Meta_PME	loc_106163193:49-1120	1071	95	2	111	246	0	6	1	6	3	17	65	2	0	19	2	9	76	7	1	111	779	364.019	0.339887	putative pectinesterase [Prevotella sp. CAG:604]
Meta_PME	loc_106165430:742-991	249	0	6	1	0	0	11	3	0	1	3	1	3	0	4	2	7	8	0	3	10	63	29.4393	0.11823	pectinesterase [Prevotella sp. P6B1]
Meta_PME	loc_106173389:20-1166	1146	14	33	0	0	0	24	0	0	0	0	7	6	0	5	1	23	26	0	1	0	140	65.4206	0.057086	pectate lyase [Ruminococcus flavefaciens]
Meta_PME	loc_106181041:888-1467	579	0	0	0	0	0	0	0	0	0	0	0	0	0	0	0	0	0	0	0	0	0	0	0	hypothetical protein [Prevotella sp. RM4]
Meta_PME	loc_106185347:969-1992	1023	0	0	0	0	0	0	0	0	0	0	116	0	0	0	0	0	163	0	0	0	279	130.374	0.127443	hypothetical protein [Bacteroides nordii]_x0001_EIY54246.1 hypothetical protein HMPREF1068_00473 [Bacteroides nordii CL02T12C05]
Meta_PME	loc_106189266:133-871	738	2	0	0	1	0	0	2	0	49	16	34	15	10	2	25	101	253	591	10	19	1130	528.037	0.715498	putative pectinesterase [Prevotella ruminicola 23]
Meta_PME	loc_106194345:0-1137	1137	17	24	4	0	2	15	4	0	0	0	15	0	0	0	0	14	59	0	0	0	154	71.9626	0.0632917	pectate lyase [Ruminococcus flavefaciens]
Meta_PME	loc_106203972:1-301	300	1	10	0	0	0	10	2	0	0	0	4	6	0	1	0	5	11	0	1	0	51	23.8318	0.0794393	pectate lyase [Ruminococcus flavefaciens]
Meta_PME	loc_106205520:1-199	198	0	0	0	0	0	0	0	0	37	0	0	0	0	2	2	10	14	0	0	4	69	32.243	0.162843	hypothetical protein [Bacteroides coprocola]_x0001_EDU99836.1 Pectinesterase [Bacteroides coprocola DSM 17136]
Meta_PME	loc_106205939:273-5385	5112	111	9	519	49	39	477	21	30	14	1364	407	46	5	44	14	201	2597	1042	28	2094	9111	4257.48	0.83284	G13-pect [uncultured Prevotella sp.]
Meta_PME	loc_106206468:1-1012	1011	0	0	0	0	0	0	0	0	5	0	9	4	2	0	4	0	2	2	1	0	29	13.5514	0.013404	pectinesterase family [Prevotella sp. CAG:1185]
Meta_PME	loc_106207706:0-558	558	0	0	0	0	0	0	0	0	120	0	0	3	14	12	34	113	43	2	3	16	360	168.224	0.301477	Pectinesterase [Bacteroides caccae ATCC 43185]
Meta_PME	loc_106211376:2-572	570	3	0	3	1	0	0	0	1	0	0	6	1	0	0	0	0	14	2	0	2	33	15.4206	0.0270536	pectinesterase domain protein [Prevotella sp. CAG:1058]
Meta_PME	loc_106212452:0-1170	1170	0	1	0	4	0	0	0	0	0	5	29	1	0	47	38	83	71	0	3	30	312	145.794	0.124611	uncharacterized protein BN458_01623 [Prevotella sp. CAG:1058]
Meta_PME	loc_106213167:0-951	951	0	0	3	26	0	4	0	0	0	33	107	44	0	166	158	268	240	0	150	346	1545	721.963	0.759162	silent information regulator protein Sir2 [Bacteroides intestinalis]_x0001_KXT43974.1 pectate lyase [Bacteroides intestinalis]
Meta_PME	loc_106215029:0-906	906	0	0	3	0	5	1	0	0	1	0	0	13	0	21	0	23	292	344	4	111	818	382.243	0.421902	MULTISPECIES: hypothetical protein [Bacteroides]
Meta_PME	loc_106218384:639-840	201	0	0	0	0	0	0	0	0	0	0	0	0	0	0	0	0	0	0	0	0	0	0	0	pectinesterase [Prevotella ruminicola]_x0001_ADE82952.1 putative pectinesterase [Prevotella ruminicola 23]
Meta_PME	loc_106219839:569-800	231	0	0	1	0	0	0	0	0	0	0	0	0	0	0	0	0	0	0	0	0	1	0.46729	0.0020229	pectinesterase [Prevotella sp. RM4]
Meta_PME	loc_106221375:2-2042	2040	12	0	265	0	8	21	0	0	8	34	2	120	0	96	0	72	1263	1093	18	1151	4163	1945.33	0.953592	hypothetical protein [Bacteroides nordii]_x0001_EIY54246.1 hypothetical protein HMPREF1068_00473 [Bacteroides nordii CL02T12C05]
Meta_PME	loc_106221578:109-1249	1140	2	5	0	0	0	4	0	0	0	0	1	9	0	12	0	1	8	0	0	0	42	19.6262	0.0172159	pectate lyase [Ruminococcus flavefaciens]
Meta_PME	loc_106224415:0-300	300	0	0	0	0	0	0	0	0	0	0	0	0	0	0	0	0	1	0	0	0	1	0.46729	0.00155763	Pectinesterase [Clostridium cellulovorans 743B]
Meta_PME	loc_106224538:0-300	300	0	0	0	0	0	0	0	0	0	0	2	0	0	0	0	5	4	0	0	0	11	5.14019	0.017134	pectate lyase [Ruminococcus flavefaciens]
Meta_PME	loc_106225211:1-661	660	24	65	20	8	6	27	5	10	10	10	20	4	4	5	1	30	53	7	3	8	320	149.533	0.226565	hypothetical protein IMG5_125070, partial [Ichthyophthirius multifiliis]_x0001_EGR30705.1 hypothetical protein IMG5_125070, partial [Ichthyophthirius multifiliis]
Meta_PME	loc_106229308:0-438	438	11	0	0	2	0	0	0	0	1	4	8	2	0	0	0	0	25	7	0	7	67	31.3084	0.0714804	pectinesterase domain protein [Prevotella sp. CAG:1124]
Meta_PME	loc_106230490:16-2776	2760	2	0	47	0	7	16	0	0	0	2	46	10	0	14	0	36	461	78	4	73	796	371.963	0.134769	hypothetical protein [Prevotella sp. AGR2160]
Meta_PME	loc_106232732:0-699	699	0	4	1	2	2	0	4	0	0	12	24	65	1	140	94	60	43	1	75	100	628	293.458	0.419825	pectinesterase [Prevotella sp. CAG:592]
Meta_PME	loc_106239219:2-734	732	0	0	0	0	0	0	0	0	0	0	1	0	0	1	0	3	4	0	0	0	9	4.20561	0.00574537	pectinesterase family [Prevotella sp. CAG:592]
Meta_PME	loc_106243714:1-310	309	2	0	0	0	0	0	0	0	0	4	1	7	0	0	2	3	1	0	0	1	21	9.81308	0.0317576	pectinesterase [Prevotella sp. FD3004]
Meta_PME	loc_106245080:0-534	534	0	32	24	4	140	35	41	38	265	133	55	9	29	145	127	314	135	0	31	430	1987	928.505	1.73877	MULTISPECIES: hypothetical protein [Bacteroides]
Meta_PME	loc_106245597:2-1196	1194	0	0	0	0	0	0	0	0	1280	0	17	1	2	33	102	335	242	0	0	92	2104	983.178	0.823432	multimodular carbohydrate-active enzyme [Eubacterium sp. CAG:274]
Meta_PME	loc_106251493:549-2502	1953	48	2	2	1	28	0	1	0	39	0	17	19	10	96	98	48	416	0	16	0	841	392.991	0.201224	putative uncharacterized protein [Prevotella sp. CAG:1092]
Meta_PME	loc_106253002:1-1291	1290	0	0	0	2	0	0	0	0	0	0	72	98	0	5	0	2	1570	105	12	0	1866	871.963	0.67594	pectinesterase family [Prevotella sp. CAG:1124]
Meta_PME	loc_106264074:162-1326	1164	34	70	4	0	0	47	0	0	0	0	24	0	1	0	0	30	82	1	0	0	293	136.916	0.117625	Pectinesterase [Ruminococcus albus 8]
Meta_PME	loc_106269247:739-1480	741	0	0	0	0	0	0	0	0	0	0	0	0	0	2	1	0	0	0	0	0	3	1.40187	0.00189186	pectinesterase [Prevotella sp. RM4]
Meta_PME	loc_106275435:445-877	432	0	0	0	0	0	2	0	0	1	0	0	3	1	5	17	33	28	0	2	1	93	43.4579	0.100597	pectinesterase [Bacteroides salyersiae]_x0001_EIY69600.1 hypothetical protein HMPREF1071_00620 [Bacteroides salyersiae CL02T12C01]_x0001_EOA51158.1 hypothetical protein HMPREF1532_01011 [Bacteroides salyersiae WAL 10018 = DSM 18765 = JCM 12988]
Meta_PME	loc_106276197:0-414	414	1	7	0	0	0	0	9	0	0	7	10	8	4	15	21	35	19	2	1	5	144	67.2897	0.162536	pectinesterase [Prevotella sp. FD3004]
Meta_PME	loc_106282348:0-756	756	49	68	74	111	43	55	16	136	115	53	30	26	83	65	38	84	117	43	51	47	1304	609.346	0.806013	hypothetical protein IMG5_125070, partial [Ichthyophthirius multifiliis]_x0001_EGR30705.1 hypothetical protein IMG5_125070, partial [Ichthyophthirius multifiliis]
Meta_PME	loc_106288822:0-891	891	0	0	0	0	0	0	0	0	0	0	0	12	0	6	0	6	74	19	2	69	188	87.8505	0.0985976	uncharacterized protein BN465_01698 [Prevotella sp. CAG:1092]
Meta_PME	loc_106290715:1-391	390	6	0	0	0	0	0	0	0	24	16	1	5	1	2	15	7	25	0	4	9	115	53.7383	0.137791	pectinesterase [Prevotella sp. RM4]
Meta_PME	loc_106300077:0-483	483	0	0	1	2	0	0	0	0	0	2	4	8	0	8	0	5	31	12	0	36	109	50.9346	0.105455	MULTISPECIES: hypothetical protein [Bacteroides]
Meta_PME	loc_106301591:2-791	789	4	22	0	6	5	0	22	0	20	7	0	2	3	44	3	20	162	0	1	0	321	150	0.190114	T9SS C-terminal target domain-containing protein [Flavobacterium daejeonense]
Meta_PME	loc_106306262:129-1212	1083	9	1	0	0	0	0	0	0	0	0	10	2	0	6	0	17	37	0	2	0	84	39.2523	0.0362441	pectate lyase [Ruminococcus flavefaciens]
Meta_PME	loc_106309768:2-626	624	0	0	0	0	0	0	0	0	0	0	0	0	0	0	0	1	0	0	0	0	1	0.46729	0.000748862	pectinesterase [Bacteroides ovatus CAG:22]
Meta_PME	loc_106312665:736-1735	999	0	0	0	0	0	1	0	0	0	0	0	0	0	0	0	0	0	0	0	0	1	0.46729	0.000467757	pectinesterase [Prevotella ruminicola]_x0001_ADE82952.1 putative pectinesterase [Prevotella ruminicola 23]
Meta_PME	loc_106314819:1-961	960	25	41	2	0	0	32	5	0	0	0	16	8	0	12	0	30	59	0	1	0	231	107.944	0.112442	pectate lyase [Ruminococcus flavefaciens]
Meta_PME	loc_106318178:0-858	858	4	1	0	2	0	0	0	0	0	4	2	0	0	2	2	0	5	0	0	0	22	10.2804	0.0119818	hypothetical protein [Butyrivibrio fibrisolvens]
Meta_PME	loc_106320217:1-1018	1017	0	4	10	3	13	4	6	1	32	29	11	6	1	25	27	80	24	0	14	46	336	157.009	0.154385	pectinesterase [Prevotella bryantii]
Meta_PME	loc_106343421:407-836	429	0	0	0	13	0	0	0	0	0	15	43	7	0	41	63	97	89	1	35	19	423	197.664	0.460754	carbohydrate Esterase Family 8 protein [Prevotella sp. CAG:386]
Meta_PME	loc_106346532:1-964	963	40	134	13	0	0	78	5	0	0	0	31	24	0	51	0	54	135	0	2	0	567	264.953	0.275133	pectate lyase [Ruminococcus flavefaciens]
Meta_PME	loc_106346676:2625-3084	459	0	0	0	0	0	0	0	0	0	0	24	42	0	4	0	0	583	194	7	0	854	399.065	0.869424	carbohydrate Esterase Family 8 protein [Prevotella sp. CAG:604]
Meta_PME	loc_106346888:2-506	504	0	0	0	0	0	0	0	0	0	2	0	0	0	0	0	0	15	0	0	0	17	7.94393	0.0157618	pectinesterase [Clostridium cellulovorans]
Meta_PME	loc_106353658:2-230	228	0	0	0	0	0	4	0	0	1	1	0	1	0	0	0	0	1	0	0	1	9	4.20561	0.0184456	pectinesterase [Prevotella sp. RM4]
Meta_PME	loc_106356897:513-885	372	0	4	0	0	0	0	34	0	0	0	0	4	0	12	0	1	53	0	0	0	108	50.4673	0.135665	pectinesterase domain protein [Prevotella sp. CAG:1185]
Meta_PME	loc_106359073:186-480	294	0	4	11	372	0	3	0	0	0	4	3	0	0	3	1	3	55	0	6	2	467	218.224	0.74226	pectinesterase domain protein [Prevotella sp. CAG:1185]
Meta_PME	loc_106381697:2-854	852	0	4	183	0	5	6	147	56	37	43	31	29	3	43	12	28	131	165	17	117	1057	493.925	0.579724	hypothetical protein [Bacteroides nordii]_x0001_EIY54246.1 hypothetical protein HMPREF1068_00473 [Bacteroides nordii CL02T12C05]
Meta_PME	loc_106383330:362-518	156	0	0	11	1	0	0	0	0	0	2	0	2	4	3	0	1	5	0	3	0	32	14.9533	0.0958543	pectinesterase [Prevotella sp. P6B1]
Meta_PME	loc_106385277:0-813	813	0	0	0	0	2	0	0	0	0	43	2	5	0	14	0	5	132	80	2	38	323	150.935	0.185651	pectinesterase [Prevotella bryantii]
Meta_PME	loc_106386088:0-309	309	0	0	0	0	0	0	0	0	0	0	0	0	0	0	0	0	0	0	0	0	0	0	0	pectate lyase [Ruminococcus flavefaciens]
Meta_PME	loc_106393093:29-500	471	1	1	1	3	0	0	3	0	0	8	4	12	1	18	16	0	12	17	21	26	144	67.2897	0.142866	hypothetical protein [Methanosphaera stadtmanae]_x0001_ABC57225.1 member of asn/thr-rich large protein family [Methanosphaera stadtmanae DSM 3091]
Meta_PME	loc_106396381:1-460	459	0	0	23	12	11	20	26	3	6	39	13	13	14	10	10	6	44	12	57	7	326	152.336	0.331888	pectinesterase [Bacteroides sp. D22]_x0001_EFI14636.1 carbohydrate Esterase Family 8 protein [Bacteroides sp. D22]
Meta_PME	loc_106407339:0-471	471	0	0	31	23	31	2	2	3	2	9	0	0	6	0	0	0	13	0	0	0	122	57.0093	0.121039	carbohydrate esterase [Bacillus endophyticus]_x0001_KYG26334.1 carbohydrate esterase [Bacillus endophyticus]
Meta_PME	loc_106412861:1-1015	1014	0	0	1	0	0	0	0	0	0	0	15	0	0	1	0	0	15	1	0	4	37	17.2897	0.017051	uncharacterized protein BN465_01698 [Prevotella sp. CAG:1092]
Meta_PME	loc_106415465:197-818	621	0	0	0	0	0	0	0	0	0	0	0	12	0	0	0	9	38	109	4	0	172	80.3738	0.129426	Pectinesterase [Bacteroidales bacterium KA00344]
Meta_PME	loc_106432238:1-391	390	0	0	6	0	0	0	3	0	1	0	0	0	6	4	0	4	145	0	0	0	169	78.972	0.202492	G13-pect [uncultured Prevotella sp.]
Meta_PME	loc_106438128:1-778	777	0	0	0	0	0	0	0	0	0	2	0	10	0	5	0	5	138	4	1	11	176	82.243	0.105847	G13-pect [uncultured Prevotella sp.]
Meta_PME	loc_106441428:2-692	690	2	0	0	0	0	1	2	0	0	2	31	70	0	8	9	1	856	240	13	4	1239	578.972	0.83909	pectinesterase [Prevotella sp. 109]_x0001_CCX68675.1 pectinesterase domain protein [Prevotella sp. CAG:255]_x0001_KOO67651.1 pectin esterase [Prevotella sp. 109]
Meta_PME	loc_106448634:1-301	300	0	0	0	0	0	0	1	0	1	0	0	0	1	2	0	0	0	0	0	0	5	2.33645	0.00778816	pectinesterase [Prevotella sp. RM4]
Meta_PME	loc_106450976:1-478	477	2	4	0	0	89	6	0	3	0	0	8	49	29	30	33	41	427	4	121	91	937	437.85	0.917926	Pectin methylesterase [Roseburia intestinalis XB6B4]
Meta_PME	loc_106472798:0-192	192	0	0	0	0	0	0	0	0	0	0	0	0	0	0	0	0	0	0	0	0	0	0	0	pectinesterase [Prevotella sp. MA2016]
Meta_PME	loc_106476803:0-762	762	0	0	0	0	3	0	0	0	0	0	0	6	0	22	0	9	35	118	0	37	230	107.477	0.141045	pectinesterase [Clostridium cellulovorans]_x0001_ADL49995.1 Pectinesterase [Clostridium cellulovorans 743B]
Meta_PME	loc_106483674:2-1034	1032	0	0	0	0	0	10	1	0	0	0	0	1	0	0	5	158	88	378	18	10	669	312.617	0.302923	pectinesterase [Prevotella sp. P5-119]
Meta_PME	loc_106485385:2-473	471	0	0	0	0	0	0	29	0	0	2	0	9	0	11	0	0	55	0	0	0	106	49.5327	0.105165	pectinesterase [Prevotella sp. P5-60]
Meta_PME	loc_106492032:2-1616	1614	11	0	0	0	0	0	2	7	0	2	0	8	0	0	0	5	91	208	6	0	340	158.879	0.0984377	pectinesterase [Fusobacterium mortiferum]_x0001_EEO35782.2 pectinesterase A family protein [Fusobacterium mortiferum ATCC 9817]
Meta_PME	loc_106492229:0-207	207	0	0	0	0	0	0	0	0	0	0	0	7	0	2	0	6	13	24	3	0	55	25.7009	0.124159	MULTISPECIES: hypothetical protein [Prevotella]
Meta_PME	loc_106496624:2-473	471	2	2	21	10	1	5	7	35	16	26	20	27	0	8	2	9	67	31	221	3	513	239.72	0.508959	putative pectinesterase [Prevotella sp. CAG:1124]
Meta_PME	loc_106499491:1-547	546	0	0	0	107	0	0	1	2	3	9	4	1	6	5	2	0	14	8	2	0	164	76.6355	0.140358	uncharacterized protein BN666_01854 [Bacteroides sp. CAG:462]
Meta_PME	loc_106500392:2-500	498	0	0	0	0	3	0	0	0	1	0	15	33	7	10	0	14	57	1	1	0	142	66.3551	0.133243	pectinesterase [Fibrobacter succinogenes]_x0001_ACX74291.1 Pectinesterase [Fibrobacter succinogenes subsp. succinogenes S85]_x0001_ADL24629.1 putative pectinesterase [Fibrobacter succinogenes subsp. succinogenes S85]
Meta_PME	loc_106501298:27-561	534	0	0	0	0	0	0	0	0	0	0	0	0	0	0	0	4	18	0	0	22	44	20.5607	0.0385033	pectinesterase family [Prevotella sp. CAG:592]
Meta_PME	loc_106501437:0-510	510	0	0	0	0	0	0	0	0	1	0	0	0	3	0	0	2	2	0	0	0	8	3.73832	0.00733003	hypothetical protein [Prevotella bergensis]_x0001_EFA44047.1 Pectinesterase [Prevotella bergensis DSM 17361]
Meta_PME	loc_106504551:1-574	573	0	0	0	0	22	0	0	0	0	7	0	3	0	11	14	21	9	1	0	0	88	41.1215	0.0717653	pectinesterase [Prevotella sp. P4-76]
Meta_PME	loc_106506335:2-404	402	0	328	0	0	0	14	2	2	0	15	26	8	2	26	31	5	23	0	13	6	501	234.112	0.582369	hypothetical protein [Oribacterium sp. NK2B42]
Meta_PME	loc_106524742:387-576	189	0	0	0	0	0	0	0	0	0	0	0	0	0	0	0	0	0	0	0	0	0	0	0	pectin esterase [Flavisolibacter sp. LCS9]
Meta_PME	loc_106527872:274-613	339	0	0	0	0	0	0	0	0	0	0	0	5	0	0	0	8	18	50	0	2	83	38.785	0.11441	pectinesterase domain protein [Prevotella sp. CAG:1124]
Meta_PME	loc_106532287:1-652	651	1	19	36	0	1	1	2	2	1	20	0	6	10	3	0	14	7	5	0	0	128	59.8131	0.0918788	pectinesterase [Prevotella ruminicola]_x0001_ADE82952.1 putative pectinesterase [Prevotella ruminicola 23]
Meta_PME	loc_106532878:0-573	573	0	0	0	0	0	0	0	0	81	0	3	0	0	5	14	33	37	0	0	12	185	86.4486	0.15087	hypothetical protein [Prevotella ruminicola]
Meta_PME	loc_106537528:0-474	474	0	17	1	13	0	0	0	0	2	6	28	26	0	14	8	4	21	45	43	4	232	108.411	0.228716	MULTISPECIES: hypothetical protein [Bacteroides]
Meta_PME	loc_106542634:2-710	708	0	0	0	0	0	0	0	0	0	0	0	2	0	0	0	3	42	30	1	0	78	36.4486	0.0514811	T9SS C-terminal target domain-containing protein [Flavobacterium sp. CF136]
Meta_PME	loc_106543603:1-550	549	4	9	33	18	40	2	4	3	1	5	4	7	11	0	3	2	20	1	0	4	171	79.9065	0.145549	pectinesterase [Fusobacterium mortiferum]_x0001_EEO35782.2 pectinesterase A family protein [Fusobacterium mortiferum ATCC 9817]
Meta_PME	loc_106545667:0-555	555	0	0	0	0	0	0	0	0	0	0	0	0	0	0	0	5	17	12	0	0	34	15.8879	0.0286268	PREDICTED: pectinesterase-like [Vigna radiata var. radiata]
Meta_PME	loc_106549172:0-564	564	0	20	0	17	0	0	2	2	3	0	42	36	0	17	5	0	18	54	47	11	274	128.037	0.227017	pectinesterase domain protein [Prevotella sp. CAG:1058]
Meta_PME	loc_106561491:2-632	630	1	1	10	0	1	10	4	1	8	7	8	4	4	12	9	62	33	4	16	47	242	113.084	0.179499	pectinesterase [Prevotella sp. RM4]
Meta_PME	loc_106561669:2-764	762	0	0	0	0	0	0	0	0	0	0	0	0	0	0	0	0	0	0	0	1	1	0.46729	0.000613241	hypothetical protein [Prevotella sp. RM4]
Meta_PME	loc_106569524:2-518	516	4	0	0	0	0	0	0	3	0	0	0	0	0	0	0	0	22	45	0	0	74	34.5794	0.0670144	pectinesterase [Clostridium sp. CAG:307]
Meta_PME	loc_106570817:1-502	501	0	0	0	0	47	0	0	0	6	48	2	88	3	233	357	195	53	0	13	4	1049	490.187	0.978417	pectate lyase [Bacteroides salanitronis DSM 18170]
Meta_PME	loc_106580263:2-506	504	0	2	0	0	0	0	34	0	0	0	0	8	0	14	2	1	85	0	1	0	147	68.6916	0.136293	hypothetical protein [Coprobacter fastidiosus]_x0001_ERM89138.1 hypothetical protein NSB1T_03045 [Coprobacter fastidiosus NSB1]
Meta_PME	loc_106584766:594-870	276	8	0	0	0	0	0	1	0	0	4	4	0	0	0	0	0	11	0	0	0	28	13.0841	0.0474062	pectinesterase [Prevotella sp. RM4]
Meta_PME	loc_106594536:1-616	615	0	0	18	25	11	14	36	0	9	53	18	20	34	24	11	4	69	24	61	6	437	204.206	0.332042	pectinesterase [Prevotella sp. P4-76]
Meta_PME	loc_106602608:2-395	393	1	0	5	1	8	0	7	0	0	3	0	2	2	0	0	0	16	0	0	0	45	21.028	0.0535065	pectinesterase [Clostridium sp. CAG:307]
Meta_PME	loc_106612134:73-472	399	0	0	0	0	0	0	0	0	0	0	0	1	0	0	0	0	11	1	0	0	13	6.07477	0.015225	rhamnogalacturonan acetylesterase [Geofilum rubicundum JCM 15548]
Meta_PME	loc_106629540:0-396	396	0	0	0	0	0	0	0	0	0	0	0	0	0	0	0	2	1	0	0	0	3	1.40187	0.00354007	pectinesterase [Prevotella bryantii]_x0001_EFI73369.1 pectinesterase domain protein [Prevotella bryantii B14]
Meta_PME	loc_106638542:1-913	912	1	1	5	1	0	0	3	2	6	19	2	10	44	2	1	50	33	37	3	0	220	102.804	0.112723	hypothetical protein [Prevotella bergensis]_x0001_EFA44047.1 Pectinesterase [Prevotella bergensis DSM 17361]
Meta_PME	loc_106645437:1-730	729	110	0	31	1	0	5	3	12	2	5	31	0	0	9	1	1	31	0	0	8	250	116.822	0.16025	pectinesterase [Prevotella copri]_x0001_EFB36932.1 Pectinesterase [Prevotella copri DSM 18205]
Meta_PME	loc_106645872:2-458	456	0	0	17	18	14	10	21	0	5	28	6	7	19	6	13	5	40	24	53	3	289	135.047	0.296155	pectinesterase [Prevotella sp. 109]
Meta_PME	loc_106663113:2-695	693	0	0	0	0	0	0	0	0	0	0	0	0	0	0	0	0	0	0	0	0	0	0	0	hypothetical protein [Ruminococcus flavefaciens]_x0001_EWM52494.1 hypothetical protein RF007C_08120 [Ruminococcus flavefaciens 007c]
Meta_PME	loc_106663772:1-838	837	0	0	0	0	0	1	0	0	0	16	3	1	0	13	0	5	243	64	1	72	419	195.794	0.233924	putative uncharacterized protein [Prevotella sp. CAG:1092]
Meta_PME	loc_106664033:0-582	582	0	0	0	0	4	0	0	0	0	0	2	4	0	4	0	2	105	43	0	28	192	89.7196	0.154157	MULTISPECIES: hypothetical protein [Bacteroides]
Meta_PME	loc_106665629:0-303	303	0	0	0	0	0	0	0	0	0	12	3	0	0	3	0	0	32	32	0	22	104	48.5981	0.16039	uncharacterized protein BN465_01698 [Prevotella sp. CAG:1092]
Meta_PME	loc_106671492:223-982	759	7	21	26	0	5	26	14	3	72	93	61	22	8	18	77	236	50	291	18	112	1160	542.056	0.714171	pectinesterase family [Prevotella sp. CAG:592]
Meta_PME	loc_106675830:2-557	555	8	0	5	15	0	5	0	0	141	9	21	3	0	12	0	1	46	5	0	4	275	128.505	0.23154	pectinesterase [Prevotella bryantii]
Meta_PME	loc_106679014:1-724	723	0	11	0	1	0	0	75	1	0	1	12	7	0	21	0	1	144	1	0	0	275	128.505	0.177738	pectinesterase domain protein [Prevotella sp. CAG:1124]
Meta_PME	loc_106682399:2-473	471	0	0	0	0	0	1	0	0	0	0	0	0	0	0	0	0	0	0	0	0	1	0.46729	0.000992123	pectinesterase [Prevotella sp. MA2016]
Meta_PME	loc_106691301:0-684	684	0	0	0	0	0	0	0	1	0	0	3	0	0	31	5	0	102	34	0	7	183	85.514	0.12502	pectinesterase [Fibrobacter succinogenes]_x0001_ACX74291.1 Pectinesterase [Fibrobacter succinogenes subsp. succinogenes S85]_x0001_ADL24629.1 putative pectinesterase [Fibrobacter succinogenes subsp. succinogenes S85]
Meta_PME	loc_106715627:1169-1751	582	0	0	0	0	0	0	0	0	13	2	2	0	63	0	0	0	0	476	0	96	652	304.673	0.523493	hypothetical protein [Lachnospiraceae bacterium C6A11]
Meta_PME	loc_106720375:0-501	501	0	0	4	0	15	11	0	0	16	6	6	40	0	56	8	21	5	124	11	152	475	221.963	0.443039	MULTISPECIES: hypothetical protein [Bacteroides]
Meta_PME	loc_106723766:2-701	699	0	9	0	5	0	0	1	0	2	14	0	2	1	36	8	16	1	87	16	25	223	104.206	0.149078	hypothetical protein [Bacteroides nordii]_x0001_EIY54246.1 hypothetical protein HMPREF1068_00473 [Bacteroides nordii CL02T12C05]
Meta_PME	loc_106727208:2-812	810	0	0	0	0	0	0	0	0	0	1	0	0	0	0	1	1	1	0	2	0	6	2.80374	0.00346141	pectinesterase domain protein [Prevotella sp. CAG:1092]
Meta_PME	loc_106729436:2-710	708	0	0	0	0	0	0	0	1	1	0	0	0	0	0	0	99	0	362	0	0	463	216.355	0.305586	hypothetical protein [Prevotella sp. RM4]
Meta_PME	loc_106729612:258-525	267	1	0	0	0	0	0	0	0	0	12	0	0	0	0	0	0	0	39	0	51	103	48.1308	0.180265	MULTISPECIES: hypothetical protein [Prevotella]
Meta_PME	loc_106730593:2-494	492	4	0	0	5	0	0	0	1	1	2	3	1	2	0	2	59	4	244	3	1	332	155.14	0.315326	putative pectinesterase [Prevotella ruminicola 23]
Meta_PME	loc_106731984:0-2001	2001	0	2	0	0	0	12	0	0	0	0	0	11	0	0	13	162	110	814	34	24	1182	552.336	0.27603	pectinesterase [Prevotella sp. P5-60]
Meta_PME	loc_106736730:0-828	828	0	0	1	1	3	0	0	0	2	0	0	16	0	10	0	20	19	98	0	57	227	106.075	0.12811	MULTISPECIES: hypothetical protein [Bacteroides]
Meta_PME	loc_106737385:0-2154	2154	0	0	0	0	0	0	0	0	0	20	0	2	0	57	68	470	80	677	26	157	1557	727.57	0.337776	unknown [Bacteroides sp. CAG:144]
Meta_PME	loc_106737424:1-469	468	0	0	0	0	0	0	0	0	0	0	0	0	0	0	0	82	6	236	0	2	326	152.336	0.325505	pectinesterase [Prevotella sp. FD3004]
Meta_PME	loc_106738411:52-1024	972	0	0	0	2	0	0	0	0	0	14	0	4	0	35	22	235	29	285	8	60	694	324.299	0.333641	pectinesterase [Prevotella bryantii]_x0001_EFI73369.1 pectinesterase domain protein [Prevotella bryantii B14]
Meta_PME	loc_106741057:2-773	771	1	0	2	0	2	1	0	0	0	14	1	0	0	0	0	1	101	37	0	47	207	96.729	0.125459	putative pectinesterase [Prevotella sp. CAG:604]
Meta_PME	loc_106741229:487-769	282	0	4	2	0	45	2	8	10	1	0	0	2	0	10	0	0	3	46	3	0	136	63.5514	0.22536	hypothetical protein [Lachnospiraceae bacterium AB2028]
Meta_PME	loc_106744972:0-564	564	0	0	0	6	0	0	0	0	4	11	0	7	1	17	7	115	23	152	8	52	403	188.318	0.333897	pectinesterase [Prevotella sp. CAG:592]
Meta_PME	loc_106745050:1322-1751	429	0	0	0	0	0	0	0	0	0	0	0	0	0	0	10	9	0	143	0	0	162	75.7009	0.176459	pectinesterase [Prevotella sp. RM4]
Meta_PME	loc_106749158:169-607	438	0	0	0	0	0	0	0	0	0	0	0	4	0	0	0	0	8	42	0	2	56	26.1682	0.0597448	hypothetical protein [Paenibacillus sp. GD6]
Meta_PME	loc_106750765:0-2772	2772	0	0	0	0	20	0	0	0	0	0	0	25	0	77	0	60	129	656	2	144	1113	520.093	0.187624	hypothetical protein [Paenibacillus sp. FSL R7-0331]
Meta_PME	loc_106750814:2-464	462	0	0	0	0	0	0	0	0	0	0	0	0	0	0	0	0	0	0	0	0	0	0	0	G13-pect [uncultured Prevotella sp.]
Meta_PME	loc_106753989:1-616	615	0	2	0	0	0	0	0	2	0	10	5	3	0	9	21	65	7	205	15	1	345	161.215	0.262138	pectinesterase [Prevotella ruminicola]_x0001_ADE82952.1 putative pectinesterase [Prevotella ruminicola 23]
Meta_PME	loc_106754479:1-1132	1131	1	0	0	0	0	0	2	3	0	0	0	8	0	0	0	0	0	119	2	4	139	64.9533	0.0574299	predicted protein [Physcomitrella patens]_x0001_EDQ78511.1 predicted protein, partial [Physcomitrella patens]
Meta_PME	loc_106755958:2-605	603	0	0	0	0	0	0	0	0	0	0	0	11	0	0	0	21	30	133	3	0	198	92.5234	0.153438	hypothetical protein [Prevotella sp. RM4]
Meta_PME	loc_106757048:1-742	741	0	0	3	1	0	0	0	0	0	4	22	3	6	0	0	0	3	155	0	0	197	92.0561	0.124232	pectinesterase [Prevotella copri]_x0001_EFB36932.1 Pectinesterase [Prevotella copri DSM 18205]
Meta_PME	loc_106761682:2-263	261	0	0	0	0	0	0	0	0	0	0	0	0	0	0	0	0	0	0	0	0	0	0	0	pectinesterase domain protein [Prevotella sp. CAG:1124]
Meta_PME	loc_106765104:2-1598	1596	0	0	0	0	4	1	0	0	5	0	4	23	0	17	0	9	291	552	8	155	1069	499.533	0.31299	putative pectinesterase [Prevotella sp. CAG:604]
Meta_PME	loc_106768477:0-1458	1458	10	3	85	0	24	138	3	9	1	98	7	15	0	39	0	9	91	449	6	598	1585	740.654	0.507993	pectinesterase [Prevotella bryantii]
Meta_PME	loc_106768988:0-510	510	10	2	0	11	0	0	10	0	14	29	17	9	5	2	3	6	5	188	3	8	322	150.467	0.295034	G13-pect [uncultured Prevotella sp.]
Meta_PME	loc_106783112:0-2121	2121	5	2	0	0	0	0	3	5	0	0	0	13	1	0	0	3	40	205	3	0	280	130.841	0.0616884	pectinesterase [Fusobacterium mortiferum]_x0001_EEO35782.2 pectinesterase A family protein [Fusobacterium mortiferum ATCC 9817]
Meta_PME	loc_106793150:1-553	552	6	22	0	4	0	0	10	2	0	23	0	2	3	17	256	3	0	52	6	25	431	201.402	0.364858	MULTISPECIES: hypothetical protein [Prevotella]
Meta_PME	loc_106794096:0-900	900	0	0	0	0	0	0	0	0	0	0	0	24	0	0	0	15	33	149	1	0	222	103.738	0.115265	pectinesterase [Prevotella sp. CAG:1185]
Meta_PME	loc_106794437:240-1155	915	1	0	9	0	0	1	0	0	1	2	1	3	0	5	0	2	42	53	0	24	144	67.2897	0.0735407	MULTISPECIES: hypothetical protein [Bacteroides]
Meta_PME	loc_106798218:2-518	516	0	34	0	29	0	1	100	0	4	0	1	0	1	0	1	0	3	13	0	2	189	88.3178	0.171158	pectinesterase [Sunxiuqinia dokdonensis]_x0001_KOH43454.1 pectinesterase [Sunxiuqinia dokdonensis]
Meta_PME	loc_106803445:0-291	291	0	1	0	0	0	0	0	0	0	0	0	0	3	0	0	0	0	18	0	0	22	10.2804	0.0353277	pectinesterase [Ruminococcus albus]_x0001_EGC02591.1 Pectinesterase [Ruminococcus albus 8]
Meta_PME	loc_106804519:496-781	285	0	8	0	0	0	0	0	0	0	8	0	3	1	9	1	0	1	38	0	23	92	42.9907	0.150844	pectinesterase [Prevotella paludivivens]
Meta_PME	loc_106807129:660-915	255	0	0	2	3	0	0	0	0	0	9	16	2	0	0	0	0	2	35	2	0	71	33.1776	0.130108	pectinesterase [Bacteroides plebeius]_x0001_EDY94006.1 GDSL-like protein [Bacteroides plebeius DSM 17135]
Meta_PME	loc_106809084:1-640	639	0	0	0	0	0	0	0	0	0	0	0	0	0	0	0	0	0	0	0	0	0	0	0	pectinesterase [Prevotella sp. P6B1]
Meta_PME	loc_106809491:2-578	576	20	0	2	9	0	0	9	1	1	2	0	4	1	7	7	0	18	133	2	1	217	101.402	0.176045	pectinesterase [Prevotella sp. CAG:592]
Meta_PME	loc_106810843:0-1086	1086	0	0	0	1	0	0	1	3	0	17	200	3	2	250	92	228	64	592	4	4	1461	682.71	0.628647	hypothetical protein [Prevotella sp. RM4]
Meta_PME	loc_106811932:0-657	657	0	0	3	0	2	0	0	0	0	1	6	6	0	5	0	3	122	75	2	47	272	127.103	0.193459	uncharacterized protein BN465_01698 [Prevotella sp. CAG:1092]
Meta_PME	loc_106812482:608-824	216	0	1	0	0	0	0	0	0	0	0	0	0	0	0	1	0	0	0	0	0	2	0.934579	0.00432676	MULTISPECIES: hypothetical protein [Prevotella]
Meta_PME	loc_106816456:0-213	213	0	8	2	3	0	5	34	2	0	3	4	8	0	3	5	1	13	55	17	0	163	76.1682	0.357597	pectinesterase [Prevotella ruminicola]
Meta_PME	loc_106816731:2-704	702	0	0	3	15	173	10	0	0	0	14	92	19	25	0	2	0	7	177	11	0	548	256.075	0.364779	pectinesterase [Prevotella bryantii]_x0001_EFI72813.1 pectinesterase family [Prevotella bryantii B14]
Meta_PME	loc_106821063:0-318	318	7	3	0	0	29	0	0	0	0	0	1	0	0	0	0	0	0	31	0	0	71	33.1776	0.104332	hypothetical protein [Lachnospiraceae bacterium AB2028]
Meta_PME	loc_106823192:1-913	912	0	29	0	0	0	0	3	0	6	2	50	16	0	20	10	0	0	111	58	3	308	143.925	0.157813	uncharacterized protein BN465_01698 [Prevotella sp. CAG:1092]
Meta_PME	loc_106824063:1-850	849	15	5	11	0	0	2	0	0	14	8	0	0	1	9	7	18	6	71	0	1060	1227	573.364	0.675341	pectate disaccharide-lyase [Clostridium sp. CAG:307]
Meta_PME	loc_106826553:0-549	549	0	0	0	0	7	0	0	0	0	1	6	1	0	0	4	0	0	71	1	8	99	46.2617	0.0842654	pectinesterase family [Prevotella sp. CAG:1185]
Meta_PME	loc_106829577:0-555	555	3	0	7	4	0	0	5	0	0	0	1	1	0	0	4	0	4	46	1	0	76	35.514	0.0639892	pectinesterase [Prevotella sp. 109]
Meta_PME	loc_106830996:2-560	558	1	0	0	0	0	0	0	0	0	0	0	1	0	0	0	2	7	35	0	0	46	21.4953	0.0385221	pectinesterase [Clostridium sp. CAG:307]
Meta_PME	loc_106838037:2-701	699	2	79	0	0	225	0	5	2	0	0	8	8	58	92	20	17	0	154	0	0	670	313.084	0.447903	T9SS C-terminal target domain-containing protein [Alkaliflexus imshenetskii]
Meta_PME	loc_106842275:0-519	519	0	0	0	0	0	0	0	0	0	9	4	1	0	8	22	63	1	134	4	0	246	114.953	0.22149	hypothetical protein [Prevotella bergensis]_x0001_EFA44047.1 Pectinesterase [Prevotella bergensis DSM 17361]
Meta_PME	loc_106843276:646-1111	465	0	0	0	0	0	0	0	2	0	0	0	0	0	0	2	88	4	269	0	0	365	170.561	0.366797	pectinesterase [Prevotella ruminicola]_x0001_ADE82952.1 putative pectinesterase [Prevotella ruminicola 23]
Meta_PME	loc_106843976:1-487	486	0	0	0	0	0	0	0	0	0	0	0	0	0	0	0	0	0	0	0	0	0	0	0	hypothetical protein [Bacteroides nordii]_x0001_EIY54246.1 hypothetical protein HMPREF1068_00473 [Bacteroides nordii CL02T12C05]
Meta_PME	loc_106844921:2-614	612	0	0	0	0	0	0	0	0	0	0	0	0	0	0	0	0	0	0	0	0	0	0	0	hypothetical protein [Prevotella bergensis]_x0001_EFA44047.1 Pectinesterase [Prevotella bergensis DSM 17361]
Meta_PME	loc_106846805:2-452	450	0	0	0	0	0	0	0	0	0	0	0	8	0	0	0	11	34	89	3	0	145	67.757	0.150571	MULTISPECIES: hypothetical protein [Prevotella]
Meta_PME	loc_106848492:0-234	234	0	0	5	0	0	0	0	0	0	2	0	1	0	6	2	31	2	8	1	1	59	27.5701	0.117821	pectinesterase [Actinoplanes rectilineatus]
Meta_PME	loc_106850331:2-452	450	0	0	0	0	0	0	0	0	0	6	4	11	0	15	6	82	9	104	3	33	273	127.57	0.283489	pectinesterase [Prevotella sp. CAG:592]
Meta_PME	loc_106851489:1-457	456	0	0	1	0	7	0	0	0	11	3	0	4	0	20	9	1	0	16	2	8	82	38.3178	0.0840302	pectin methylesterase [Hymenobacter norwichensis]
Meta_PME	loc_106851592:0-540	540	3	0	0	10	4	0	12	0	0	0	4	0	19	0	0	2	0	33	0	6	93	43.4579	0.0804777	hypothetical protein [Lachnospira multipara]
Meta_PME	loc_106851921:0-456	456	0	2	61	2	0	9	0	4	0	21	0	6	0	4	0	7	1	50	1	82	250	116.822	0.25619	hypothetical protein [Prevotella bergensis]_x0001_EFA44047.1 Pectinesterase [Prevotella bergensis DSM 17361]
Meta_PME	loc_106851966:2-524	522	0	0	0	0	0	0	0	0	0	0	0	0	0	0	0	0	0	46	1	0	47	21.9626	0.042074	pectinesterase [Prevotella sp. MA2016]
Meta_PME	loc_106852202:0-627	627	0	0	0	0	0	0	0	0	0	2	0	0	0	17	21	121	22	162	7	42	394	184.112	0.29364	hypothetical protein [Prevotella bergensis]_x0001_EFA44047.1 Pectinesterase [Prevotella bergensis DSM 17361]
Meta_PME	loc_106854156:1-568	567	6	0	0	0	0	0	0	0	0	0	0	5	0	2	0	6	6	163	47	5	240	112.15	0.197795	hypothetical protein [Flavobacterium sp. Root935]_x0001_KRD61367.1 hypothetical protein ASE40_07460 [Flavobacterium sp. Root935]
Meta_PME	loc_106854630:1-592	591	0	0	0	0	0	0	0	0	3	0	4	34	0	13	0	1	60	57	7	170	349	163.084	0.275946	MULTISPECIES: hypothetical protein [Bacteroides]
Meta_PME	loc_106855211:2-626	624	3	0	0	0	0	0	0	0	44	16	32	15	10	2	23	87	218	687	3	21	1161	542.523	0.869428	pectate lyase [Bacteroides salanitronis DSM 18170]
Meta_PME	loc_106864271:2-353	351	4	5	10	0	1	13	4	3	18	22	13	7	2	5	23	47	6	131	3	26	343	160.28	0.456639	CHU large protein; candidate pectate lyase, polysaccharide lyase family 1 protein [Prevotella bryantii B14]
Meta_PME	loc_106865915:0-468	468	0	0	0	0	1	0	0	0	1	0	0	9	0	11	0	1	9	125	2	42	201	93.9252	0.200695	hypothetical protein [Bacteroides nordii]_x0001_EIY54246.1 hypothetical protein HMPREF1068_00473 [Bacteroides nordii CL02T12C05]
Meta_PME	loc_106866045:1-823	822	0	6	3	0	0	3	3	0	8	8	64	3	0	11	24	49	2	85	2	50	321	150	0.182482	pectinesterase family [Prevotella sp. CAG:592]
Meta_PME	loc_106866238:2-725	723	0	0	0	0	1	0	0	0	0	0	1	1	0	2	0	1	127	52	0	45	230	107.477	0.148654	MULTISPECIES: hypothetical protein [Bacteroides]
Meta_PME	loc_106866319:238-1225	987	4	8	14	0	0	18	2	0	25	38	28	9	11	12	47	66	19	137	14	49	501	234.112	0.237196	pectinesterase [Prevotella sp. RM4]
Meta_PME	loc_106866419:2-653	651	3	0	48	3	0	5	0	3	1	4	5	23	0	16	0	11	6	122	1	98	349	163.084	0.250513	MULTISPECIES: hypothetical protein [Bacteroides]
Meta_PME	loc_106866488:2-956	954	0	0	0	0	0	0	0	0	0	0	0	0	0	1	0	0	0	1	0	0	2	0.934579	0.000979643	putative uncharacterized protein [Prevotella sp. CAG:1092]
Meta_PME	loc_106866495:0-1275	1275	2	29	20	0	0	10	1	4	55	31	89	12	3	28	93	150	23	656	9	114	1329	621.028	0.487081	pectinesterase [Prevotella bryantii]_x0001_EFI71086.1 pectinesterase family [Prevotella bryantii B14]
Meta_PME	loc_106866862:1-997	996	4	0	1	0	0	0	3	7	61	38	46	41	20	19	43	97	213	827	49	17	1486	694.393	0.697181	putative pectinesterase [Prevotella ruminicola 23]
Meta_PME	loc_106867568:0-675	675	0	0	0	0	1	0	0	0	0	0	0	7	0	8	0	0	12	126	5	29	188	87.8505	0.130149	pectate lyase [Prevotella salivae]
Meta_PME	loc_106868602:417-690	273	0	0	0	0	0	0	0	0	3	0	0	0	26	0	0	0	0	110	0	30	169	78.972	0.289275	hypothetical protein [Lachnospiraceae bacterium AB2028]
Meta_PME	loc_106878698:1-301	300	1	3	2	0	0	3	1	0	0	9	8	2	0	0	1	15	2	12	0	14	73	34.1121	0.113707	hypothetical protein ST44_02570 [Prevotella sp. P5-119]
Meta_PME	loc_106878907:0-462	462	0	4	5	0	0	7	2	0	15	14	16	1	4	1	13	22	1	33	4	19	161	75.2336	0.162843	hypothetical protein ST41_05765 [Prevotella sp. P4-65]
Meta_PME	loc_106879678:1-475	474	0	0	0	0	0	0	0	0	0	0	0	11	0	2	0	3	4	23	1	2	46	21.4953	0.0453488	pectate lyase [Prevotella salivae]
Meta_PME	loc_106881730:1-535	534	0	0	0	0	0	0	0	0	2	1	0	0	0	3	0	6	3	94	0	16	125	58.4112	0.109384	pectate lyase [Prevotella maculosa]
Meta_PME	loc_106885974:1-616	615	0	0	4	3	0	6	0	0	0	0	1	4	0	3	7	8	7	63	0	6	112	52.3364	0.0850999	hypothetical protein [Acholeplasma oculi]_x0001_CDR30287.1 Pectine lyase with bacterial Ig-like domain [Acholeplasma oculi]
Meta_PME	loc_106887420:2-473	471	56	8	41	34	10	5	8	11	5	18	14	9	10	19	2	7	28	43	9	16	353	164.953	0.350219	hypothetical protein [Bacteroides nordii]_x0001_EIY54246.1 hypothetical protein HMPREF1068_00473 [Bacteroides nordii CL02T12C05]
Meta_PME	loc_106889507:1-454	453	0	2	0	0	0	0	0	0	0	0	0	20	0	4	2	2	0	60	5	0	95	44.3925	0.0979967	putative pectinesterase [Prevotella sp. CAG:1124]
Meta_PME	loc_106889849:1-472	471	0	0	0	0	0	0	0	0	0	0	0	7	0	4	0	3	2	51	18	0	85	39.7196	0.0843304	putative pectinesterase [Prevotella ruminicola 23]
Meta_PME	loc_106892255:0-594	594	0	0	0	0	0	0	0	0	0	16	2	1	0	18	0	24	8	42	1	100	212	99.0654	0.166777	pectinesterase [Prevotella sp. P5-119]
Meta_PME	loc_106898890:0-300	300	0	0	0	0	0	0	0	0	0	0	0	0	0	0	2	0	1	70	0	2	75	35.0467	0.116822	hypothetical protein ST44_02570 [Prevotella sp. P5-119]
Meta_PME	loc_106906295:1-730	729	0	0	0	0	0	0	0	0	0	0	0	0	0	0	0	0	0	0	0	0	0	0	0	hypothetical protein [Prevotella bergensis]_x0001_EFA44047.1 Pectinesterase [Prevotella bergensis DSM 17361]
Meta_PME	loc_106907873:0-666	666	13	8	6	0	5	0	6	2	8	10	0	3	0	2	2	19	10	42	2	869	1007	470.561	0.706548	pectinesterase [Clostridium sp. CAG:307]
Meta_PME	loc_106908956:0-468	468	0	0	0	0	3	0	0	0	4	0	0	2	0	6	2	0	0	12	1	3	33	15.4206	0.0329499	pectate lyase [Bacteroides sp. 3_1_33FAA]
Meta_PME	loc_106910006:1-484	483	0	0	0	0	0	0	0	0	0	0	2	0	0	0	0	0	2	17	0	0	21	9.81308	0.0203169	pectinesterase [Prevotella buccae]_x0001_EFC75120.1 Pectinesterase [Prevotella buccae D17]
Meta_PME	loc_106911077:1-526	525	13	2	1	2	0	2	1	1	0	0	0	0	5	3	0	5	4	56	0	0	95	44.3925	0.0845572	pectinesterase A [Pectobacterium carotovorum]_x0001_KHN49982.1 pectinesterase A [Pectobacterium carotovorum]
Meta_PME	loc_106915283:1-478	477	0	0	0	0	0	0	0	0	0	1	0	2	0	3	1	5	3	53	0	3	71	33.1776	0.0695547	T9SS C-terminal target domain-containing protein [Flavobacterium chungangense]
Meta_PME	loc_106918322:0-504	504	0	0	0	0	0	0	0	0	0	0	0	3	0	5	0	11	11	82	0	4	116	54.2056	0.107551	CHU large protein; candidate pectate lyase, polysaccharide lyase family 1 protein [Prevotella bryantii B14]
Meta_PME	loc_106922754:1-472	471	0	0	0	0	0	4	0	0	0	0	0	1	0	0	0	0	0	45	0	0	50	23.3645	0.0496061	ig domain protein group 2 domain protein [Clostridium sp. CAG:307]
Meta_PME	loc_106922833:2-509	507	0	14	0	0	0	0	2	0	2	0	2	0	13	6	10	2	0	78	0	0	129	60.2804	0.118896	pectinesterase domain protein [Prevotella sp. CAG:1092]
Meta_PME	loc_106925655:1-502	501	0	0	0	0	0	0	0	0	0	77	0	11	0	0	0	7	26	65	4	0	190	88.785	0.177216	G13-pect [uncultured Prevotella sp.]
Meta_PME	loc_106927140:185-1169	984	0	33	5	4	8	45	19	5	23	10	3	46	11	41	22	116	23	0	204	93	711	332.243	0.337645	pectinesterase [Prevotella ruminicola]_x0001_ADE82952.1 putative pectinesterase [Prevotella ruminicola 23]
Meta_PME	loc_106927480:2-1175	1173	0	0	0	1	0	0	0	0	0	3	3	1	0	15	13	18	3	2	7	13	79	36.9159	0.0314713	uncharacterized protein BN458_01623 [Prevotella sp. CAG:1058]
Meta_PME	loc_106927972:1-1447	1446	0	0	0	0	0	0	1	0	0	0	2	3	0	0	2	2	2	0	5	6	23	10.7477	0.00743269	pectinesterase [Prevotella bryantii]
Meta_PME	loc_106928189:0-1362	1362	0	0	0	2	0	0	1	0	0	1	3	12	0	23	34	17	1	7	11	9	121	56.5421	0.041514	pectinesterase [Prevotella sp. CAG:592]
Meta_PME	loc_106928497:600-1587	987	0	0	0	11	0	1	0	0	0	14	36	82	1	61	67	80	25	0	558	194	1130	528.037	0.534992	pectinesterase domain protein [Prevotella sp. CAG:1124]
Meta_PME	loc_106929828:900-1989	1089	0	0	0	0	0	0	0	0	0	0	0	0	0	0	0	0	0	0	0	0	0	0	0	MULTISPECIES: hypothetical protein [Bacteroides]
Meta_PME	loc_106930527:0-909	909	0	0	0	0	0	0	0	1	0	0	9	0	0	2	1	7	2	0	2	4	28	13.0841	0.014394	putative pectinesterase [Prevotella ruminicola 23]
Meta_PME	loc_106931248:1-139	138	0	0	0	0	0	0	0	0	0	0	0	0	0	0	0	0	0	0	0	0	0	0	0	pectinesterase [Prevotella sp. P5-60]_x0001_CDD05269.1 pectinesterase domain protein [Prevotella sp. CAG:592]_x0001_KIP56548.1 pectin esterase [Prevotella sp. P5-60]
Meta_PME	loc_106931635:377-1358	981	0	4	3	47	0	8	17	0	3	31	109	207	3	371	271	227	92	0	916	653	2962	1384.11	1.41092	pectinesterase [Prevotella sp. CAG:592]
Meta_PME	loc_106932071:2-404	402	0	5	0	0	23	2	0	0	0	0	0	40	3	1	1	5	36	0	115	25	256	119.626	0.297578	pectin methylesterase [Lachnoclostridium phytofermentans]
Meta_PME	loc_106932771:0-1212	1212	0	1	2	24	1	10	0	0	1	36	77	88	3	111	99	153	100	4	696	328	1734	810.28	0.668548	silent information regulator protein Sir2 [Bacteroides vulgatus]_x0001_ALK83448.1 polysaccharide lyase family protein 10, pectate lyase [Bacteroides vulgatus]
Meta_PME	loc_106940556:0-567	567	21	9	0	0	0	0	5	0	21	29	4	218	18	120	47	21	15	0	39	21	588	274.766	0.484597	pectinesterase [Prevotella sp. RM4]
Meta_PME	loc_106947778:1-643	642	0	0	0	0	1	1	0	0	0	0	0	0	0	0	0	0	0	0	0	0	2	0.934579	0.00145573	G13-pect [uncultured Prevotella sp.]
Meta_PME	loc_106949472:334-1774	1440	0	3	1	0	5	6	8	0	8	82	0	73	5	0	58	4	3	0	523	15	794	371.028	0.257658	MULTISPECIES: hypothetical protein [Bacteroides]
Meta_PME	loc_106949991:2-1556	1554	0	0	10	0	5	1	1	0	6	19	7	89	4	4	75	7	5	2	522	4	761	355.607	0.228834	hypothetical protein ST41_05765 [Prevotella sp. P4-65]
Meta_PME	loc_106952335:1-652	651	0	0	1	0	0	0	0	0	4	6	3	16	1	7	1	1	2	0	29	0	71	33.1776	0.050964	putative uncharacterized protein [Prevotella sp. CAG:1092]
Meta_PME	loc_106953771:1-667	666	0	0	0	0	0	0	0	0	0	0	0	0	0	0	0	0	0	0	0	0	0	0	0	MULTISPECIES: hypothetical protein [Prevotella]
Meta_PME	loc_106957423:0-471	471	0	0	0	0	0	0	0	2	0	27	5	19	11	35	44	11	2	0	104	8	268	125.234	0.265889	MULTISPECIES: hypothetical protein [Bacteroides]
Meta_PME	loc_106960860:219-933	714	0	2	1	22	24	123	17	44	1	149	54	60	123	10	14	9	25	17	265	25	985	460.28	0.64465	pectinesterase [Fibrobacter succinogenes]_x0001_ACX74291.1 Pectinesterase [Fibrobacter succinogenes subsp. succinogenes S85]_x0001_ADL24629.1 putative pectinesterase [Fibrobacter succinogenes subsp. succinogenes S85]
Meta_PME	loc_106962425:1-709	708	0	0	0	4	0	0	0	0	41	14	55	131	26	43	0	0	49	11	270	23	667	311.682	0.440229	uncharacterized protein BN496_01823 [Bacteroides sp. CAG:144]
Meta_PME	loc_106965540:0-228	228	0	1	0	0	0	0	1	0	0	1	0	0	0	2	0	0	0	0	3	0	8	3.73832	0.0163961	uncharacterized protein BN496_01823 [Bacteroides sp. CAG:144]
Meta_PME	loc_106967644:151-1057	906	0	159	0	1	0	1	0	1	0	2	2	43	1	1	1	0	0	8	262	1	483	225.701	0.249118	pectinesterase [Prevotella sp. 109]_x0001_CCX68675.1 pectinesterase domain protein [Prevotella sp. CAG:255]_x0001_KOO67651.1 pectin esterase [Prevotella sp. 109]
Meta_PME	loc_106969984:1441-2377	936	6	0	0	160	0	0	2	0	73	117	112	267	18	101	4	7	69	119	466	231	1752	818.692	0.874671	Pectinesterase [Bacteroidales bacterium KA00344]
Meta_PME	loc_106974525:1-634	633	4	0	0	18	0	0	27	0	0	24	17	42	2	106	35	18	26	36	98	26	479	223.832	0.353605	hypothetical protein [Methanosphaera stadtmanae]_x0001_ABC57111.1 member of asn/thr-rich large protein family [Methanosphaera stadtmanae DSM 3091]
Meta_PME	loc_106976496:0-756	756	3	0	0	10	11	0	3	0	0	8	0	16	21	0	0	0	0	13	84	9	178	83.1776	0.110023	pectinesterase [Treponema brennaborense]_x0001_AEE17960.1 Pectinesterase [Treponema brennaborense DSM 12168]
Meta_PME	loc_106977316:2-662	660	13	0	0	0	0	8	0	9	0	0	100	154	14	48	17	7	34	21	255	9	689	321.963	0.487822	pectinesterase [Erysipelotrichaceae bacterium NK3D112]
Meta_PME	loc_106978558:1-649	648	0	0	0	6	0	0	0	0	21	25	25	11	13	3	0	0	6	0	82	0	192	89.7196	0.138456	pectinesterase [Prevotella bryantii]
Meta_PME	loc_106992994:0-1008	1008	0	0	0	0	0	0	2	0	6	7	32	85	0	26	2	0	35	45	202	69	511	238.785	0.23689	hypothetical protein ST45_11950 [Prevotella sp. P5-125]
Meta_PME	loc_106993724:2-980	978	0	0	0	57	0	0	0	0	10	15	24	52	6	23	0	0	12	0	152	0	351	164.019	0.167708	CHU large protein; candidate pectate lyase, polysaccharide lyase family 1 protein [Prevotella bryantii B14]
Meta_PME	loc_106993795:0-1068	1068	0	0	0	3	0	0	0	0	7	15	8	26	5	10	0	2	2	0	89	0	167	78.0374	0.0730687	pectinesterase [Prevotella sp. P4-65]
Meta_PME	loc_106995733:1-571	570	0	71	0	0	0	0	0	0	0	0	0	15	0	0	0	0	0	0	82	0	168	78.5047	0.137727	uncharacterized protein BN523_01637 [Bacteroides sp. CAG:189]
Meta_PME	loc_106995980:768-1641	873	0	0	0	11	0	0	0	0	19	76	26	52	4	22	2	1	21	19	183	32	468	218.692	0.250506	CHU large protein; candidate pectate lyase, polysaccharide lyase family 1 protein [Prevotella bryantii B14]
Meta_PME	loc_107001487:229-862	633	0	6	8	0	23	21	46	5	54	100	1	54	12	0	65	11	12	0	229	39	686	320.561	0.506415	hypothetical protein [Sediminibacter sp. Hel_I_10]
Meta_PME	loc_107001807:2-995	993	0	2	23	9	0	2	45	0	0	0	48	94	0	0	0	3	0	7	185	3	421	196.729	0.198116	hypothetical protein [Bacteroides sp. HPS0048]_x0001_EOA60094.1 hypothetical protein HMPREF1214_00648 [Bacteroides sp. HPS0048]
Meta_PME	loc_107003140:643-934	291	29	44	27	2	0	396	0	0	6	2	0	4	0	4	0	0	1	4	4	5	528	246.729	0.847866	pectinesterase [Prevotella sp. MA2016]
Meta_PME	loc_107006152:124-457	333	0	10	14	0	0	18	0	0	58	89	29	89	1	68	13	7	28	0	134	30	588	274.766	0.825124	pectinesterase domain protein [Prevotella sp. CAG:1092]
Meta_PME	loc_107017460:0-459	459	0	84	0	0	0	0	0	0	0	0	0	9	2	0	0	0	0	0	84	0	179	83.6449	0.182233	pectinesterase [Paludibacter jiangxiensis]
Meta_PME	loc_107018621:2-281	279	0	0	0	0	0	0	0	0	0	0	0	0	0	0	0	0	0	0	0	0	0	0	0	hypothetical protein [Lachnospiraceae bacterium AB2028]
Meta_PME	loc_107025290:2-455	453	0	0	0	0	0	0	0	0	0	0	0	0	0	0	0	0	0	0	0	0	0	0	0	pectinesterase domain protein [Prevotella sp. CAG:1320]
Meta_PME	loc_107028094:0-519	519	0	0	0	0	0	4	0	28	0	0	14	49	0	0	0	13	67	24	205	0	404	188.785	0.363748	uncharacterized protein BN496_00658 [Bacteroides sp. CAG:144]
Meta_PME	loc_107028861:317-743	426	0	0	0	0	0	0	0	0	0	0	0	0	0	0	0	0	0	0	0	0	0	0	0	pectinesterase [Pedobacter sp. Leaf194]_x0001_KQS31710.1 pectin esterase [Pedobacter sp. Leaf194]
Meta_PME	loc_107031726:1-781	780	4	12	6	15	14	4	0	3	2	15	0	7	23	0	4	0	0	18	95	7	229	107.009	0.137191	ig domain protein group 2 domain protein [Clostridium sp. CAG:307]
Meta_PME	loc_107034187:2-1169	1167	0	0	0	0	0	0	0	0	0	0	0	0	2	0	0	0	0	0	0	0	2	0.934579	0.000800839	MULTISPECIES: hypothetical protein [Bacteroides]
Meta_PME	loc_107035784:1-529	528	1	0	15	1	0	16	1	2	12	27	3	35	14	61	76	34	27	44	61	33	463	216.355	0.409764	putative uncharacterized protein [Alistipes sp. CAG:831]
Meta_PME	loc_107042753:1-208	207	0	0	0	0	0	0	0	0	0	0	56	11	0	216	31	1	0	0	30	39	384	179.439	0.866856	pectinesterase [Prevotella sp. P6B1]
Meta_PME	loc_107052329:258-492	234	0	0	0	0	0	0	0	0	0	0	0	0	0	0	0	0	0	0	0	0	0	0	0	uncharacterized protein BN496_01823 [Bacteroides sp. CAG:144]
Meta_PME	loc_107062352:0-2847	2847	2	312	65	65	4	355	120	45	164	55	47	432	77	285	86	815	93	4	1683	739	5448	2545.79	0.894202	hypothetical protein [Prevotella bergensis]_x0001_EFA44047.1 Pectinesterase [Prevotella bergensis DSM 17361]
Meta_PME	loc_107074704:1-496	495	0	0	0	0	1	0	0	0	0	0	0	21	3	9	1	0	2	0	34	2	73	34.1121	0.0689134	putative uncharacterized protein [Clostridium bolteae CAG:59]
Meta_PME	loc_107085800:2-506	504	1	8	0	20	14	0	4	5	4	10	5	19	25	2	2	3	2	23	86	6	239	111.682	0.221592	hypothetical protein [Treponema saccharophilum]_x0001_EIC01640.1 hypothetical protein TresaDRAFT_2029 [Treponema saccharophilum DSM 2985]
Meta_PME	loc_107090148:2-428	426	0	0	8	0	0	1	0	0	1	8	13	230	0	81	32	0	0	0	46	3	423	197.664	0.463999	MULTISPECIES: hypothetical protein [Bacteroides]
Meta_PME	loc_107092793:1-490	489	0	0	0	0	0	0	0	0	0	2	0	2	0	0	0	1	5	0	21	0	31	14.486	0.0296237	hypothetical protein [Saccharothrix syringae]
Meta_PME	loc_107094162:248-626	378	0	4	15	31	10	16	15	0	5	26	14	14	18	15	8	0	18	56	33	2	300	140.187	0.370865	pectinesterase [Prevotella sp. RM4]
Meta_PME	loc_107095501:0-432	432	0	0	0	0	0	0	0	0	0	7	0	5	10	0	7	2	0	0	36	0	67	31.3084	0.0724732	pectinesterase [Treponema saccharophilum]_x0001_EIC01668.1 Pectinesterase [Treponema saccharophilum DSM 2985]
Meta_PME	loc_107100713:2-311	309	0	0	0	0	0	0	0	0	0	0	0	0	0	0	0	0	0	0	0	0	0	0	0	pectinesterase [Prevotella sp. FD3004]
Meta_PME	loc_107106057:0-669	669	0	0	0	0	0	0	0	0	0	0	0	0	0	0	0	0	0	0	0	0	0	0	0	uncharacterized protein BN496_01823 [Bacteroides sp. CAG:144]
Meta_PME	loc_107118411:1617-5445	3828	31	24	15	2	2	0	3	1	29	24	2	0	4	8	14	42	42	150	0	3456	3849	1798.6	0.469853	hypothetical protein [Acholeplasma granularum]
Meta_PME	loc_107118607:6226-7153	927	4	5	0	2	0	2	0	0	3	4	0	0	0	0	0	5	3	12	0	325	365	170.561	0.183992	pectate disaccharide-lyase [Clostridium sp. CAG:307]
Meta_PME	loc_107120232:1-376	375	0	0	0	0	0	0	0	0	0	0	0	0	0	0	0	0	0	0	2	1	3	1.40187	0.00373832	pectinesterase [Prevotella sp. CAG:1185]
Meta_PME	loc_107123781:0-504	504	0	0	0	0	0	0	0	0	2	1	0	0	0	0	0	5	0	0	0	1	9	4.20561	0.00834446	MULTISPECIES: hypothetical protein [Bacteroides]
Meta_PME	loc_107124662:1-1267	1266	4	47	50	71	67	2851	4	2	341	278	24	33	63	139	24	103	18	136	44	1686	5985	2796.73	2.20911	pectate lyase [Bacteroides salanitronis DSM 18170]
Meta_PME	loc_107125623:173-848	675	0	0	0	3	0	0	0	0	1	6	7	0	0	15	22	16	7	1	4	132	214	100	0.148148	pectinesterase [Prevotella bryantii]_x0001_EFI73369.1 pectinesterase domain protein [Prevotella bryantii B14]
Meta_PME	loc_107131587:1-1063	1062	0	0	0	5	0	2	0	0	0	0	3	19	0	29	19	40	9	0	133	77	336	157.009	0.147843	uncharacterized protein BN458_01623 [Prevotella sp. CAG:1058]
Meta_PME	loc_107135559:1-367	366	0	12	5	15	29	296	0	0	12	40	0	5	12	16	3	4	0	9	4	155	617	288.318	0.787753	pectinesterase [Prevotella sp. RM4]
Meta_PME	loc_107149134:0-1128	1128	5	8	15	1	2	3	0	3	2	13	2	5	3	0	5	4	1	50	2	86	210	98.1308	0.0869954	hypothetical protein [Prevotella bergensis]_x0001_EFA44047.1 Pectinesterase [Prevotella bergensis DSM 17361]
Meta_PME	loc_107152982:0-708	708	0	0	4	0	0	0	1	0	8	26	0	0	0	0	4	3	0	0	0	98	144	67.2897	0.095042	pectinesterase [Prevotella buccae]_x0001_EFC75120.1 Pectinesterase [Prevotella buccae D17]
Meta_PME	loc_107153154:0-1788	1788	26	59	55	7	0	13	20	1	33	64	10	47	13	142	518	27	271	92	73	116	1587	741.589	0.414759	G13-pect [uncultured Prevotella sp.]
Meta_PME	loc_107153589:838-1492	654	0	3	6	0	0	1	1	5	11	23	0	2	0	1	0	1	0	66	0	135	255	119.159	0.1822	pectinesterase [Prevotella ruminicola]_x0001_ADE82952.1 putative pectinesterase [Prevotella ruminicola 23]
Meta_PME	loc_107155026:333-2055	1722	0	0	0	0	0	0	0	0	0	0	0	1	0	0	0	0	0	0	0	434	435	203.271	0.118044	hypothetical protein [Streptococcus suis]
Meta_PME	loc_107156989:2-2495	2493	54	0	14	28	0	4	0	1	5	35	133	0	0	21	0	9	18	10	0	873	1205	563.084	0.225866	multimodular carbohydrate-active enzyme [Eubacterium sp. CAG:38]
Meta_PME	loc_107157146:2-449	447	1	3	15	3	0	5	0	0	2	4	17	1	4	6	6	1	13	1	8	150	240	112.15	0.250894	Pectinesterase [Bacteroidales bacterium KA00344]
Meta_PME	loc_107159670:1-718	717	0	0	3	0	0	9	0	0	0	0	54	0	0	0	2	34	22	18	0	113	255	119.159	0.166191	pectinesterase family [Prevotella sp. CAG:732]
Meta_PME	loc_107160150:1-253	252	0	0	0	0	0	0	0	0	0	0	0	0	0	0	0	0	0	0	0	0	0	0	0	pectinesterase [Prevotella sp. MA2016]
Meta_PME	loc_107164913:102-993	891	9	1	2	1	0	0	3	0	1	43	2	7	8	35	53	7	3	7	20	127	329	153.738	0.172546	pectinesterase [Prevotella ruminicola]_x0001_ADE82952.1 putative pectinesterase [Prevotella ruminicola 23]
Meta_PME	loc_107165515:237-459	222	0	0	0	2	0	0	0	0	0	0	0	0	0	1	0	0	0	26	0	40	69	32.243	0.145239	uncharacterized protein BN473_00918 [Prevotella sp. CAG:1185]
Meta_PME	loc_107168756:2-1202	1200	0	6	10	0	18	21	2	0	181	4	9	24	32	9	0	0	0	0	3	332	651	304.206	0.253505	MULTISPECIES: hypothetical protein [Bacteroides]
Meta_PME	loc_107169485:0-396	396	0	0	0	0	0	0	0	0	0	0	0	0	0	0	0	0	0	0	0	0	0	0	0	pectinesterase [Prevotella sp. MA2016]
Meta_PME	loc_107170859:1-820	819	1	0	0	5	0	0	1	0	16	11	21	1	8	0	5	1	2	70	7	107	256	119.626	0.146064	pectinesterase family [Prevotella sp. CAG:1124]
Meta_PME	loc_107174959:83-1220	1137	0	0	2	0	0	0	0	0	0	0	0	0	0	0	1	0	0	0	0	1	4	1.86916	0.00164394	putative pectinesterase [Prevotella sp. CAG:604]
Meta_PME	loc_107187185:201-633	432	0	1	1	0	0	8	0	1	4	0	1	1	0	1	1	3	1	0	1	70	94	43.9252	0.101679	pectinesterase [Prevotella ruminicola]_x0001_ADE82952.1 putative pectinesterase [Prevotella ruminicola 23]
Meta_PME	loc_107190403:1-919	918	0	0	0	0	0	0	0	0	0	6	0	0	0	0	0	1	0	0	0	36	43	20.0935	0.0218883	pectinesterase [Prevotella sp. MA2016]
Meta_PME	loc_107191453:1-433	432	0	0	0	0	0	0	0	0	0	0	0	0	0	1	0	0	0	0	0	0	1	0.46729	0.00108169	pectinesterase [Prevotella bryantii]_x0001_EFI73369.1 pectinesterase domain protein [Prevotella bryantii B14]
Meta_PME	loc_107192966:1-553	552	6	30	261	114	183	35	2	52	48	26	2	7	7	7	5	22	17	0	9	179	1012	472.897	0.856698	MULTISPECIES: hypothetical protein [Bacteroides]
Meta_PME	loc_107194696:1-1018	1017	216	5	365	284	8	130	3	12	433	474	294	28	0	80	0	39	384	290	4	929	3978	1858.88	1.82781	pectinesterase [Prevotella bryantii]
Meta_PME	loc_107202373:2-905	903	0	0	0	0	11	0	0	0	33	1	0	43	0	82	3	13	3	60	9	154	412	192.523	0.213204	silent information regulator protein Sir2 [Bacteroides sp. 3_1_33FAA]
Meta_PME	loc_107203639:49-1948	1899	15	1	29	28	0	3	0	5	0	37	29	2	0	8	0	3	27	4	0	362	553	258.411	0.136078	pectinesterase family [Prevotella sp. CAG:1124]
Meta_PME	loc_107204330:1-649	648	1	8	10	0	1	12	9	0	21	35	28	6	15	5	24	42	10	101	8	50	386	180.374	0.278355	hypothetical protein ST44_02570 [Prevotella sp. P5-119]
Meta_PME	loc_107206933:1-691	690	4	1	0	0	7	0	3	0	0	7	9	4	2	54	11	23	2	118	5	350	600	280.374	0.406339	G13-pect [uncultured Prevotella sp.]
Meta_PME	loc_107213554:291-558	267	0	0	0	0	0	0	0	0	0	0	0	0	0	0	0	0	0	0	0	0	0	0	0	MULTISPECIES: hypothetical protein [Prevotella]
Meta_PME	loc_107215677:2067-2313	246	0	0	2	1	0	1	0	0	0	2	0	1	1	1	0	0	0	0	6	63	78	36.4486	0.148165	glycosyl hydrolase family 88 [Bacteroides coprocola CAG:162]
Meta_PME	loc_107221566:0-831	831	0	0	8	0	11	0	0	0	50	2	5	39	0	65	28	11	2	60	15	296	592	276.636	0.332895	pectinesterase [Pseudopedobacter saltans]_x0001_ADY51045.1 Pectinesterase [Pseudopedobacter saltans DSM 12145]
Meta_PME	loc_107221586:0-552	552	0	0	0	7	0	0	0	0	13	8	32	52	3	18	0	0	20	70	32	131	386	180.374	0.326764	uncharacterized protein BN496_01823 [Bacteroides sp. CAG:144]
Meta_PME	loc_107222573:58-793	735	0	8	6	0	9	23	2	0	56	4	5	6	7	11	0	0	0	0	3	181	321	150	0.204082	pectinesterase [Prevotella bergensis]_x0001_EFA44044.1 Pectinesterase [Prevotella bergensis DSM 17361]
Meta_PME	loc_107226156:0-837	837	1	13	32	6	0	10	2	0	0	7	52	3	7	15	13	7	25	0	34	255	482	225.234	0.269096	hypothetical protein ACU52_06250 [Prevotella sp. 109]
Meta_PME	loc_107227927:2-308	306	0	0	0	0	0	0	0	0	0	0	0	0	0	0	0	0	0	0	0	0	0	0	0	pectinesterase [Prevotella ruminicola]_x0001_ADE82952.1 putative pectinesterase [Prevotella ruminicola 23]
Meta_PME	loc_107229667:69-1044	975	0	1	1	0	17	31	1	0	43	2	4	46	0	84	12	12	2	90	17	261	624	291.589	0.299065	pectinesterase [Prevotella oryzae]_x0001_EXG77731.1 pectin methylesterase [Prevotella oryzae DSM 17970]
Meta_PME	loc_107232803:0-573	573	0	6	0	0	0	2	4	1	2	2	1	4	0	4	3	4	3	0	0	31	67	31.3084	0.0546395	pectinesterase family [Prevotella sp. CAG:732]
Meta_PME	loc_107232812:0-345	345	0	2	13	0	2	5	0	0	43	1	1	4	7	10	0	0	0	0	3	94	185	86.4486	0.250576	pectinesterase [Prevotella sp. RM4]
Meta_PME	loc_107233322:1049-2447	1398	1	2	102	3	3	127	4	6	0	85	17	5	0	1	0	13	15	39	0	669	1092	510.28	0.365007	pectinesterase [Prevotella bryantii]
Meta_PME	loc_107234373:1-673	672	0	0	0	0	0	0	0	1	0	0	0	0	0	0	0	0	0	0	0	0	1	0.46729	0.000695372	hypothetical protein ST45_11950 [Prevotella sp. P5-125]
Meta_PME	loc_107237043:1-208	207	0	0	0	0	0	0	0	0	0	0	0	0	0	0	0	0	0	0	0	0	0	0	0	pectinesterase [Prevotella ruminicola]
Meta_PME	loc_107238178:1-508	507	0	0	1	0	0	0	0	0	0	0	0	0	0	0	0	1	0	0	0	0	2	0.934579	0.00184335	hypothetical protein [Prevotella sp. AGR2160]
Meta_PME	loc_107239303:2-485	483	0	0	0	0	0	0	0	0	0	12	0	0	0	0	1	0	0	30	0	75	118	55.1402	0.114162	putative pectinesterase [Prevotella ruminicola 23]
Meta_PME	loc_107240494:229-661	432	0	1	0	0	0	0	1	0	0	0	0	0	0	0	0	0	0	0	0	0	2	0.934579	0.00216338	pectinesterase [Prevotella sp. RM4]
Meta_PME	loc_107241723:1-661	660	1	0	5	2	0	0	0	1	0	8	84	0	0	3	0	0	9	4	3	88	208	97.1963	0.147267	putative pectinesterase [Prevotella sp. CAG:604]
Meta_PME	loc_107242099:0-1398	1398	8	0	165	0	12	16	0	0	0	299	23	110	0	89	0	52	669	587	16	694	2740	1280.37	0.915861	uncharacterized protein BN465_01698 [Prevotella sp. CAG:1092]
Meta_PME	loc_107242556:264-816	552	0	0	0	0	0	0	0	0	0	0	0	0	0	0	0	0	0	0	0	0	0	0	0	MULTISPECIES: hypothetical protein [Bacteroides]
Meta_PME	loc_107243026:2-677	675	0	0	3	0	16	34	0	0	42	0	6	72	0	82	4	28	7	83	18	187	582	271.963	0.402908	CHU large protein; candidate pectate lyase, polysaccharide lyase family 1 protein [Prevotella bryantii B14]
Meta_PME	loc_107243263:0-636	636	0	3	52	0	0	0	5	0	0	26	44	12	0	79	0	2	31	0	61	197	512	239.252	0.376183	pectinesterase family [Prevotella sp. CAG:592]
Meta_PME	loc_107246247:519-1236	717	0	0	1	0	0	0	0	0	0	1	2	0	0	0	0	0	0	0	0	0	4	1.86916	0.00260692	pectinesterase [Prevotella sp. RM4]
Meta_PME	loc_107246712:0-498	498	0	1	58	4	0	10	1	2	0	11	0	3	0	1	0	5	0	57	2	99	254	118.692	0.238337	hypothetical protein [Prevotella bergensis]_x0001_EFA44047.1 Pectinesterase [Prevotella bergensis DSM 17361]
Meta_PME	loc_107247029:166-2158	1992	20	0	88	68	1	10	0	18	6	14	75	0	0	25	0	1	22	9	0	235	592	276.636	0.138873	G13-pect [uncultured Prevotella sp.]
Meta_PME	loc_107249551:2-734	732	0	0	0	0	0	0	0	0	0	0	0	0	0	0	0	0	1	0	0	0	1	0.46729	0.000638374	uncharacterized protein BN458_01809 [Prevotella sp. CAG:1058]
Meta_PME	loc_107254209:2-719	717	2	20	19	0	7	15	19	0	6	10	72	24	11	102	91	104	20	9	39	419	989	462.15	0.64456	pectinesterase [Prevotella sp. P5-60]
Meta_PME	loc_107254293:395-938	543	15	0	1	0	0	0	0	1	0	0	17	0	0	0	0	0	7	1	0	17	59	27.5701	0.0507737	pectinesterase domain protein [Prevotella sp. CAG:1058]
Meta_PME	loc_107256529:1-739	738	0	0	0	0	0	0	0	0	0	0	0	0	0	0	0	0	2	0	0	0	2	0.934579	0.00126637	MULTISPECIES: hypothetical protein [Bacteroides]
Meta_PME	loc_107260071:0-336	336	0	0	0	0	0	0	0	0	0	0	0	0	0	0	0	0	0	0	0	0	0	0	0	pectinesterase [Prevotella sp. FD3004]
Meta_PME	loc_107261972:2-860	858	0	0	0	0	0	0	0	0	0	0	0	13	0	6	0	1	22	18	1	59	120	56.0748	0.0653552	MULTISPECIES: hypothetical protein [Bacteroides]
Meta_PME	loc_107264850:0-3201	3201	12	4	272	0	12	521	6	20	0	283	301	20	2	0	0	0	30	27	0	2398	3908	1826.17	0.570499	uncharacterized protein BN458_01809 [Prevotella sp. CAG:1058]
Meta_PME	loc_107265329:2-506	504	36	9	2	6	9	1	11	0	5	14	2	0	2	7	1	8	1	0	0	34	148	69.1589	0.13722	pectinesterase [Prevotella sp. RM4]
Meta_PME	loc_107265330:0-384	384	11	5	3	5	6	3	8	2	1	5	1	1	0	7	1	2	2	0	2	5	70	32.7103	0.085183	pectinesterase [Prevotella ruminicola]
Meta_PME	loc_107265923:0-198	198	0	0	0	0	0	0	0	0	0	0	0	0	0	0	0	0	0	0	0	0	0	0	0	pectinesterase [Actinoplanes rectilineatus]
Meta_PME	loc_107266079:0-480	480	0	0	0	0	0	0	0	0	1	0	0	0	0	0	0	0	15	23	0	35	74	34.5794	0.0720405	MULTISPECIES: hypothetical protein [Bacteroides]
Meta_PME	loc_107268462:2-578	576	0	0	0	0	8	0	0	0	0	2	3	5	0	29	2	2	0	43	4	195	293	136.916	0.237701	pectinesterase family [Prevotella sp. CAG:592]
Meta_PME	loc_107272075:1-499	498	13	2	16	11	0	3	0	1	15	23	8	3	0	12	0	1	11	9	0	79	207	96.729	0.194235	hypothetical protein [Bacteroides salyersiae]_x0001_EOA50653.1 hypothetical protein HMPREF1532_01706 [Bacteroides salyersiae WAL 10018 = DSM 18765 = JCM 12988]
Meta_PME	loc_107277785:75-720	645	8	8	6	0	24	36	0	11	1	1	0	0	28	2	8	4	0	0	0	2	139	64.9533	0.100703	MULTISPECIES: hypothetical protein [Prevotella]
Meta_PME	loc_107279940:2-2372	2370	121	8	347	8	4	40	0	27	4	42	219	0	0	16	0	11	106	20	2	413	1388	648.598	0.27367	MULTISPECIES: hypothetical protein [Bacteroides]
Meta_PME	loc_107281219:0-672	672	0	0	0	0	0	0	0	0	0	0	0	0	0	0	0	0	0	0	0	0	0	0	0	hypothetical protein [Bacteroides nordii]_x0001_EIY54246.1 hypothetical protein HMPREF1068_00473 [Bacteroides nordii CL02T12C05]
Meta_PME	loc_107282042:0-621	621	0	0	4	0	0	0	0	0	3	1	0	4	0	7	0	3	3	61	0	140	226	105.607	0.17006	hypothetical protein [Bacteroides nordii]_x0001_EIY54246.1 hypothetical protein HMPREF1068_00473 [Bacteroides nordii CL02T12C05]
Meta_PME	loc_107282268:681-4953	4272	20	0	279	0	24	558	3	14	0	172	21	4	0	0	0	7	29	134	0	3357	4622	2159.81	0.505574	MULTISPECIES: hypothetical protein [Bacteroides]
Meta_PME	loc_107285066:1518-2424	906	9	4	5	4	7	2	0	2	9	0	0	0	5	0	1	12	10	34	0	922	1026	479.439	0.529182	pectinesterase [Clostridium sp. CAG:307]
Meta_PME	loc_107291081:1-382	381	0	135	21	7	11	192	37	15	40	24	11	123	19	173	58	442	38	0	312	203	1861	869.626	2.28248	pectinesterase [Prevotella ruminicola]_x0001_ADE82952.1 putative pectinesterase [Prevotella ruminicola 23]
Meta_PME	loc_107291186:2-989	987	17	0	123	1	0	118	0	17	0	17	78	4	0	3	0	31	43	52	0	719	1223	571.495	0.579023	uncharacterized protein BN465_01698 [Prevotella sp. CAG:1092]
Meta_PME	loc_107292772:0-1056	1056	0	0	1	0	0	0	0	0	0	0	0	1	0	0	0	0	2	4	0	0	8	3.73832	0.00354007	CHU large protein; candidate pectate lyase, polysaccharide lyase family 1 protein [Prevotella bryantii B14]
Meta_PME	loc_107292847:38-527	489	0	0	7	0	3	2	0	0	2	0	4	18	0	28	0	11	103	152	3	159	492	229.907	0.470157	pectinesterase domain protein [Prevotella sp. CAG:1185]
Meta_PME	loc_107293401:672-1935	1263	1	21	1	19	42	10	1	1	121	81	7	18	23	44	9	46	17	73	18	974	1527	713.551	0.564965	pectate lyase [Bacteroides salanitronis DSM 18170]
Meta_PME	loc_107293497:2-581	579	0	0	0	5	0	0	0	0	0	5	12	8	1	31	15	24	11	0	31	94	237	110.748	0.191274	pectinesterase domain protein [Prevotella sp. CAG:1092]
Meta_PME	loc_107296450:1-337	336	0	3	0	0	0	2	0	0	4	1	0	0	0	0	0	1	0	3	0	0	14	6.54206	0.0194704	pectinesterase [Prevotella sp. FD3004]
Meta_PME	loc_107296926:0-1452	1452	7	3	172	0	9	278	0	13	0	162	151	15	0	0	0	52	56	59	3	1144	2124	992.523	0.683556	putative pectinesterase [Prevotella sp. CAG:1124]
Meta_PME	loc_107298300:0-2061	2061	212	9	582	336	15	524	4	63	648	1014	564	38	0	104	0	128	359	465	5	2145	7215	3371.5	1.63585	hypothetical protein [Bacteroides salyersiae]
Meta_PME	loc_107299066:1-490	489	0	0	0	0	0	0	0	0	0	0	0	0	0	0	0	0	0	2	0	23	25	11.6822	0.0238901	pectinesterase domain protein [Prevotella sp. CAG:1185]
Meta_PME	loc_107299275:0-846	846	27	2	0	7	73	1	11	0	5	17	0	2	13	12	7	22	30	18	0	326	573	267.757	0.316498	pectinesterase [Ruminococcus albus]_x0001_EGC02591.1 Pectinesterase [Ruminococcus albus 8]
Meta_PME	loc_107300372:231-420	189	2	0	0	1	4	2	0	0	0	3	0	0	1	2	0	3	0	1	0	24	43	20.0935	0.106315	hypothetical protein [Lachnospiraceae bacterium C6A11]
Meta_PME	loc_107300596:0-477	477	2	0	8	0	0	14	0	3	0	2	18	3	0	0	0	5	7	6	0	131	199	92.9907	0.194949	uncharacterized protein BN465_01698 [Prevotella sp. CAG:1092]
Meta_PME	loc_107302251:1-337	336	0	0	0	0	0	0	0	0	0	0	0	0	0	0	1	0	0	0	0	0	1	0.46729	0.00139074	pectinesterase domain protein [Prevotella sp. CAG:1124]
Meta_PME	loc_107306995:1-385	384	17	15	4	5	10	4	14	5	7	13	2	1	2	13	4	1	2	0	0	137	256	119.626	0.311526	pectinesterase [Prevotella ruminicola]
Meta_PME	loc_107308680:1-304	303	0	0	0	0	0	0	0	0	0	0	0	0	0	0	0	0	0	0	0	0	0	0	0	pectate lyase [Bacteroides salanitronis DSM 18170]
Meta_PME	loc_107309163:1-670	669	4	0	25	0	6	6	0	0	0	4	0	11	0	10	0	9	22	170	0	49	316	147.664	0.220723	hypothetical protein ST44_02570 [Prevotella sp. P5-119]
Meta_PME	loc_107309620:0-381	381	0	0	1	0	0	0	0	0	0	0	0	2	0	1	0	1	1	3	0	15	24	11.215	0.0294356	MULTISPECIES: hypothetical protein [Bacteroides]
Meta_PME	loc_107310243:0-756	756	8	0	80	0	0	106	2	11	0	77	89	6	0	0	0	28	19	28	2	507	963	450	0.595238	pectinesterase [Prevotella ruminicola]_x0001_ADE82952.1 putative pectinesterase [Prevotella ruminicola 23]
Meta_PME	loc_107311644:231-420	189	0	0	0	0	2	0	0	0	1	0	0	0	11	0	0	1	0	4	0	2	21	9.81308	0.0519211	hypothetical protein [Lachnospiraceae bacterium C6A11]
Meta_PME	loc_107313070:0-300	300	0	1	0	1	0	9	0	0	0	0	1	0	1	3	0	2	0	0	1	5	24	11.215	0.0373832	pectinesterase [Prevotella ruminicola]_x0001_ADE82952.1 putative pectinesterase [Prevotella ruminicola 23]
Meta_PME	loc_107316026:0-300	300	0	0	0	1	0	0	0	0	0	4	6	2	0	16	15	24	15	0	5	12	100	46.729	0.155763	pectate lyase [Bacteroides salanitronis DSM 18170]
Meta_PME	loc_107317008:2-371	369	0	0	0	0	0	0	0	0	0	0	3	14	0	8	0	4	3	5	3	72	112	52.3364	0.141833	G13-pect [uncultured Prevotella sp.]
Meta_PME	loc_107317597:18-2343	2325	9	0	157	0	15	269	4	16	0	164	144	16	0	0	0	63	62	41	0	1128	2088	975.701	0.419656	CHU large protein; candidate pectate lyase, polysaccharide lyase family 1 protein [Prevotella bryantii B14]
Meta_PME	loc_107318698:0-333	333	0	4	8	0	9	42	5	3	4	1	0	2	1	2	9	17	0	0	5	102	214	100	0.3003	pectinesterase [Prevotella ruminicola]_x0001_ADE82952.1 putative pectinesterase [Prevotella ruminicola 23]
Meta_PME	loc_107321629:0-444	444	0	0	0	2	0	0	0	0	0	0	6	5	0	4	7	6	2	0	14	35	81	37.8505	0.0852488	pectinesterase [Prevotella sp. P4-65]
Meta_PME	loc_107322015:0-306	306	0	0	0	0	0	0	0	0	0	0	0	0	0	0	0	0	0	0	0	0	0	0	0	silent information regulator protein Sir2 [Bacteroides intestinalis]_x0001_KXT43974.1 pectate lyase [Bacteroides intestinalis]
Meta_PME	loc_107322572:0-489	489	0	0	0	0	0	0	0	0	0	0	2	0	0	0	4	0	0	0	0	14	20	9.34579	0.0191121	uncharacterized protein BN496_01823 [Bacteroides sp. CAG:144]
Meta_PME	loc_107324999:0-477	477	2	14	3	0	5	4	5	8	0	7	4	2	0	18	4	16	8	12	0	50	162	75.7009	0.158702	putative pectin methylesterase [Populus tremula x Populus tremuloides]
Meta_PME	loc_107332470:0-462	462	0	0	0	0	0	0	0	0	0	0	2	0	0	1	0	3	0	0	0	0	6	2.80374	0.0060687	pectinesterase [Prevotella bryantii]_x0001_EFI71086.1 pectinesterase family [Prevotella bryantii B14]
Meta_PME	loc_107333713:0-408	408	0	0	0	0	0	0	2	0	0	0	0	1	0	1	3	2	0	0	0	0	9	4.20561	0.0103079	pectinesterase [Prevotella sp. P5-60]
Meta_PME	loc_107334503:1-334	333	0	0	0	7	0	2	0	0	0	10	3	2	0	12	15	7	1	0	2	141	202	94.3925	0.283461	pectinesterase domain protein [Prevotella sp. CAG:1124]
Meta_PME	loc_107335950:0-366	366	0	0	0	0	0	0	0	0	0	0	0	0	0	0	0	1	0	3	0	105	109	50.9346	0.139166	pectinesterase [Prevotella sp. RM4]
Meta_PME	loc_107336618:1-301	300	0	0	0	0	0	0	0	0	0	0	0	0	0	0	0	0	0	0	0	0	0	0	0	hypothetical protein [Prevotella sp. P5-119]
Meta_PME	loc_107336949:36-312	276	0	0	2	19	0	0	0	0	0	10	7	1	0	5	10	13	0	0	0	217	284	132.71	0.480834	pectinesterase [Prevotella sp. FD3004]
Meta_PME	loc_107337106:1-325	324	0	0	0	0	0	0	0	0	0	0	0	0	0	0	0	0	0	0	0	1	1	0.46729	0.00144225	pectinesterase family [Prevotella sp. CAG:1185]
Meta_PME	loc_107338008:0-408	408	0	0	0	0	0	0	0	0	0	0	3	3	0	4	7	0	0	0	0	0	17	7.94393	0.0194704	pectinesterase [Prevotella sp. P4-76]
Meta_PME	loc_107338399:0-300	300	0	0	0	0	0	0	0	0	0	0	0	0	0	0	0	0	0	0	0	0	0	0	0	hypothetical protein [Prevotella sp. P5-119]
Meta_PME	loc_107339345:2-299	297	0	0	0	0	0	0	0	0	0	0	0	0	0	2	1	0	0	1	0	52	56	26.1682	0.0881085	pectinesterase [Prevotella sp. CAG:592]
Meta_PME	loc_107339356:1-301	300	0	0	0	0	0	0	0	0	0	0	0	0	0	5	0	0	0	6	0	38	49	22.8972	0.076324	pectinesterase [Prevotella sp. CAG:1185]
Meta_PME	loc_107340618:0-189	189	0	0	0	0	0	0	0	0	0	0	0	0	0	0	0	0	0	0	0	0	0	0	0	MULTISPECIES: pectinesterase [Streptomyces]_x0001_KPC79215.1 pectin esterase [Streptomyces sp. NRRL S-4]
Meta_PME	loc_107341564:1-301	300	0	0	0	0	0	0	0	0	0	0	0	0	0	0	0	0	0	0	0	0	0	0	0	pectinesterase [Prevotella sp. CAG:1185]
Meta_PME	loc_107351384:2190-3171	981	4	6	29	1080	0	5	5	0	12	6	17	9	23	13	5	8	218	6	52	104	1602	748.598	0.763097	pectinesterase domain protein [Prevotella sp. CAG:1092]
Meta_PME	loc_107351499:1975-3610	1635	0	1	6	2913	0	0	1	7	0	57	1	46	5	0	51	11	4	0	15	27	3145	1469.63	0.898854	putative uncharacterized protein [Prevotella sp. CAG:1092]
Meta_PME	loc_107352325:1142-3941	2799	0	0	30	3247	0	17	0	0	2	2	6	112	0	42	0	2	103	61	8	97	3729	1742.52	0.622552	putative uncharacterized protein [Prevotella sp. CAG:1092]
Meta_PME	loc_107352543:704-5816	5112	982	20	898	3187	14	152	14	63	65	1365	668	23	10	134	10	88	306	106	22	461	8588	4013.08	0.785032	G13-pect [uncultured Prevotella sp.]
Meta_PME	loc_107353535:362-2924	2562	4	12	34	452	0	11	1	0	47	7	59	7	41	14	17	8	114	0	33	47	908	424.299	0.165612	hypothetical protein [Prevotella sp. 109]
Meta_PME	loc_107354092:1265-5258	3993	67	6	45	4646	2	2	0	13	8	738	279	0	0	71	0	8	87	16	5	158	6151	2874.3	0.719834	multimodular carbohydrate-active enzyme [Eubacterium sp. CAG:274]
Meta_PME	loc_107354906:2-980	978	14	68	1	2379	0	0	73	0	141	3	2	41	9	7	38	0	0	0	2	2	2780	1299.07	1.32829	hypothetical protein [Butyrivibrio proteoclasticus]
Meta_PME	loc_107355482:1009-2218	1209	89	13	3	2623	15	3	23	0	39	2	0	20	7	5	28	4	7	0	0	3	2884	1347.66	1.11469	pectinesterase family [Prevotella sp. CAG:592]
Meta_PME	loc_107356959:2-1226	1224	6	111	41	487	0	7	924	0	165	30	3	3	0	0	8	11	0	0	0	12	1808	844.86	0.690245	pectinesterase [Prevotella copri]_x0001_EFB36932.1 Pectinesterase [Prevotella copri DSM 18205]
Meta_PME	loc_107358024:334-1330	996	3	0	11	710	11	2	0	0	4	8	0	0	6	0	3	6	1	4	0	0	769	359.346	0.360789	rhamnogalacturonan acetylesterase [Bacteroides graminisolvens DSM 19988 = JCM 15093]
Meta_PME	loc_107361290:1-313	312	1	14	29	348	0	12	0	0	36	13	45	6	53	10	9	5	83	1	33	4	702	328.037	1.0514	pectinesterase [Prevotella ruminicola]_x0001_ADE82952.1 putative pectinesterase [Prevotella ruminicola 23]
Meta_PME	loc_107366090:3677-5948	2271	34	0	52	902	0	13	0	13	0	50	101	0	0	46	0	8	38	10	4	87	1358	634.579	0.279427	pectinesterase domain protein [Prevotella sp. CAG:1058]
Meta_PME	loc_107366090:2636-3626	990	12	0	18	778	0	3	1	0	0	157	3	2	0	1	0	0	3	4	1	6	989	462.15	0.466818	pectinesterase family [Prevotella sp. CAG:1124]
Meta_PME	loc_107392985:1-442	441	1	0	0	290	0	1	2	6	4	13	3	0	0	0	4	2	2	1	3	7	339	158.411	0.359209	pectinesterase domain protein [Prevotella sp. CAG:1124]
Meta_PME	loc_107395397:333-1176	843	0	0	4	140	10	4	0	0	0	2	0	3	0	0	3	3	0	0	0	0	169	78.972	0.0936797	rhamnogalacturonan acetylesterase [Bacteroides graminisolvens DSM 19988 = JCM 15093]
Meta_PME	loc_107399155:0-873	873	0	0	0	3	0	0	0	0	0	0	0	0	1	0	0	0	0	0	2	0	6	2.80374	0.00321161	uncharacterized protein BN666_01854 [Bacteroides sp. CAG:462]
Meta_PME	loc_107402634:0-6528	6528	141	2	455	761	20	0	111	19	0	1266	0	0	0	0	0	0	0	2	0	0	2777	1297.66	0.198784	multimodular carbohydrate-active enzyme [Eubacterium sp. CAG:86]
Meta_PME	loc_107404544:2-740	738	19	15	7	124	43	33	12	22	5	8	11	17	62	20	113	28	0	11	8	6	564	263.551	0.357116	uncharacterized protein BN496_01823 [Bacteroides sp. CAG:144]
Meta_PME	loc_107404731:7586-8564	978	4	0	0	349	0	0	0	0	0	6	20	0	0	4	4	3	0	52	2	0	444	207.477	0.212144	pectinesterase [Prevotella ruminicola]_x0001_ADE82952.1 putative pectinesterase [Prevotella ruminicola 23]
Meta_PME	loc_107405240:300-627	327	0	4	0	2	4	2	0	1	44	12	2	1	2	32	3	28	3	14	9	16	179	83.6449	0.255795	pectinesterase [Prevotella sp. RM4]
Meta_PME	loc_107407195:1-571	570	0	62	1	110	0	0	1	0	20	10	4	0	9	6	9	36	2	3	7	1	281	131.308	0.230366	pectinesterase domain protein [Prevotella sp. CAG:1124]
Meta_PME	loc_107407625:2-1379	1377	12	0	0	406	0	0	0	0	1	18	15	2	0	0	13	1	0	85	2	2	557	260.28	0.18902	G13-pect [uncultured Prevotella sp.]
Meta_PME	loc_107408709:1547-4847	3300	23	0	0	1355	25	1	0	5	0	2	85	1	1	1	3	5	0	1	3	0	1511	706.075	0.213962	pectate lyase [Ruminococcus flavefaciens]
Meta_PME	loc_107409016:391-5302	4911	445	46	1	1489	2	0	21	0	6	96	39	377	19	610	253	8	19	371	136	102	4040	1887.85	0.384413	pectinesterase family [Prevotella sp. CAG:1185]
Meta_PME	loc_107411647:1-964	963	10	107	118	696	0	14	599	1	420	144	1	12	0	0	3	21	0	0	0	47	2193	1024.77	1.06414	hypothetical protein [Prevotella sp. P5-60]
Meta_PME	loc_107414111:1-844	843	0	0	8	150	74	2	0	0	0	8	12	2	6	0	2	13	3	9	2	0	291	135.981	0.161306	pectinesterase [Prevotella bryantii]
Meta_PME	loc_107414585:2-857	855	7	152	89	530	0	8	36	0	89	40	0	0	2	0	0	18	0	0	0	36	1007	470.561	0.550363	MULTISPECIES: hypothetical protein [Bacteroides]
Meta_PME	loc_107415300:1-2101	2100	22	0	0	772	0	0	0	0	220	262	0	0	60	0	0	2	1	0	0	0	1339	625.701	0.297953	putative uncharacterized protein [Prevotella sp. CAG:1092]
Meta_PME	loc_107416766:904-3244	2340	36	0	0	1052	2	0	0	0	246	877	12	24	107	3	2	3	13	22	43	43	2485	1161.21	0.496246	CHU large protein; candidate pectate lyase, polysaccharide lyase family 1 protein [Prevotella bryantii B14]
Meta_PME	loc_107416766:1-898	897	11	0	0	252	0	0	0	0	39	109	0	2	17	0	0	0	6	3	1	18	458	214.019	0.238594	pectinesterase family [Prevotella sp. CAG:1124]
Meta_PME	loc_107418249:1-889	888	14	30	7	201	0	63	0	12	35	51	6	3	37	0	11	103	13	0	5	9	600	280.374	0.315736	pectinesterase [Prevotella sp. RM4]
Meta_PME	loc_107420170:406-3076	2670	2	218	101	761	0	2	2765	6	727	242	3	8	0	0	4	17	0	0	3	58	4917	2297.66	0.860548	putative uncharacterized protein [Prevotella sp. CAG:1092]
[truncated: 734 more rows]

## Sheet: 1C PME MT
Supplementary Table 1C. Metatranscriptome abundance of PME transcripts of genes identified from the combined metagenome/metatranscriptome and Hungate1000 datasets.
Source	ORF	length	Rank1	Rank2	Rank4	Rank5	Rank6	Rank7	Rank8	Rank10	Rank12	Rank13	Rank33	Rank34	Rank36	Rank38	Rank39	Rank42	Rank43	Rank44	Rank45	Rank46	Total	RPM	RPMK	Top blast description
PME transcripts of genes identified in combined metagenome/metatranscriptome
Meta_PME	loc_100017883:1-301	300	0	0	0	0	0	0	0	4	0	0	0	1	12	0	6	2	0	0	0	0	25	34.2466	0.114155	MULTISPECIES: hypothetical protein [Prevotella]
Meta_PME	loc_100036201:106-301	195	0	0	0	0	0	0	0	0	0	0	0	0	0	0	0	0	0	0	0	0	0	0	0	MULTISPECIES: hypothetical protein [Prevotella]
Meta_PME	loc_100041024:0-300	300	0	0	0	0	0	0	0	0	0	0	0	0	0	0	0	2	0	0	0	0	2	2.73973	0.00913242	pectate lyase [Ruminococcus flavefaciens]
Meta_PME	loc_100043944:0-300	300	16	37	0	1	0	21	4	0	0	0	50	3	1	1	0	58	67	0	1	0	260	356.164	1.18721	hypothetical protein [Ruminococcus flavefaciens]
Meta_PME	loc_100046557:2-326	324	0	0	0	3	0	0	0	0	0	4	0	1	0	4	4	7	0	0	0	7	30	41.0959	0.126839	pectinesterase family [Prevotella sp. CAG:1185]
Meta_PME	loc_100046758:1-208	207	0	0	0	0	0	0	0	0	0	0	0	0	0	0	0	0	0	0	0	8	8	10.9589	0.0529416	pectinesterase [Prevotella sp. RM4]
Meta_PME	loc_100052971:0-639	639	0	0	0	0	0	0	0	0	0	0	2	0	0	2	0	3	30	40	8	14	99	135.616	0.212232	MULTISPECIES: hypothetical protein [Bacteroides]
Meta_PME	loc_100090502:0-300	300	0	0	0	0	46	0	0	0	2	2	0	0	22	0	0	0	0	0	0	0	72	98.6301	0.328767	pectinesterase [Prevotella sp. RM4]
Meta_PME	loc_100095665:0-522	522	0	2	11	4	6	0	27	54	3	0	0	0	4	6	0	0	0	1	0	0	118	161.644	0.309663	pectinesterase domain protein [Prevotella sp. CAG:1124]
Meta_PME	loc_100100657:1-301	300	2	0	0	3	0	0	0	0	0	0	0	0	0	0	0	1	0	0	0	2	8	10.9589	0.0365297	pectinesterase [Prevotella paludivivens]
Meta_PME	loc_100104278:0-309	309	0	0	0	0	0	0	0	0	0	3	0	0	0	0	0	2	2	0	1	4	12	16.4384	0.0531986	pectinesterase [Prevotella sp. FD3004]
Meta_PME	loc_100110812:0-300	300	0	0	7	0	0	0	42	0	2	0	0	0	0	0	0	0	0	0	2	0	53	72.6027	0.242009	pectinesterase [Prevotella ruminicola]
Meta_PME	loc_100122772:0-300	300	0	2	0	0	0	0	0	0	0	0	0	0	0	0	0	2	0	0	0	0	4	5.47945	0.0182648	hypothetical protein [Ruminococcus flavefaciens]
Meta_PME	loc_100127560:1-463	462	49	76	0	7	1	83	0	0	0	0	244	2	3	0	6	370	244	0	0	0	1085	1486.3	3.2171	hypothetical protein [Ruminococcus flavefaciens]_x0001_EWM52494.1 hypothetical protein RF007C_08120 [Ruminococcus flavefaciens 007c]
Meta_PME	loc_100136921:2-308	306	0	0	0	14	0	8	2	0	1	22	7	2	0	0	0	4	0	2	0	49	111	152.055	0.496911	uncharacterized protein BN465_01698 [Prevotella sp. CAG:1092]
Meta_PME	loc_100150869:0-462	462	41	89	0	13	1	60	1	0	0	0	150	0	4	1	0	264	153	0	2	0	779	1067.12	2.30979	hypothetical protein [Ruminococcus flavefaciens]_x0001_EWM52494.1 hypothetical protein RF007C_08120 [Ruminococcus flavefaciens 007c]
Meta_PME	loc_100162977:1-433	432	8	0	0	0	0	0	0	0	0	0	0	0	0	0	0	0	1	0	0	0	9	12.3288	0.0285388	pectinesterase domain protein [Prevotella sp. CAG:1124]
Meta_PME	loc_100163756:0-330	330	2	0	1	0	0	0	0	0	0	0	0	0	0	0	0	15	0	0	1	0	19	26.0274	0.0788709	pectinesterase [Prevotella oryzae]_x0001_EXG77731.1 pectin methylesterase [Prevotella oryzae DSM 17970]
Meta_PME	loc_100163757:0-372	372	0	0	0	3	0	0	0	0	0	0	0	0	0	1	9	0	1	0	0	0	14	19.1781	0.051554	pectinesterase domain protein [Prevotella sp. CAG:1320]
Meta_PME	loc_100166824:0-300	300	0	0	0	0	1	0	0	0	0	3	0	0	0	0	7	0	0	0	1	0	12	16.4384	0.0547945	pectinesterase [Prevotella sp. CAG:592]
Meta_PME	loc_100169755:2-299	297	0	0	0	0	0	0	0	0	0	0	0	0	1	0	0	1	0	2	0	0	4	5.47945	0.0184493	hypothetical protein [Lachnospira multipara]
Meta_PME	loc_100175985:0-324	324	0	1	0	0	0	0	1	0	0	0	0	0	0	4	0	0	2	0	1	9	18	24.6575	0.0761035	pectinesterase [Prevotella ruminicola]_x0001_ADE82952.1 putative pectinesterase [Prevotella ruminicola 23]
Meta_PME	loc_100187313:1-301	300	3	6	0	0	0	3	2	0	0	0	7	0	0	0	0	18	12	0	1	0	52	71.2329	0.237443	hypothetical protein [Ruminococcus flavefaciens]
Meta_PME	loc_100198920:1-313	312	1	0	0	0	0	0	0	0	0	0	0	0	0	2	4	0	0	0	4	0	11	15.0685	0.0482965	MULTISPECIES: pectin methylesterase [Chryseobacterium]_x0001_EJL70007.1 pectin methylesterase [Chryseobacterium sp. CF314]
Meta_PME	loc_100206314:0-537	537	0	0	0	0	0	0	0	0	0	6	2	45	1	3	6	0	0	0	1	2	66	90.411	0.168363	pectinesterase [Prevotella sp. RM4]
Meta_PME	loc_100208879:1-301	300	2	0	0	0	0	0	6	0	2	2	0	0	2	0	0	13	2	0	2	0	31	42.4658	0.141553	pectinesterase [Prevotella ruminicola]
Meta_PME	loc_100208880:1-343	342	0	0	0	0	0	0	3	0	2	3	0	49	1	11	8	3	2	0	30	0	112	153.425	0.44861	pectinesterase [Prevotella sp. MA2016]
Meta_PME	loc_100212454:1-346	345	0	2	0	1	0	1	2	0	1	2	1	24	0	2	1	5	0	0	0	10	52	71.2329	0.206472	pectinesterase [Prevotella ruminicola]_x0001_ADE82952.1 putative pectinesterase [Prevotella ruminicola 23]
Meta_PME	loc_100213290:1-232	231	0	0	0	0	0	0	0	0	0	0	0	0	2	0	0	0	23	0	0	0	25	34.2466	0.148254	pectinesterase [Prevotella sp. MA2016]
Meta_PME	loc_100215021:1-301	300	0	0	0	3	5	0	0	0	0	8	1	0	1	0	0	9	0	0	1	2	30	41.0959	0.136986	hypothetical protein ST44_02570 [Prevotella sp. P5-119]
Meta_PME	loc_100215140:0-300	300	0	0	0	0	0	0	0	0	0	0	0	0	2	0	0	0	0	0	0	4	6	8.21918	0.0273973	pectinesterase [Prevotella sp. P5-60]_x0001_CDD05269.1 pectinesterase domain protein [Prevotella sp. CAG:592]_x0001_KIP56548.1 pectin esterase [Prevotella sp. P5-60]
Meta_PME	loc_100215716:1-301	300	0	19	0	0	0	1	0	0	11	0	0	0	4	0	0	6	0	0	0	4	45	61.6438	0.205479	pectinesterase [Prevotella sp. MA2016]
Meta_PME	loc_100215751:0-300	300	0	0	0	0	0	0	0	0	0	5	0	0	0	3	0	5	1	0	0	0	14	19.1781	0.0639269	pectinesterase [Prevotella ruminicola]
Meta_PME	loc_100219345:93-321	228	0	0	0	0	0	0	0	0	0	0	0	0	0	2	0	0	0	0	13	0	15	20.5479	0.0901226	pectinesterase [Prevotella sp. MA2016]
Meta_PME	loc_100229156:1-307	306	0	4	3	0	0	0	40	0	1	0	0	0	0	0	0	0	0	0	0	0	48	65.7534	0.21488	pectinesterase [Pseudopedobacter saltans]_x0001_ADY51045.1 Pectinesterase [Pseudopedobacter saltans DSM 12145]
Meta_PME	loc_100234427:39-303	264	0	0	0	0	0	6	0	0	6	16	0	2	0	17	0	0	0	0	2	7	56	76.7123	0.290577	pectinesterase [Prevotella sp. RM4]
Meta_PME	loc_100236286:1-301	300	2	0	0	1	0	0	0	0	17	3	3	11	0	0	0	7	0	0	0	2	46	63.0137	0.210046	pectinesterase [Prevotella sp. 109]_x0001_CCX68675.1 pectinesterase domain protein [Prevotella sp. CAG:255]_x0001_KOO67651.1 pectin esterase [Prevotella sp. 109]
Meta_PME	loc_100249995:1-478	477	0	11	5	20	29	9	7	6	56	33	89	170	21	182	95	458	129	0	13	258	1591	2179.45	4.56908	pectinesterase [Prevotella bryantii]_x0001_EFI71086.1 pectinesterase family [Prevotella bryantii B14]
Meta_PME	loc_100251683:1-301	300	0	0	1	0	0	1	0	0	0	0	0	0	17	23	13	37	1	0	58	6	157	215.068	0.716895	pectinesterase [Clostridium cellulovorans]
Meta_PME	loc_100261770:1-301	300	0	0	7	0	0	0	0	0	0	1	4	55	0	7	24	39	9	4	1	47	198	271.233	0.90411	pectinesterase [Prevotella sp. CAG:592]
Meta_PME	loc_100268340:1-292	291	0	0	0	0	0	0	0	0	6	0	0	0	0	0	0	0	0	0	0	0	6	8.21918	0.0282446	pectinesterase [Prevotella sp. MA2016]
Meta_PME	loc_100268750:0-552	552	6	0	0	26	0	0	0	0	6	7	27	0	0	1	0	0	24	0	1	4	102	139.726	0.253127	MULTISPECIES: hypothetical protein [Bacteroides]
Meta_PME	loc_100273860:0-300	300	0	0	0	0	3	0	0	0	1	2	0	0	0	0	4	11	0	0	0	2	23	31.5068	0.105023	pectinesterase domain protein [Prevotella sp. CAG:1124]
Meta_PME	loc_100276297:1-301	300	0	1	0	0	0	0	0	0	0	0	0	0	0	0	0	0	0	0	0	0	1	1.36986	0.00456621	hypothetical protein [Ruminococcus flavefaciens]
Meta_PME	loc_100278682:0-402	402	0	0	0	0	9	0	0	4	0	0	0	0	10	0	0	0	0	0	0	0	23	31.5068	0.0783752	MULTISPECIES: hypothetical protein [Prevotella]
Meta_PME	loc_100288800:0-339	339	2	0	2	0	2	0	1	1	0	0	0	2	4	0	2	2	43	0	0	2	63	86.3014	0.254576	G13-pect [uncultured Prevotella sp.]
Meta_PME	loc_100295658:1-664	663	2	0	0	0	0	0	0	0	0	2	0	0	0	15	0	3	4	43	4	24	97	132.877	0.200417	MULTISPECIES: hypothetical protein [Bacteroides]
Meta_PME	loc_100296188:0-300	300	0	0	0	0	0	0	0	0	0	0	2	0	0	4	0	0	0	0	31	0	37	50.6849	0.16895	pectinesterase [Prevotella sp. P6B4]
Meta_PME	loc_100298678:0-300	300	0	0	0	0	0	0	0	0	0	0	3	2	0	0	0	5	1	0	0	14	25	34.2466	0.114155	hypothetical protein ST44_02570 [Prevotella sp. P5-119]
Meta_PME	loc_100298866:0-387	387	0	0	0	0	0	0	0	0	0	2	0	0	0	8	0	0	0	0	41	0	51	69.863	0.180525	pectinesterase domain protein [Prevotella sp. CAG:1092]
Meta_PME	loc_100304705:2-386	384	0	0	0	2	0	0	0	8	4	0	0	0	11	0	4	2	2	2	0	0	35	47.9452	0.124857	MULTISPECIES: hypothetical protein [Prevotella]
Meta_PME	loc_100306280:0-300	300	0	4	0	0	0	2	0	0	3	0	0	0	4	0	0	0	0	0	0	0	13	17.8082	0.0593607	pectinesterase [Prevotella sp. P6B4]
Meta_PME	loc_100307456:0-324	324	0	6	0	1	0	5	6	2	4	0	7	15	3	2	3	9	0	0	0	16	79	108.219	0.33401	pectinesterase domain protein [Prevotella sp. CAG:1058]
Meta_PME	loc_100310610:162-300	138	0	0	0	0	0	0	0	0	0	0	0	0	0	0	0	0	0	0	0	0	0	0	0	pectinesterase [Prevotella sp. P5-60]_x0001_CDD05269.1 pectinesterase domain protein [Prevotella sp. CAG:592]_x0001_KIP56548.1 pectin esterase [Prevotella sp. P5-60]
Meta_PME	loc_100317152:1-301	300	0	18	0	0	5	11	0	2	22	0	0	0	7	2	0	0	0	1	0	0	68	93.1507	0.310502	pectinesterase [Prevotella ruminicola]
Meta_PME	loc_100319766:0-567	567	4	0	0	0	0	0	0	0	1	12	0	50	0	0	1	0	2	0	1	0	71	97.2603	0.171535	pectinesterase [Prevotella sp. RM4]
Meta_PME	loc_100323278:0-300	300	0	1	0	0	0	0	0	0	1	8	1	0	0	4	8	18	6	0	1	2	50	68.4932	0.228311	pectinesterase [Prevotella ruminicola]_x0001_ADE82952.1 putative pectinesterase [Prevotella ruminicola 23]
Meta_PME	loc_100335120:1-655	654	0	1	3	2	0	0	1	0	24	11	1	1	5	5	1	8	0	1	2	79	145	198.63	0.303716	pectinesterase domain protein [Prevotella sp. CAG:1092]
Meta_PME	loc_100337459:1-301	300	0	0	0	0	0	0	2	0	1	0	1	2	0	2	0	0	0	0	0	2	10	13.6986	0.0456621	hypothetical protein [Flavobacterium sp. CF136]_x0001_EJL66902.1 hypothetical protein PMI10_00482 [Flavobacterium sp. CF136]
Meta_PME	loc_100346672:0-300	300	0	8	0	0	0	2	0	0	8	0	0	0	2	0	0	0	0	0	0	0	20	27.3973	0.0913242	pectinesterase [Prevotella sp. P6B4]
Meta_PME	loc_100351464:2-299	297	24	106	0	10	1	85	5	0	0	0	95	2	0	0	0	136	100	0	0	0	564	772.603	2.60136	hypothetical protein [Ruminococcus flavefaciens]_x0001_EWM52494.1 hypothetical protein RF007C_08120 [Ruminococcus flavefaciens 007c]
Meta_PME	loc_100351980:1-301	300	0	0	0	0	0	0	0	0	0	0	0	0	0	0	0	1	0	0	0	0	1	1.36986	0.00456621	pectate lyase [Ruminococcus flavefaciens]
Meta_PME	loc_100377025:2-233	231	0	0	0	0	0	0	0	0	0	2	2	0	0	0	0	7	1	0	0	2	14	19.1781	0.083022	pectinesterase [Prevotella sp. RM4]
Meta_PME	loc_100379281:0-300	300	4	15	0	14	0	4	2	0	81	17	27	12	8	0	19	125	8	47	3	35	421	576.712	1.92237	pectinesterase [Prevotella bryantii]
Meta_PME	loc_100385164:15-300	285	0	3	0	0	0	0	0	2	1	0	0	0	1	0	0	1	0	0	1	0	9	12.3288	0.0432588	pectinesterase [Prevotella sp. MA2016]
Meta_PME	loc_100390155:1-271	270	0	0	0	0	0	3	0	0	0	0	0	0	0	0	0	2	0	0	0	0	5	6.84932	0.0253678	hypothetical protein [Ruminococcus flavefaciens]
Meta_PME	loc_100390170:1-829	828	0	42	71	43	65	17	53	7	273	123	126	1403	67	328	323	805	187	0	25	1212	5170	7082.19	8.55337	pectinesterase [Prevotella bryantii]_x0001_EFI71086.1 pectinesterase family [Prevotella bryantii B14]
Meta_PME	loc_100393387:0-627	627	0	46	0	46	2	111	32	25	42	14	82	26	24	116	208	480	25	6	39	126	1450	1986.3	3.16794	hypothetical protein [Prevotella bergensis]_x0001_EFA44047.1 Pectinesterase [Prevotella bergensis DSM 17361]
Meta_PME	loc_100393676:2-1955	1953	2	72	1	15	5	40	131	26	22	44	357	114	25	4044	3641	454	50	13	1437	513	11006	15076.7	7.71977	pectinesterase [Prevotella copri]_x0001_EFB36932.1 Pectinesterase [Prevotella copri DSM 18205]
Meta_PME	loc_100395864:36-5325	5289	54	34	14	268	21	1626	34	16	331	3129	672	980	170	2633	2220	14033	37	73	3185	838	30368	41600	7.86538	Pectinesterase [Bacteroidales bacterium KA00344]
Meta_PME	loc_100398659:0-669	669	14	65	1	122	6	69	13	13	287	241	117	40	300	25	200	502	51	368	38	277	2749	3765.75	5.62893	hypothetical protein ST44_02570 [Prevotella sp. P5-119]
Meta_PME	loc_100400655:1-568	567	10	9	2	8	3	0	9	0	0	4	2	2	1	7	18	13	3	6	17	2	116	158.904	0.280254	hypothetical protein [Bacteroides nordii]_x0001_EIY54246.1 hypothetical protein HMPREF1068_00473 [Bacteroides nordii CL02T12C05]
Meta_PME	loc_100403259:1-2836	2835	1566	462	122	4212	5302	17	119	6062	2631	265	109	392	15451	411	3729	625	1270	57	179	413	43394	59443.8	20.9678	putative uncharacterized protein [Prevotella sp. CAG:1092]
Meta_PME	loc_100406269:1-1444	1443	0	150	0	2	245	9	50	72	96	460	59	60	46	854	1493	746	149	0	165	62	4718	6463.01	4.47887	pectinesterase [Prevotella bryantii]_x0001_EFI71086.1 pectinesterase family [Prevotella bryantii B14]
Meta_PME	loc_100408512:2-1328	1326	0	0	45	25	36	0	0	56	0	582	227	226	40	182	834	122	8	0	985	648	4016	5501.37	4.14885	multimodular carbohydrate-active enzyme [Eubacterium sp. CAG:38]
Meta_PME	loc_100417242:2-1007	1005	65	23	11	304	29	13	4	11	76	414	180	1	4	137	187	72	82	8	21	185	1827	2502.74	2.49029	MULTISPECIES: hypothetical protein [Bacteroides]
Meta_PME	loc_100417411:2-1127	1125	2	5	0	292	0	2	33	8	4	152	98	71	8	302	29	44	16	8	11	1680	2765	3787.67	3.36682	G13-pect [uncultured Prevotella sp.]
Meta_PME	loc_100422746:0-2247	2247	18	6	4	8	0	0	6	8	37	8	4	4	15	6	12	49	8	159	8	2710	3070	4205.48	1.8716	hypothetical protein [Acholeplasma granularum]
Meta_PME	loc_100423529:2-980	978	0	0	0	8	0	2	1	0	4	130	17	0	1	47	0	26	315	147	40	541	1279	1752.05	1.79147	CHU large protein; candidate pectate lyase, polysaccharide lyase family 1 protein [Prevotella bryantii B14]
Meta_PME	loc_100427134:1-319	318	22	0	60	2	13	0	21	106	2	281	34	124	67	75	132	23	6	18	157	338	1481	2028.77	6.37977	pectinesterase [Eubacterium sp. CAG:248]
Meta_PME	loc_100427451:2-467	465	2	0	0	0	0	1	0	0	0	0	0	1	24	62	32	38	3	0	63	6	232	317.808	0.683459	pectate lyase [Ruminococcus albus]
Meta_PME	loc_100427796:1-1525	1524	0	0	100	2	2	2	3	0	6	55	42	1160	2	175	434	440	49	16	76	706	3270	4479.45	2.93927	pectinesterase [Prevotella sp. P5-119]
Meta_PME	loc_100429098:2-713	711	2	0	0	73	1	35	0	3	0	35	4	0	2	2	0	13	20	59	14	459	722	989.041	1.39106	hypothetical protein ST42_09280 [Prevotella sp. P4-76]
Meta_PME	loc_100433694:0-465	465	35	0	16	86	2	2	0	2	167	48	93	0	0	9	0	5	23	1	0	92	581	795.89	1.71159	MULTISPECIES: hypothetical protein [Bacteroides]
Meta_PME	loc_100434305:2-152	150	0	0	0	0	0	0	7	0	0	0	43	2	0	66	101	16	1	0	19	0	255	349.315	2.32877	Pectinesterase [Bacteroidales bacterium KA00344]
Meta_PME	loc_100435581:1-256	255	4	10	1	31	3	1	4	8	1	10	0	0	4	0	0	7	1	5	3	0	93	127.397	0.499597	hypothetical protein [Prevotella bergensis]_x0001_EFA44047.1 Pectinesterase [Prevotella bergensis DSM 17361]
Meta_PME	loc_100438971:1-787	786	0	0	0	0	6	0	0	0	4	26	10	0	0	38	0	13	330	103	20	109	659	902.74	1.14852	MULTISPECIES: hypothetical protein [Bacteroides]
Meta_PME	loc_100449021:2-431	429	4	0	2	51	0	0	0	4	2	2	3	0	0	4	0	21	6	99	27	96	321	439.726	1.025	MULTISPECIES: hypothetical protein [Bacteroides]
Meta_PME	loc_100451740:0-873	873	2	0	0	67	7	0	0	0	2	8	1	4	0	54	0	28	82	194	73	290	812	1112.33	1.27415	MULTISPECIES: hypothetical protein [Bacteroides]
Meta_PME	loc_100452654:2-722	720	0	0	0	0	2	0	0	0	9	2	2	0	0	18	0	11	14	75	32	152	317	434.247	0.60312	G13-pect [uncultured Prevotella sp.]
Meta_PME	loc_100454345:0-645	645	0	0	8	63	3	10	0	2	0	37	13	0	0	2	0	21	1	11	10	347	528	723.288	1.12138	pectinesterase [Prevotella copri]_x0001_EFB36932.1 Pectinesterase [Prevotella copri DSM 18205]
Meta_PME	loc_100454944:1-265	264	0	0	0	1	0	0	0	0	0	2	0	0	0	0	0	0	0	1	0	0	4	5.47945	0.0207555	pectinesterase [Prevotella copri]_x0001_EFB36932.1 Pectinesterase [Prevotella copri DSM 18205]
Meta_PME	loc_100455315:2-923	921	98	0	27	268	2	18	0	20	339	234	166	0	0	58	0	13	59	12	2	106	1422	1947.95	2.11503	pectinesterase family [Prevotella sp. CAG:592]
Meta_PME	loc_100456667:1-697	696	0	5	9	22	33	6	14	24	90	76	32	66	13	35	38	115	33	0	6	194	811	1110.96	1.59621	pectinesterase family [Prevotella sp. CAG:592]
Meta_PME	loc_100458889:2-323	321	5	0	0	13	0	2	0	1	0	0	10	0	0	0	0	0	5	6	1	25	68	93.1507	0.290189	uncharacterized protein BN465_01698 [Prevotella sp. CAG:1092]
Meta_PME	loc_100466745:1-1213	1212	0	0	5	0	0	0	0	0	16	12	118	391	0	66	10	0	17	135	186	338	1294	1772.6	1.46254	hypothetical protein [Prevotella bergensis]_x0001_EFA44047.1 Pectinesterase [Prevotella bergensis DSM 17361]
Meta_PME	loc_100471577:2-725	723	0	0	0	23	0	0	0	0	2	4	3	2	0	16	0	5	23	114	36	111	339	464.384	0.642301	MULTISPECIES: hypothetical protein [Bacteroides]
Meta_PME	loc_100476544:2-605	603	0	3	0	7	2	3	5	0	1	3	1	10	1	22	2	6	3	0	10	23	102	139.726	0.231718	pectinesterase [Prevotella sp. MA2016]
Meta_PME	loc_100476829:2-362	360	10	0	133	9	5	0	2	17	0	135	17	87	74	25	70	29	4	28	77	212	934	1279.45	3.55403	hypothetical protein [Catenibacterium mitsuokai]_x0001_EEF92652.1 Pectinesterase [Catenibacterium mitsuokai DSM 15897]
Meta_PME	loc_100479102:0-405	405	0	0	0	6	1	2	2	2	0	0	0	0	0	0	0	0	0	1	0	14	28	38.3562	0.0947066	uncharacterized protein BN465_01698 [Prevotella sp. CAG:1092]
Meta_PME	loc_100480777:0-186	186	0	0	0	0	0	6	0	0	0	0	0	0	0	0	6	0	0	0	1	0	13	17.8082	0.0957431	pectinesterase [Prevotella oryzae]_x0001_EXG77731.1 pectin methylesterase [Prevotella oryzae DSM 17970]
Meta_PME	loc_100481356:2-275	273	0	0	0	0	0	0	0	0	0	0	12	0	0	0	24	0	0	0	7	0	43	58.9041	0.215766	pectinesterase family [Prevotella sp. CAG:1124]
Meta_PME	loc_100482698:2-665	663	0	0	0	2	0	0	2	4	7	4	83	6	10	224	23	41	16	12	22	4	460	630.137	0.950433	hypothetical protein [Prevotella bergensis]_x0001_EFA44047.1 Pectinesterase [Prevotella bergensis DSM 17361]
Meta_PME	loc_100483999:1-592	591	4	3	0	0	0	0	7	0	7	23	0	15	4	43	20	23	7	0	56	17	229	313.699	0.530793	pectinesterase [Prevotella sp. FD3004]
Meta_PME	loc_100484846:2-296	294	0	0	0	0	0	0	0	0	2	7	0	2	2	8	2	75	0	0	17	2	117	160.274	0.54515	pectinesterase [Prevotella sp. CAG:592]
Meta_PME	loc_100485845:1-670	669	2	0	6	21	11	11	82	28	7	255	38	476	56	212	292	89	21	9	34	90	1740	2383.56	3.56287	G13-pect [uncultured Prevotella sp.]
Meta_PME	loc_100486125:1-193	192	0	0	0	0	2	0	0	0	0	0	0	4	1	2	8	0	1	0	0	0	18	24.6575	0.128425	pectinesterase [Prevotella sp. P6B4]
Meta_PME	loc_100486258:1-541	540	0	0	0	0	0	0	0	0	0	0	3	4	0	5	3	0	0	0	0	11	26	35.6164	0.0659564	hypothetical protein [Bacteroides nordii]_x0001_EIY54246.1 hypothetical protein HMPREF1068_00473 [Bacteroides nordii CL02T12C05]
Meta_PME	loc_100490336:2-314	312	0	0	0	0	0	0	0	0	0	0	0	0	0	0	0	1	0	2	0	78	81	110.959	0.355638	pectate disaccharide-lyase [Clostridium sp. CAG:307]
Meta_PME	loc_100493176:0-408	408	0	0	0	0	0	0	0	0	0	4	25	0	0	26	16	26	1	21	0	0	119	163.014	0.399543	hypothetical protein [Prevotella bergensis]_x0001_EFA44047.1 Pectinesterase [Prevotella bergensis DSM 17361]
Meta_PME	loc_100497466:2-335	333	0	0	0	10	0	5	0	0	2	56	13	10	3	37	12	128	0	0	12	16	304	416.438	1.25057	pectinesterase [Dysgonomonas gadei]_x0001_EGK01501.1 hypothetical protein HMPREF9455_02334 [Dysgonomonas gadei ATCC BAA-286]
Meta_PME	loc_100500293:2-377	375	0	0	15	6	0	2	0	0	33	13	2	6	12	12	0	20	0	4	0	22	147	201.37	0.536986	pectinesterase [Prevotella ruminicola]
Meta_PME	loc_100506823:0-324	324	0	0	0	1	0	0	0	0	0	0	1	0	1	0	5	1	3	0	0	0	12	16.4384	0.0507357	pectinesterase [Prevotella paludivivens]
Meta_PME	loc_100506905:2-218	216	0	0	2	0	0	0	0	0	0	0	0	1	0	4	4	7	2	0	0	3	23	31.5068	0.145865	MULTISPECIES: pectinesterase [Streptomyces]_x0001_KPC79215.1 pectin esterase [Streptomyces sp. NRRL S-4]
Meta_PME	loc_100508422:1-340	339	0	0	0	0	0	0	0	0	0	0	0	0	0	0	0	0	0	0	2	0	2	2.73973	0.00808179	pectinesterase [Prevotella sp. RM4]
Meta_PME	loc_100512080:0-441	441	31	0	1	0	0	3	0	6	98	4	0	0	0	37	67	25	0	0	15	2	289	395.89	0.897711	putative uncharacterized protein [Prevotella sp. CAG:1092]
Meta_PME	loc_100512721:2-191	189	0	0	0	0	0	0	0	0	0	0	0	0	0	0	0	0	0	0	0	4	4	5.47945	0.0289918	pectinesterase [Prevotella sp. 109]
Meta_PME	loc_100519495:1-151	150	0	0	0	0	0	0	0	0	0	0	0	0	0	0	0	0	0	1	0	0	1	1.36986	0.00913242	pectate lyase [Prevotella oris]_x0001_EFB33051.1 Pectinesterase [Prevotella oris F0302]
Meta_PME	loc_100519928:2-293	291	0	0	0	0	0	0	0	0	2	0	0	0	0	0	1	0	0	0	0	1	4	5.47945	0.0188297	pectinesterase domain protein [Prevotella sp. CAG:1092]
Meta_PME	loc_100520469:2-245	243	0	0	0	0	0	0	0	0	0	0	0	0	0	0	0	0	0	0	0	0	0	0	0	pectinesterase [Prevotella sp. MA2016]
Meta_PME	loc_100525620:0-222	222	0	0	0	0	0	0	0	0	0	0	2	1	0	0	0	0	0	0	0	0	3	4.10959	0.0185117	pectinesterase family [Prevotella sp. CAG:1185]
Meta_PME	loc_100528028:0-438	438	0	1	0	15	0	0	0	0	3	0	12	0	0	50	10	2	0	0	3	0	96	131.507	0.300244	pectinesterase family [Prevotella sp. CAG:732]
Meta_PME	loc_100528080:0-195	195	0	0	0	0	0	0	0	0	0	2	0	0	0	0	0	33	1	22	0	15	73	100	0.512821	hypothetical protein ST45_11950 [Prevotella sp. P5-125]
Meta_PME	loc_100529157:2-299	297	0	0	0	0	0	0	0	0	0	1	1	2	0	0	0	3	1	0	0	3	11	15.0685	0.0507357	CHU large protein; candidate pectate lyase, polysaccharide lyase family 1 protein [Prevotella bryantii B14]
Meta_PME	loc_100529863:0-354	354	0	0	0	0	1	0	4	0	2	4	6	9	1	15	6	0	2	2	115	18	185	253.425	0.715889	pectinesterase [Prevotella bryantii]
Meta_PME	loc_100532714:0-258	258	0	0	0	0	0	0	0	0	0	0	5	4	0	21	3	2	0	0	5	7	47	64.3836	0.249549	hypothetical protein [Bacteroides nordii]_x0001_EIY54246.1 hypothetical protein HMPREF1068_00473 [Bacteroides nordii CL02T12C05]
Meta_PME	loc_100543723:2-302	300	0	0	0	1	0	0	2	0	0	0	0	8	0	24	4	3	0	0	87	8	137	187.671	0.625571	pectinesterase [Pseudopedobacter saltans]_x0001_ADY51045.1 Pectinesterase [Pseudopedobacter saltans DSM 12145]
Meta_PME	loc_100550284:2-353	351	10	0	0	0	0	0	0	0	0	0	0	0	5	1	2	10	0	0	0	1	29	39.726	0.11318	pectinesterase family protein [Bacteroides ovatus str. 3725 D1 iv]
Meta_PME	loc_100552848:2-263	261	0	0	2	0	0	0	7	1	0	0	6	8	2	1	15	8	4	5	0	40	99	135.616	0.519603	pectinesterase [Prevotella sp. MA2016]
Meta_PME	loc_100556623:2-293	291	0	0	0	2	0	1	0	0	0	2	0	4	0	4	2	14	0	0	5	1	35	47.9452	0.16476	hypothetical protein [Prevotella sp. P5-119]
Meta_PME	loc_100569816:2-221	219	0	0	0	0	0	0	0	0	0	0	0	0	1	4	2	17	0	0	0	2	26	35.6164	0.162632	pectinesterase [Bacteroides ovatus CAG:22]
Meta_PME	loc_100573008:0-252	252	0	0	0	0	0	2	0	0	0	130	0	4	0	76	14	0	0	0	0	44	270	369.863	1.46771	pectinesterase family [Prevotella sp. CAG:1058]
Meta_PME	loc_100574996:1-199	198	0	0	0	0	0	0	0	0	0	0	4	0	0	0	0	7	0	0	0	0	11	15.0685	0.0761035	hypothetical protein [Prevotella sp. P5-119]
Meta_PME	loc_100575501:0-189	189	0	0	0	0	0	0	0	0	0	0	0	0	0	0	6	4	0	0	1	0	11	15.0685	0.0797275	pectinesterase [Prevotella sp. P6B4]
Meta_PME	loc_100711277:0-174	174	0	0	0	0	0	0	0	0	0	0	0	0	0	0	0	2	0	0	0	0	2	2.73973	0.0157456	pectinesterase [Bacteroides intestinalis CAG:315]
Meta_PME	loc_100772689:2-209	207	0	0	0	0	0	0	0	0	0	0	0	0	0	0	0	0	0	0	0	1	1	1.36986	0.0066177	pectinesterase [Prevotella sp. MA2016]
Meta_PME	loc_100783863:0-5052	5052	2438	863	21	2226	11135	8	141	11871	2063	261	28	660	27627	468	89	48	17	101	339	338	60742	83208.2	16.4704	putative uncharacterized protein [Prevotella sp. CAG:1092]
Meta_PME	loc_100789424:2-239	237	0	0	0	2	0	0	0	0	0	0	0	0	0	2	0	0	0	0	0	0	4	5.47945	0.0231201	pectinesterase [Prevotella sp. MSX73]
Meta_PME	loc_100794245:18-2148	2130	192	944	7	314	0	3836	1	0	61	6	0	2	23	6	2	0	0	4	12	0	5410	7410.96	3.47932	putative uncharacterized protein [Prevotella sp. CAG:1092]
Meta_PME	loc_100795018:1-1642	1641	33	760	199	2163	1	122	23	0	191	97	72	6	8	31	22	80	34	5	158	61	4066	5569.86	3.39419	pectinesterase family [Prevotella sp. CAG:1058]
Meta_PME	loc_100796130:1-1297	1296	318	596	51	1902	32	76	69	268	349	1171	8	49	474	76	25	461	100	300	206	647	7178	9832.88	7.5871	hypothetical protein [Prevotella bergensis]_x0001_EFA44047.1 Pectinesterase [Prevotella bergensis DSM 17361]
Meta_PME	loc_100798526:2-1451	1449	4	19	1708	117	6	4	299	10	292	61	33	1	2	29	4	9	27	7	8	58	2698	3695.89	2.55065	putative pectinesterase [Prevotella sp. CAG:604]
Meta_PME	loc_100798533:2-1052	1050	14	0	78	446	80	4	2013	53	12	190	66	270	394	54	261	42	124	160	86	146	4493	6154.79	5.86171	pectinesterase [Eubacterium sp. CAG:248]
Meta_PME	loc_100802410:0-1068	1068	6	147	261	30	0	6	1145	6	362	87	2	10	4	0	6	11	0	3	7	24	2117	2900	2.71536	pectinesterase [Prevotella bryantii]
Meta_PME	loc_100807769:2-161	159	0	0	0	0	0	0	0	0	0	0	0	0	0	0	0	0	0	0	0	0	0	0	0	hypothetical protein [Ruminococcus flavefaciens]
Meta_PME	loc_100808770:642-1119	477	0	8	42	58	14	0	17	93	2	2	5	4	7	24	0	1	1	1	0	2	281	384.932	0.806984	pectinesterase domain protein [Prevotella sp. CAG:1124]
Meta_PME	loc_100810112:0-909	909	2	4	788	79	0	24	326	17	29	683	22	16	13	0	25	132	10	0	4	88	2262	3098.63	3.40883	pectinesterase [Prevotella buccae]_x0001_EFC75120.1 Pectinesterase [Prevotella buccae D17]
Meta_PME	loc_100810694:2-863	861	1003	0	2	66	0	6	0	0	97	0	12	6	2	4	7	20	0	8	0	5	1238	1695.89	1.96968	MULTISPECIES: hypothetical protein [Bacteroides]
Meta_PME	loc_100812428:0-618	618	6	142	12	74	0	241	77	25	97	63	169	58	50	352	544	1190	54	8	134	472	3768	5161.64	8.35217	hypothetical protein [Prevotella bergensis]_x0001_EFA44047.1 Pectinesterase [Prevotella bergensis DSM 17361]
Meta_PME	loc_100812817:1-427	426	5	85	289	238	0	2	40	0	212	44	0	0	2	0	3	19	0	0	6	18	963	1319.18	3.09666	T9SS C-terminal target domain-containing protein [Alkaliflexus imshenetskii]
Meta_PME	loc_100814551:1-742	741	0	0	233	218	44	12	0	0	19	46	5	5	27	0	4	39	5	29	11	4	701	960.274	1.29592	putative pectinesterase [Prevotella sp. CAG:1124]
Meta_PME	loc_100815914:2-2321	2319	151	9	812	1000	1	31	0	19	519	941	312	2	2	63	0	29	159	53	5	140	4248	5819.18	2.50935	pectinesterase family [Prevotella sp. CAG:1124]
Meta_PME	loc_100816387:1-2359	2358	14	54	3236	314	0	50	9	2	328	86	121	142	409	29	65	43	190	0	12	211	5315	7280.82	3.08771	pectinesterase family [Prevotella sp. CAG:1058]
Meta_PME	loc_100818132:0-747	747	2	6	8	501	8	0	16	9	15	12	19	4	17	52	130	129	20	29	36	21	1034	1416.44	1.89617	pectinesterase family [Prevotella sp. CAG:1124]
Meta_PME	loc_100818430:0-588	588	0	0	2	46	5	2	12	23	5	1	1	2	5	2	0	4	2	1	0	0	113	154.795	0.263256	pectinesterase domain protein [Prevotella sp. CAG:1124]
Meta_PME	loc_100822462:0-906	906	8	18	565	122	0	3	507	0	290	71	2	0	4	0	4	3	0	0	2	26	1625	2226.03	2.45698	putative pectinesterase [Prevotella sp. CAG:604]
Meta_PME	loc_100826186:2-875	873	0	18	231	64	0	27	31	0	0	10	0	0	1	8	7	4	0	0	9	10	420	575.342	0.659041	MULTISPECIES: hypothetical protein [Bacteroides]
Meta_PME	loc_100829069:1-526	525	13	0	1	18	59	2	0	62	15	12	1	4	138	3	0	2	0	7	2	4	343	469.863	0.894977	pectinesterase [Prevotella sp. MA2016]
Meta_PME	loc_100837642:0-168	168	0	0	0	1	0	0	1	0	0	0	0	0	0	0	0	0	0	0	0	0	2	2.73973	0.0163079	MULTISPECIES: hypothetical protein [Bacteroides]
Meta_PME	loc_100838894:0-1032	1032	0	158	3	101	0	296	104	36	89	46	266	88	68	453	707	1276	60	13	125	489	4378	5997.26	5.8113	pectinesterase family [Prevotella sp. CAG:1058]
Meta_PME	loc_100840913:0-867	867	19	0	5	157	0	9	0	3	168	209	61	4	2	20	0	4	31	1	0	73	766	1049.32	1.21028	MULTISPECIES: hypothetical protein [Bacteroides]
Meta_PME	loc_100845750:1-355	354	0	0	0	60	0	7	35	0	0	0	0	0	0	0	0	2	0	0	0	2	106	145.205	0.410185	uncharacterized protein BN496_01823 [Bacteroides sp. CAG:144]
Meta_PME	loc_100850174:2-377	375	3	63	5	13	2	37	134	22	14	6	10	6	21	17	7	62	22	0	20	22	486	665.753	1.77534	putative pectinesterase [Prevotella copri CAG:164]
Meta_PME	loc_100858522:0-342	342	56	44	0	11	0	21	1	0	0	4	98	0	2	0	0	119	98	0	0	0	454	621.918	1.81847	hypothetical protein [Ruminococcus flavefaciens]_x0001_EWM52494.1 hypothetical protein RF007C_08120 [Ruminococcus flavefaciens 007c]
Meta_PME	loc_100861412:1-448	447	0	0	65	6	0	0	0	0	0	4	2	2	0	0	0	1	2	1	0	2	85	116.438	0.260488	Pectinesterase [Clostridium cellulovorans 743B]
Meta_PME	loc_100870277:0-291	291	0	0	0	53	0	4	30	0	0	0	0	4	0	0	0	2	0	0	0	0	93	127.397	0.437791	uncharacterized protein BN496_01823 [Bacteroides sp. CAG:144]
Meta_PME	loc_100871671:0-159	159	0	0	2	1	0	0	1	6	0	8	0	0	1	0	0	0	0	0	1	6	26	35.6164	0.224003	pectinesterase [Clostridium cellulovorans]
Meta_PME	loc_100873276:2-407	405	2	0	0	0	15	0	0	22	7	0	0	0	65	0	1	1	0	0	0	0	113	154.795	0.382209	pectinesterase [Prevotella paludivivens]
Meta_PME	loc_100877553:1-178	177	0	0	0	0	0	0	0	0	0	0	0	0	0	0	0	0	0	0	0	0	0	0	0	pectinesterase [Bacteroides sp. CAG:702]
Meta_PME	loc_100881525:0-276	276	0	7	1	7	15	2	6	3	39	12	4	22	6	10	7	71	3	0	0	10	225	308.219	1.11674	pectinesterase [Prevotella bryantii]_x0001_EFI71086.1 pectinesterase family [Prevotella bryantii B14]
Meta_PME	loc_100891349:1-178	177	0	0	0	0	0	0	0	0	0	0	0	0	0	0	0	0	0	0	0	0	0	0	0	pectinesterase [Prevotella sp. P6B4]
Meta_PME	loc_100891663:1-181	180	0	1	6	1	0	0	6	0	4	0	0	0	0	0	2	0	0	0	0	0	20	27.3973	0.152207	pectinesterase [Prevotella oryzae]_x0001_EXG77731.1 pectin methylesterase [Prevotella oryzae DSM 17970]
Meta_PME	loc_100894020:2-296	294	0	7	29	3	0	0	50	0	30	8	0	0	0	0	0	3	0	0	0	6	136	186.301	0.633678	hypothetical protein [Prevotella sp. P5-60]
Meta_PME	loc_100896642:0-189	189	0	0	0	0	0	0	0	0	0	0	0	0	0	0	0	0	0	0	0	0	0	0	0	pectinesterase domain protein [Prevotella sp. CAG:1058]
Meta_PME	loc_100899637:1-190	189	0	3	0	0	0	2	9	0	0	0	1	0	0	0	0	0	0	0	0	0	15	20.5479	0.108719	Pectinesterase [Pestalotiopsis fici W106-1]_x0001_ETS78140.1 Pectinesterase [Pestalotiopsis fici W106-1]
Meta_PME	loc_100901613:1-229	228	0	0	11	0	0	0	0	0	2	0	1	0	0	0	0	0	0	0	0	2	16	21.9178	0.0961307	pectinesterase [uncultured Bacteroides sp.]
Meta_PME	loc_100906929:0-249	249	4	0	0	0	0	0	1	32	2	2	0	0	0	0	4	0	0	1	0	0	46	63.0137	0.253067	hypothetical protein ST41_05765 [Prevotella sp. P4-65]
Meta_PME	loc_100911162:2-437	435	0	1	148	2	0	0	0	0	2	4	5	10	1	0	2	0	8	0	2	13	198	271.233	0.623524	glycosyl hydrolase family 88 [Bacteroides coprocola CAG:162]
Meta_PME	loc_100912519:1-196	195	2	0	0	0	10	0	0	3	4	0	0	0	12	0	0	3	0	0	1	0	35	47.9452	0.245873	pectinesterase [Prevotella ruminicola]_x0001_ADE82952.1 putative pectinesterase [Prevotella ruminicola 23]
Meta_PME	loc_100913752:1-166	165	0	0	0	0	0	0	0	0	0	0	0	0	0	0	0	0	0	0	0	0	0	0	0	pectinesterase [Prevotella sp. AGR2160]
Meta_PME	loc_100914243:0-222	222	0	0	0	6	1	0	13	0	0	0	0	0	0	0	2	0	0	0	0	0	22	30.137	0.135752	multimodular carbohydrate-active enzyme [Eubacterium eligens CAG:72]
Meta_PME	loc_100917250:0-252	252	0	0	0	0	0	0	0	0	1	0	0	0	0	0	0	0	0	0	0	0	1	1.36986	0.00543596	pectinesterase [Prevotella sp. 109]_x0001_CCX68675.1 pectinesterase domain protein [Prevotella sp. CAG:255]_x0001_KOO67651.1 pectin esterase [Prevotella sp. 109]
Meta_PME	loc_100924153:1-226	225	0	0	8	0	0	0	0	0	0	0	0	0	0	0	0	1	0	0	0	4	13	17.8082	0.0791476	pectinesterase [Dysgonomonas gadei]_x0001_EGK01501.1 hypothetical protein HMPREF9455_02334 [Dysgonomonas gadei ATCC BAA-286]
Meta_PME	loc_100925933:0-153	153	8	0	0	0	0	0	0	0	0	0	0	0	0	0	0	0	0	0	0	0	8	10.9589	0.0716268	pectinesterase [Prevotella sp. MA2016]
Meta_PME	loc_100926463:2-260	258	37	1	0	0	0	2	2	0	0	4	0	0	0	0	0	0	0	1	0	0	47	64.3836	0.249549	pectinesterase [Prevotella sp. FD3004]
Meta_PME	loc_100926939:0-294	294	0	0	0	0	5	0	0	0	0	0	0	0	0	0	0	0	0	0	0	0	5	6.84932	0.023297	pectinesterase [Prevotella sp. RM4]
Meta_PME	loc_100933880:1-178	177	0	0	0	0	4	0	2	6	1	0	0	0	0	0	0	0	0	0	0	0	13	17.8082	0.100611	uncharacterized protein BN473_00918 [Prevotella sp. CAG:1185]
Meta_PME	loc_100937785:0-252	252	0	15	0	0	0	4	1	0	12	2	2	0	2	0	0	12	0	2	0	4	56	76.7123	0.304414	pectinesterase [Prevotella ruminicola]_x0001_ADE82952.1 putative pectinesterase [Prevotella ruminicola 23]
Meta_PME	loc_100940226:1-211	210	0	0	48	1	0	0	0	2	1	0	1	0	0	0	0	0	0	0	0	0	53	72.6027	0.345727	uncharacterized protein BN465_01698 [Prevotella sp. CAG:1092]
Meta_PME	loc_100945519:2-152	150	0	4	0	0	4	0	8	4	3	16	1	0	4	34	60	27	6	0	5	0	176	241.096	1.60731	pectinesterase family [Prevotella sp. CAG:255]
Meta_PME	loc_100949489:1-169	168	2	0	0	0	0	0	0	0	0	0	0	0	0	0	0	0	0	0	0	0	2	2.73973	0.0163079	pectinesterase [Prevotella ruminicola]_x0001_ADE82952.1 putative pectinesterase [Prevotella ruminicola 23]
Meta_PME	loc_100959544:0-321	321	0	21	0	0	0	2	0	0	9	0	0	0	1	0	0	5	0	0	0	4	42	57.5342	0.179234	pectinesterase [Prevotella sp. RM4]
Meta_PME	loc_100966880:1-199	198	0	0	1	8	0	0	0	0	11	0	0	0	0	2	4	4	8	0	0	0	38	52.0548	0.262903	MULTISPECIES: pectinesterase [Streptomyces]_x0001_KPC79215.1 pectin esterase [Streptomyces sp. NRRL S-4]
Meta_PME	loc_100970157:1-160	159	2	0	0	4	0	0	0	0	0	2	0	0	2	1	0	2	0	0	0	0	13	17.8082	0.112001	pectinesterase [Prevotella sp. P6B1]
Meta_PME	loc_101144462:4503-7857	3354	627	158	0	7	0	0	4	0	0	12	0	0	6	0	2	0	0	0	0	2	818	1120.55	0.334093	pectinesterase [Prevotella bryantii]
Meta_PME	loc_101144488:7140-10491	3351	169	85	0	13	1	0	6	0	0	14	0	0	11	0	4	0	0	0	0	4	307	420.548	0.125499	CHU large protein; candidate pectate lyase, polysaccharide lyase family 1 protein [Prevotella bryantii B14]
Meta_PME	loc_101144690:10861-15166	4305	398	61	0	0	0	0	6	0	0	0	0	0	3	0	0	0	0	0	0	4	472	646.575	0.150192	pectinesterase [Prevotella bryantii]
Meta_PME	loc_101144743:4452-5430	978	294	9	4	7	0	3	4	0	0	44	27	13	0	8	29	2	2	11	0	5	462	632.877	0.647113	pectinesterase [Prevotella ruminicola]_x0001_ADE82952.1 putative pectinesterase [Prevotella ruminicola 23]
Meta_PME	loc_101144878:3190-4147	957	66	1	0	6	0	0	0	0	0	2	0	0	1	0	0	0	0	0	0	2	78	106.849	0.11165	pectinesterase [Prevotella bryantii]_x0001_EFI73369.1 pectinesterase domain protein [Prevotella bryantii B14]
Meta_PME	loc_101144975:2-1178	1176	223	2	2	15	0	0	0	0	14	18	2	23	0	5	0	1	0	0	4	2	311	426.027	0.362268	uncharacterized protein BN496_01823 [Bacteroides sp. CAG:144]
Meta_PME	loc_101145578:182-1205	1023	223	0	0	4	0	0	0	0	36	17	7	4	4	4	0	6	0	2	0	8	315	431.507	0.421805	pectinesterase [Prevotella oryzae]_x0001_EXG77731.1 pectin methylesterase [Prevotella oryzae DSM 17970]
Meta_PME	loc_101147035:0-2544	2544	39	0	0	1	0	0	0	0	6	0	3	0	0	0	0	0	2	0	0	0	51	69.863	0.0274619	hypothetical protein [Bacteroides sp. HPS0048]_x0001_EOA60094.1 hypothetical protein HMPREF1214_00648 [Bacteroides sp. HPS0048]
Meta_PME	loc_101147595:0-2364	2364	266	2	2	99	1	2	4	0	132	72	23	30	0	16	13	2	0	12	6	27	709	971.233	0.410843	G13-pect [uncultured Prevotella sp.]
Meta_PME	loc_101148658:191-3362	3171	3616	80	171	459	0	23	28	0	450	79	38	66	2	16	26	91	2	10	4	59	5220	7150.68	2.25503	MULTISPECIES: hypothetical protein [Bacteroides]
Meta_PME	loc_101149083:0-648	648	2	2	0	0	42	2	0	90	9	2	0	0	137	0	2	10	1	0	0	0	299	409.589	0.632082	pectinesterase [Prevotella oryzae]_x0001_EXG77731.1 pectin methylesterase [Prevotella oryzae DSM 17970]
Meta_PME	loc_101150523:1-301	300	4	1	0	18	0	5	2	2	0	0	0	0	11	0	0	0	0	0	0	0	43	58.9041	0.196347	G13-pect [uncultured Prevotella sp.]
Meta_PME	loc_101150609:93-549	456	0	0	0	1	4	1	0	9	0	2	0	2	19	0	2	1	0	0	2	0	43	58.9041	0.129176	MULTISPECIES: hypothetical protein [Prevotella]
Meta_PME	loc_101151481:1-430	429	0	0	0	4	2	0	0	4	0	0	0	0	9	0	2	1	0	2	0	0	24	32.8767	0.0766357	MULTISPECIES: hypothetical protein [Prevotella]
Meta_PME	loc_101158050:0-234	234	0	0	0	8	0	0	0	0	0	0	0	2	0	0	0	0	0	0	0	0	10	13.6986	0.0585412	pectinesterase domain protein [Prevotella sp. CAG:1124]
Meta_PME	loc_101165401:0-336	336	4	0	2	0	0	0	0	0	0	0	0	0	0	0	0	0	0	0	0	0	6	8.21918	0.0244618	pectinesterase [Prevotella paludivivens]
Meta_PME	loc_101167104:1-232	231	8	1	1	0	0	0	0	0	0	2	0	0	1	0	0	0	0	0	0	0	13	17.8082	0.0770919	pectinesterase [Prevotella sp. MA2016]
Meta_PME	loc_101167341:2-2606	2604	256	109	0	61	0	325	2	0	50	7	0	1	10	8	0	10	0	4	14	0	857	1173.97	0.450834	MULTISPECIES: hypothetical protein [Bacteroides]
Meta_PME	loc_101171447:0-696	696	18	0	0	0	0	2	2	0	0	0	0	0	1	0	4	1	0	0	4	0	32	43.8356	0.0629822	pectinesterase [Prevotella oryzae]_x0001_EXG77731.1 pectin methylesterase [Prevotella oryzae DSM 17970]
Meta_PME	loc_101171916:1-268	267	10	0	0	0	27	0	0	70	11	0	0	0	116	0	0	0	0	0	0	0	234	320.548	1.20055	pectinesterase [Prevotella ruminicola]
Meta_PME	loc_101173530:1-847	846	16	9	1	8	0	29	0	0	0	4	0	4	4	0	0	1	1	2	0	9	88	120.548	0.142492	pectinesterase [Prevotella ruminicola]_x0001_ADE82952.1 putative pectinesterase [Prevotella ruminicola 23]
Meta_PME	loc_101175342:1903-4735	2832	573	7	15	4	71	1	21	0	3	36	1	0	4	2	35	8	7	0	13	35	836	1145.21	0.40438	putative uncharacterized protein [Prevotella sp. CAG:1092]
Meta_PME	loc_101175342:4843-5953	1110	52	0	0	2	5	0	3	0	6	0	1	0	0	0	2	0	1	0	6	0	78	106.849	0.0962606	pectinesterase family [Prevotella sp. CAG:592]
Meta_PME	loc_101175684:0-804	804	32	2	2	18	0	0	0	0	2	38	1	3	7	24	20	358	42	21	12	0	582	797.26	0.991617	hypothetical protein [Bacteroides nordii]_x0001_EIY54246.1 hypothetical protein HMPREF1068_00473 [Bacteroides nordii CL02T12C05]
Meta_PME	loc_101176229:2-353	351	14	0	10	7	6	2	0	2	0	8	6	2	0	0	0	1	2	0	4	2	66	90.411	0.257581	pectinesterase [Prevotella sp. 109]_x0001_CCX68675.1 pectinesterase domain protein [Prevotella sp. CAG:255]_x0001_KOO67651.1 pectin esterase [Prevotella sp. 109]
Meta_PME	loc_101176996:276-2004	1728	136	45	4	19	6	9	10	2	0	0	0	0	0	0	0	0	0	0	0	0	231	316.438	0.183124	hypothetical protein CK3_32980 [butyrate-producing bacterium SS3/4]
Meta_PME	loc_101180021:1620-6213	4593	193	32	1014	259	0	15	1116	13	967	163	21	146	674	186	756	1451	231	15	56	167	7475	10239.7	2.22942	G13-pect [uncultured Prevotella sp.]
Meta_PME	loc_101180146:0-1323	1323	194	88	10	8	54	20	6	6	2	64	22	104	30	2	10	21	2	23	6	7	679	930.137	0.703051	pectinesterase [Prevotella copri]_x0001_EFB36932.1 Pectinesterase [Prevotella copri DSM 18205]
Meta_PME	loc_101180306:1-583	582	2	10	0	2	0	16	0	0	0	0	36	0	0	0	0	59	22	1	0	0	148	202.74	0.34835	Pectinesterase [Ruminococcus albus 8]
Meta_PME	loc_101185022:1002-1269	267	0	0	0	0	0	0	0	0	0	0	0	0	0	0	0	0	0	0	0	0	0	0	0	MULTISPECIES: hypothetical protein [Prevotella]
Meta_PME	loc_101194478:0-1089	1089	7	5	0	0	5	0	0	0	0	0	0	0	2	0	1	0	3	0	0	0	23	31.5068	0.0289319	pectinesterase [Fibrobacter succinogenes]_x0001_ACX74291.1 Pectinesterase [Fibrobacter succinogenes subsp. succinogenes S85]_x0001_ADL24629.1 putative pectinesterase [Fibrobacter succinogenes subsp. succinogenes S85]
Meta_PME	loc_101194493:239-1403	1164	279	196	0	33	0	253	11	0	0	0	829	10	10	161	8	942	766	1	232	2	3733	5113.7	4.39321	pectate lyase [Ruminococcus flavefaciens]
Meta_PME	loc_101195153:0-771	771	1	2	0	4	0	1	9	6	0	3	0	0	4	0	0	4	0	2	0	0	36	49.3151	0.0639625	putative uncharacterized protein [Alistipes sp. CAG:831]
Meta_PME	loc_101196350:223-691	468	12	0	0	0	0	0	0	0	0	0	0	0	4	0	0	0	0	0	0	0	16	21.9178	0.0468329	pectinesterase [Prevotella sp. P6B1]
Meta_PME	loc_101196912:1569-2793	1224	154	0	1	0	0	0	2	0	6	0	0	1	2	0	2	2	0	0	3	10	183	250.685	0.204808	hypothetical protein [Butyrivibrio sp. XBB1001]
Meta_PME	loc_101197096:1-1585	1584	44	12	26	48	0	12	37	2	49	51	18	32	16	51	35	26	18	68	24	33	602	824.658	0.520617	uncharacterized protein BN496_01823 [Bacteroides sp. CAG:144]
Meta_PME	loc_101198598:847-3166	2319	132	71	14	485	4	25	11	40	66	376	0	13	78	16	2	89	17	46	50	100	1635	2239.73	0.965815	hypothetical protein [Prevotella bergensis]_x0001_EFA44047.1 Pectinesterase [Prevotella bergensis DSM 17361]
Meta_PME	loc_101200554:1-682	681	2	0	0	0	0	0	0	0	0	0	0	0	0	0	0	0	0	0	0	0	2	2.73973	0.00402309	pectinesterase [Fibrobacter succinogenes]_x0001_ACX74291.1 Pectinesterase [Fibrobacter succinogenes subsp. succinogenes S85]_x0001_ADL24629.1 putative pectinesterase [Fibrobacter succinogenes subsp. succinogenes S85]
Meta_PME	loc_101201421:2-1457	1455	138	4	26	59	2	2	33	2	8	2	7	14	5	32	22	7	16	71	8	31	489	669.863	0.460387	silent information regulator protein Sir2 [Bacteroides intestinalis]_x0001_KXT43974.1 pectate lyase [Bacteroides intestinalis]
Meta_PME	loc_101202895:1044-1836	792	33	0	0	0	0	0	0	0	0	0	0	8	0	46	15	32	2	0	8	5	149	204.11	0.257714	pectinesterase [Bacteroides ovatus]_x0001_EDO09043.1 Pectinesterase [Bacteroides ovatus ATCC 8483]_x0001_ALJ48951.1 Pectinesterase A precursor [Bacteroides ovatus]
Meta_PME	loc_101204573:0-1644	1644	21	0	4	0	2	0	0	0	0	0	0	0	4	0	0	0	0	0	0	0	31	42.4658	0.0258308	hypothetical protein [Acholeplasma oculi]_x0001_CDR30287.1 Pectine lyase with bacterial Ig-like domain [Acholeplasma oculi]
Meta_PME	loc_101206029:0-2766	2766	874	1742	120	5937	110	274	162	732	888	4125	269	181	1079	313	444	1259	327	697	746	1644	21923	30031.5	10.8574	pectinesterase family [Prevotella sp. CAG:1185]
Meta_PME	loc_101206072:2-1262	1260	14	1	13	4	0	0	30	4	1	0	2	10	1	0	10	2	2	52	6	8	160	219.178	0.173951	pectinesterase [Prevotella sp. 109]
Meta_PME	loc_101206492:0-906	906	34	0	12	11	0	0	10	0	2	2	1	0	0	2	6	0	3	26	2	0	111	152.055	0.167831	pectinesterase domain protein [Prevotella sp. CAG:1058]
Meta_PME	loc_101208217:0-2256	2256	275	0	16	179	4	16	0	10	217	328	184	4	1	67	0	16	76	11	4	88	1496	2049.32	0.908384	pectinesterase family [Prevotella sp. CAG:1124]
Meta_PME	loc_101209006:5428-6994	1566	14	0	2	0	2	0	0	2	0	0	0	0	0	4	0	0	0	12	2	4	42	57.5342	0.0367396	pectinesterase [Fibrobacter succinogenes]_x0001_ACX74291.1 Pectinesterase [Fibrobacter succinogenes subsp. succinogenes S85]_x0001_ADL24629.1 putative pectinesterase [Fibrobacter succinogenes subsp. succinogenes S85]
Meta_PME	loc_101210557:131-1295	1164	292	292	0	26	2	419	10	0	1	0	740	19	6	52	2	867	606	0	49	0	3383	4634.25	3.98131	pectate lyase [Ruminococcus flavefaciens]
Meta_PME	loc_101212615:1484-1688	204	9	0	0	5	0	0	2	0	0	0	0	0	0	0	0	0	1	7	0	0	24	32.8767	0.16116	pectinesterase [Mucilaginibacter paludis]_x0001_EHQ26734.1 Pectinesterase [Mucilaginibacter paludis DSM 18603]
Meta_PME	loc_101213142:0-555	555	0	0	3	93	0	1	1	5	1	28	14	0	0	1	0	9	2	27	0	26	211	289.041	0.520795	putative pectinesterase [Prevotella sp. CAG:604]
Meta_PME	loc_101213689:188-575	387	18	0	0	0	0	0	2	1	1	24	1	0	2	0	0	4	0	0	1	1	55	75.3425	0.194683	pectinesterase [Prevotella sp. FD3004]
Meta_PME	loc_101213921:0-690	690	27	8	1	43	0	3	2	5	6	60	1	4	5	2	8	8	3	4	4	23	217	297.26	0.430812	pectinesterase [Prevotella ruminicola]_x0001_ADE82952.1 putative pectinesterase [Prevotella ruminicola 23]
Meta_PME	loc_101218378:0-672	672	27	12	10	1	8	0	12	24	3	6	1	48	2	2	0	0	0	5	4	36	201	275.342	0.409736	hypothetical protein [Treponema succinifaciens]
Meta_PME	loc_101219618:510-1167	657	1	2	0	0	2	0	0	0	0	0	0	0	0	0	0	0	0	0	2	0	7	9.58904	0.0145952	hypothetical protein [Prevotella sp. P5-125]
Meta_PME	loc_101221192:500-1619	1119	185	2	2	28	2	3	4	2	98	23	11	20	0	4	2	6	3	7	2	24	428	586.301	0.523951	silent information regulator protein Sir2 [Prevotella bergensis]_x0001_EFA45454.1 pectate lyase [Prevotella bergensis DSM 17361]
Meta_PME	loc_101222826:2775-4251	1476	62	8	5	113	0	9	3	0	6	86	1	10	7	2	0	34	6	6	14	26	398	545.205	0.36938	hypothetical protein [Prevotella sp. RM4]
Meta_PME	loc_101225556:772-1345	573	16	2	4	0	0	2	2	4	8	6	3	22	14	0	2	3	2	0	0	2	92	126.027	0.219943	pectinesterase [Prevotella sp. RM4]
Meta_PME	loc_101225640:2-797	795	130	34	41	120	2	10	138	14	8	6	15	17	7	18	15	40	26	145	11	39	836	1145.21	1.44051	pectinesterase [Prevotella copri]_x0001_EFB36932.1 Pectinesterase [Prevotella copri DSM 18205]
Meta_PME	loc_101233035:1-976	975	190	3	30	0	17	0	4	3	0	5	16	6	6	22	226	2	0	7	79	2	618	846.575	0.868282	pectinesterase family [Prevotella sp. CAG:732]
Meta_PME	loc_101236114:1-2479	2478	146	2	4	407	0	12	1	9	91	101	88	0	0	21	0	6	35	5	9	188	1125	1541.1	0.621911	uncharacterized protein BN465_01698 [Prevotella sp. CAG:1092]
Meta_PME	loc_101237303:428-752	324	4	2	0	0	0	0	0	0	0	0	0	0	0	0	0	0	0	0	0	0	6	8.21918	0.0253678	pectinesterase [Prevotella sp. P5-125]
Meta_PME	loc_101243682:117-1281	1164	12	0	0	0	0	0	0	0	0	0	10	4	0	0	0	10	6	0	0	0	42	57.5342	0.049428	Pectinesterase [Ruminococcus albus 8]
Meta_PME	loc_101244440:427-1132	705	0	0	0	0	0	0	0	0	0	0	2	0	0	0	0	5	0	0	0	0	7	9.58904	0.0136015	pectate lyase [Ruminococcus flavefaciens]
Meta_PME	loc_101248611:2-347	345	4	0	4	4	0	2	0	0	0	0	0	0	0	1	2	2	1	1	0	0	21	28.7671	0.083383	pectinesterase [Prevotella sp. P5-60]
Meta_PME	loc_101254031:1-2056	2055	61	6	431	128	5	17	1	27	826	164	109	4	1	30	2	25	14	76	13	312	2252	3084.93	1.50118	G13-pect [uncultured Prevotella sp.]
Meta_PME	loc_101256592:0-681	681	16	0	25	16	0	4	0	0	66	33	27	0	0	8	0	1	6	4	0	20	226	309.589	0.454609	pectinesterase [Prevotella sp. MA2016]
Meta_PME	loc_101263166:2-476	474	0	0	0	0	0	0	0	0	0	0	0	0	0	1	0	0	0	2	0	2	5	6.84932	0.01445	pectinesterase [Fibrobacter succinogenes]_x0001_ACX74291.1 Pectinesterase [Fibrobacter succinogenes subsp. succinogenes S85]_x0001_ADL24629.1 putative pectinesterase [Fibrobacter succinogenes subsp. succinogenes S85]
Meta_PME	loc_101263252:566-857	291	2	0	0	0	0	0	0	0	2	0	0	0	0	0	0	0	0	0	0	0	4	5.47945	0.0188297	hypothetical protein [Butyrivibrio fibrisolvens]
Meta_PME	loc_101272510:0-846	846	0	2	0	0	0	2	0	0	0	0	2	0	0	0	0	4	0	0	1	0	11	15.0685	0.0178115	hypothetical protein [Ruminococcus flavefaciens]_x0001_EWM52494.1 hypothetical protein RF007C_08120 [Ruminococcus flavefaciens 007c]
Meta_PME	loc_101276019:0-888	888	18	2	6	0	27	7	1	4	24	14	11	36	13	2	0	2	2	16	16	8	209	286.301	0.322411	hypothetical protein [Bacteroides nordii]_x0001_EIY54246.1 hypothetical protein HMPREF1068_00473 [Bacteroides nordii CL02T12C05]
Meta_PME	loc_101277331:1-1108	1107	84	16	0	3	0	11	2	0	4	0	410	0	2	37	0	1005	433	0	23	0	2030	2780.82	2.51203	Pectinesterase [Ruminococcus albus 8]
Meta_PME	loc_101279133:226-1279	1053	6	0	0	0	0	0	0	0	2	0	0	6	5	30	14	45	0	0	3	6	117	160.274	0.152207	hypothetical protein [Prevotella sp. RM4]
Meta_PME	loc_101279234:2-662	660	14	6	15	14	12	0	6	6	0	10	5	4	8	2	0	3	7	8	4	2	126	172.603	0.261519	pectinesterase [Prevotella bryantii]_x0001_EFI73369.1 pectinesterase domain protein [Prevotella bryantii B14]
Meta_PME	loc_101286504:1-280	279	2	0	0	0	0	1	0	0	0	0	0	0	0	0	0	3	0	0	0	0	6	8.21918	0.0294594	pectate lyase [Ruminococcus flavefaciens]
Meta_PME	loc_101304007:1-433	432	8	0	0	0	0	0	0	0	0	0	0	0	0	0	0	0	0	2	0	0	10	13.6986	0.0317098	hypothetical protein [Oribacterium sp. P6A1]
Meta_PME	loc_101304135:2-518	516	4	0	0	0	1	0	1	0	0	0	0	0	5	0	0	0	0	2	0	0	13	17.8082	0.0345121	pectinesterase [Fibrobacter succinogenes]_x0001_ACX74291.1 Pectinesterase [Fibrobacter succinogenes subsp. succinogenes S85]_x0001_ADL24629.1 putative pectinesterase [Fibrobacter succinogenes subsp. succinogenes S85]
Meta_PME	loc_101308972:1-280	279	0	0	0	0	0	2	0	0	0	0	0	0	0	1	0	2	0	0	1	0	6	8.21918	0.0294594	pectate lyase [Ruminococcus flavefaciens]
Meta_PME	loc_101317893:0-675	675	27	1	10	24	0	0	27	2	0	0	4	0	1	2	5	4	17	30	1	2	157	215.068	0.31862	uncharacterized protein BN496_01823 [Bacteroides sp. CAG:144]
Meta_PME	loc_101318014:1-316	315	0	0	0	1	0	0	0	0	2	113	2	0	0	0	0	0	0	8	0	14	140	191.781	0.608828	MULTISPECIES: hypothetical protein [Bacteroides]
Meta_PME	loc_101319283:2-854	852	98	1	2	41	0	3	0	0	79	103	79	0	0	17	0	6	17	1	7	64	518	709.589	0.832851	MULTISPECIES: hypothetical protein [Bacteroides]
Meta_PME	loc_101320526:1-580	579	2	0	0	0	0	0	0	0	0	0	0	0	1	0	0	0	0	0	0	1	4	5.47945	0.00946365	pectinesterase [Fibrobacter succinogenes]_x0001_ACX74291.1 Pectinesterase [Fibrobacter succinogenes subsp. succinogenes S85]_x0001_ADL24629.1 putative pectinesterase [Fibrobacter succinogenes subsp. succinogenes S85]
Meta_PME	loc_101323576:0-513	513	2	1	0	0	0	0	1	0	1	0	0	1	0	0	0	0	0	0	0	0	6	8.21918	0.0160218	MULTISPECIES: hypothetical protein [Bacteroides]
Meta_PME	loc_101324766:0-501	501	0	1	0	0	0	0	0	0	0	0	0	2	0	0	0	4	0	0	1	0	8	10.9589	0.0218741	uncharacterized protein BN496_01823 [Bacteroides sp. CAG:144]
Meta_PME	loc_101325989:0-606	606	8	0	0	0	0	0	0	0	0	0	0	10	40	58	42	85	2	0	102	12	359	491.781	0.81152	pectinesterase [Clostridium cellulovorans]
Meta_PME	loc_101329597:1-514	513	2	0	78	20	3	0	6	2	0	150	0	0	0	0	0	0	0	0	0	0	261	357.534	0.696948	carbohydrate Esterase Family 8-like pectin methylesterase C-terminal bacterial surface anchor [Eubacterium sp. CAG:38]
Meta_PME	loc_101346147:1-1156	1155	10	6	0	2	6	2	16	0	0	0	0	0	0	2	0	1	0	0	0	20	65	89.0411	0.0770919	MULTISPECIES: hypothetical protein [Prevotella]
Meta_PME	loc_101361314:2-764	762	37	0	0	2	0	0	0	0	12	2	2	4	0	0	2	1	0	2	1	0	65	89.0411	0.116852	MULTISPECIES: hypothetical protein [Bacteroides]
Meta_PME	loc_101362090:0-951	951	118	1	0	2	0	0	0	0	16	2	0	4	0	2	0	4	0	0	0	0	149	204.11	0.214626	MULTISPECIES: hypothetical protein [Bacteroides]
Meta_PME	loc_101365188:0-456	456	6	1	0	0	0	0	0	0	0	0	0	0	0	0	0	0	0	0	0	0	7	9.58904	0.0210286	pectinesterase [Paludibacter jiangxiensis]
Meta_PME	loc_101379774:0-393	393	0	7	0	2	0	0	1	0	0	6	0	0	0	1	0	2	0	0	0	0	19	26.0274	0.0662275	pectinesterase [Prevotella sp. MA2016]
Meta_PME	loc_101379879:1-547	546	4	0	0	0	0	0	0	0	0	0	0	2	0	1	3	0	0	0	0	4	14	19.1781	0.0351247	uncharacterized protein BN496_01823 [Bacteroides sp. CAG:144]
Meta_PME	loc_101391017:1-595	594	2	0	0	0	0	0	0	0	0	0	0	0	0	0	0	0	0	0	0	0	2	2.73973	0.00461233	hypothetical protein [Collinsella aerofaciens]_x0001_EBA40294.1 Pectinesterase [Collinsella aerofaciens ATCC 25986]
Meta_PME	loc_101391490:0-507	507	0	0	0	0	0	0	0	0	0	0	0	0	0	2	0	0	0	2	2	0	6	8.21918	0.0162114	pectate lyase [Paenibacillus mucilaginosus]_x0001_AFC33361.1 pectate lyase P358 [Paenibacillus mucilaginosus 3016]
Meta_PME	loc_101394384:2-473	471	0	6	0	0	0	0	6	0	0	0	2	0	0	0	0	4	0	0	0	6	24	32.8767	0.0698019	pectinesterase [Prevotella ruminicola]_x0001_ADE82952.1 putative pectinesterase [Prevotella ruminicola 23]
Meta_PME	loc_101398007:0-222	222	0	0	0	0	0	0	0	0	0	0	0	2	0	0	0	2	0	0	0	0	4	5.47945	0.0246822	hypothetical protein [Prevotella sp. P5-119]
Meta_PME	loc_101402722:0-330	330	2	2	0	0	0	0	2	0	0	0	0	0	0	0	0	1	0	0	0	0	7	9.58904	0.0290577	pectinesterase [Prevotella ruminicola]
Meta_PME	loc_101412090:0-471	471	6	2	0	4	4	0	2	6	2	0	2	0	4	0	0	0	0	0	4	4	40	54.7945	0.116337	hypothetical protein [Butyrivibrio proteoclasticus]
Meta_PME	loc_101415239:2-593	591	4	16	6	2	0	1	21	10	2	0	2	0	5	0	1	0	9	2	2	0	83	113.699	0.192383	Pectinesterase [Ruminococcus albus 8]
Meta_PME	loc_101421349:766-1156	390	16	8	0	0	7	2	0	0	0	8	0	9	5	0	2	6	2	2	0	0	67	91.7808	0.235335	pectinesterase domain protein [Prevotella sp. CAG:1058]
Meta_PME	loc_101423185:1-514	513	0	0	0	0	0	0	0	39	1	8	1	0	0	0	2	0	1	0	0	2	54	73.9726	0.144196	T9SS C-terminal target domain-containing protein [Flavobacterium daejeonense]_x0001_KQB39101.1 Pectinesterase [Flavobacterium daejeonense]
Meta_PME	loc_101428513:0-759	759	0	0	0	0	0	0	0	0	0	0	0	0	0	0	0	6	0	0	0	0	6	8.21918	0.010829	hypothetical protein [Lachnospiraceae bacterium C6A11]
Meta_PME	loc_101435798:1-214	213	4	0	0	0	2	0	0	0	0	0	0	0	0	0	0	0	0	0	0	2	8	10.9589	0.0514503	pectinesterase [Prevotella ruminicola]_x0001_ADE82952.1 putative pectinesterase [Prevotella ruminicola 23]
Meta_PME	loc_101441391:1-703	702	2	3	0	0	11	0	0	0	0	5	0	12	15	0	0	4	2	2	1	0	57	78.0822	0.111228	pectinesterase [Prevotella sp. P4-76]
Meta_PME	loc_101443273:1-457	456	0	0	0	0	0	0	0	0	0	0	0	0	0	0	0	0	0	0	0	0	0	0	0	pectinesterase [Erysipelotrichaceae bacterium NK3D112]
Meta_PME	loc_101449609:1-727	726	64	4	9	0	0	4	0	4	241	14	0	0	2	104	155	39	0	0	21	4	665	910.959	1.25476	putative uncharacterized protein [Prevotella sp. CAG:1092]
Meta_PME	loc_101461133:106-1060	954	28	5	0	4	0	8	0	0	0	0	49	0	3	6	3	53	39	0	10	3	211	289.041	0.302978	Pectinesterase [Ruminococcus albus 8]
Meta_PME	loc_101465283:103-787	684	0	0	0	0	0	0	0	0	0	0	0	2	2	0	0	0	0	0	0	0	4	5.47945	0.00801089	adhesin-like protein [Methanobrevibacter ruminantium]_x0001_ADC46829.1 adhesin-like protein [Methanobrevibacter ruminantium M1]
Meta_PME	loc_101475847:404-788	384	4	1	6	0	0	0	0	2	1	1	0	8	2	0	16	6	1	1	2	2	53	72.6027	0.18907	pectinesterase [Prevotella sp. RM4]
Meta_PME	loc_101481647:1-532	531	12	0	1	8	0	0	2	6	0	4	6	0	0	2	0	1	1	5	2	2	52	71.2329	0.134149	hypothetical protein [Bacteroides salyersiae]_x0001_EIY66707.1 hypothetical protein HMPREF1071_01468 [Bacteroides salyersiae CL02T12C01]
Meta_PME	loc_101502321:1-460	459	2	0	0	0	0	0	1	0	0	3	0	24	0	4	8	4	0	0	7	4	57	78.0822	0.170114	pectinesterase [Prevotella sp. RM4]
Meta_PME	loc_101503941:1-457	456	2	0	0	0	0	0	0	0	0	0	0	0	0	0	0	0	0	0	0	0	2	2.73973	0.00600817	pectinesterase [Erysipelotrichaceae bacterium NK3D112]
Meta_PME	loc_101504022:2-584	582	4	0	0	0	0	0	0	0	0	0	6	2	0	2	0	10	7	0	4	0	35	47.9452	0.0823801	pectate lyase [Ruminococcus flavefaciens]
Meta_PME	loc_101509930:2-650	648	18	44	0	3	0	42	0	0	0	0	54	6	3	28	2	49	71	8	20	2	350	479.452	0.739895	hypothetical protein [Ruminococcus sp. HUN007]
Meta_PME	loc_101513604:0-492	492	2	9	0	6	0	13	0	0	0	0	4	0	0	0	0	6	9	0	0	0	49	67.1233	0.136429	pectate lyase [Ruminococcus flavefaciens]
Meta_PME	loc_101515734:179-755	576	4	5	0	0	0	2	0	0	0	0	1	0	0	2	2	8	9	0	0	0	33	45.2055	0.0784817	pectate lyase [Ruminococcus flavefaciens]
Meta_PME	loc_101518722:1232-1862	630	0	0	0	0	0	0	0	0	0	0	0	0	0	0	0	0	0	0	0	0	0	0	0	pectinesterase [Clostridium sp. CAG:307]
Meta_PME	loc_101520997:2-1010	1008	8	1	2	0	9	2	0	0	3	0	24	27	16	4	8	6	0	17	6	2	135	184.932	0.183464	uncharacterized protein BN465_01698 [Prevotella sp. CAG:1092]
Meta_PME	loc_101529315:2-599	597	7	0	0	0	5	0	0	0	0	1	0	0	2	0	0	3	0	0	0	0	18	24.6575	0.0413024	silent information regulator protein Sir2 [Bacteroides dorei]
Meta_PME	loc_101531201:257-497	240	0	0	0	0	0	0	0	0	0	0	0	0	0	0	0	0	0	0	0	1	1	1.36986	0.00570776	pectinesterase [Prevotella sp. MA2016]
[truncated: 2,419 more rows]

## Sheet: 1D PME RUG
Supplementary Table 1D. Top Blast hit against the 505 Pfam01095 containing ORFs identified from the rumen MAG dataset (n=913).
[truncated: 506 more rows]
