# Supplementary material for: Occurrence and expression of genes encoding methyl-compound production in rumen bacteria
Source: Anim Microbiome. 2019 Nov 14;1:15. doi: 10.1186/s42523-019-0016-0 (PMC7807696; doi:10.1186/s42523-019-0016-0)
Supplement: Supplementary file 5 — Additional file 5: Table S4. A Overview of samples analysed in this study. B Results of the mapping of the high/low sample reads to the identified rumen CutC and PME-containing genes from the Hungate1000 and the high/low combined assembly. [file 42523_2019_16_MOESM5_ESM.xlsx]

## Sheet: Suppl Table 4A
Supplementary Table 4A: Overview of samples analysed in this study.
Sheep tag	Sampling date	Rank CH4	Class	CH4 yield	Metagenome	Metatranscriptome
S1494	2019-06-13	1	low	10.03	ü	ü
S1283	2019-06-13	2	low	10.37	ü	ü
S1435	2019-06-28	4	low	11.38	ü	ü
S1494	2019-06-28	5	low	11.48	ü	ü
S1265	2019-06-13	6	low	11.78	ü	ü
S1435	2019-06-13	7	low	11.91	ü	ü
S1283	2019-06-28	8	low	12.23	ü	ü
S1265	2019-06-28	10	low	12.35	ü	ü
S1234	2019-06-28	33	high	14.71	ü	ü
S1174	2019-06-13	38	high	15.55	ü	ü
S1234	2019-06-13	39	high	15.62	ü	ü
S1586	2019-06-28	42	high	15.72	ü	ü
S1586	2019-06-13	43	high	15.84	ü	ü
S1333	2019-06-13	44	high	16.14	ü	ü
S1174	2019-06-28	45	high	16.32	ü	ü
S1333	2019-06-28	46	high	16.91	ü	ü

## Sheet: Suppl Table 4B
Supplementary Table 4B: Results of the mapping of the high/low sample reads to the identified rumen CutC and PME-containing genes from the Hungate1000 and the high/low combined assembly.
Rank CH4	Sample type	No. of reads in sample	No. of reads mapped	% of reads mapped
1	Metagenomic	193311340	128081	0.07
2	Metagenomic	206952382	99967	0.05
4	Metagenomic	209153	149313	0.07
5	Metagenomic	203702623	133125	0.07
6	Metagenomic	197966870	133125	0.07
7	Metagenomic	186937276	143567	0.08
8	Metagenomic	197364768	109251	0.06
10	Metagenomic	207643169	126702	0.06
12	Metagenomic	187325740	149468	0.08
13	Metagenomic	210957602	183884	0.09
33	Metagenomic	167861013	65673	0.04
38	Metagenomic	200069435	99529	0.05
39	Metagenomic	184858008	88756	0.05
42	Metagenomic	190181040	110374	0.05
43	Metagenomic	196289845	116474	0.06
44	Metagenomic	183742925	79666	0.04
45	Metagenomic	194415362	82473	0.04
46	Metagenomic	175952907	140380	0.08
1	Metatranscriptomic	29597513	25456	0.09
2	Metatranscriptomic	32885552	22133	0.07
4	Metatranscriptomic	33654568	50670	0.15
5	Metatranscriptomic	44972614	43982	0.18
6	Metatranscriptomic	20614750	29756	0.14
7	Metatranscriptomic	20815704	21435	0.1
8	Metatranscriptomic	28611766	33127	0.12
10	Metatranscriptomic	31567302	53612	0.17
12	Metatranscriptomic	39195299	69362	0.18
13	Metatranscriptomic	46616426	70936	0.15
33	Metatranscriptomic	31268713	22070	0.07
38	Metatranscriptomic	34959854	37017	0.11
39	Metatranscriptomic	33646334	37932	0.11
42	Metatranscriptomic	46575266	66825	0.14
43	Metatranscriptomic	27169915	26437	0.1
44	Metatranscriptomic	26684661	19502	0.07
45	Metatranscriptomic	32602283	29352	0.09
46	Metatranscriptomic	38798566	67433	0.07
